# Supplementary material for: The development of a novel signature based on the m6A RNA methylation regulator-related ceRNA network to predict prognosis and therapy response in sarcomas
Source: Front Genet. 2022 Oct 12;13:894080. doi: 10.3389/fgene.2022.894080 (PMC9597465; doi:10.3389/fgene.2022.894080)
Supplement: Supplementary file 1 [file DataSheet1.zip]

Archive with 8 entries (7 files):
- data sheet1/Supplementary data/
- data sheet1/Supplementary data/Supplementary Table S1.csv
- data sheet1/Supplementary data/Supplementary Table S2.csv
- data sheet1/Supplementary data/Supplementary Table S3.csv
- data sheet1/Supplementary data/Supplementary Table S4.csv
- data sheet1/Supplementary data/Supplementary Table S5.csv
- data sheet1/Supplementary data/Supplementary Table S6.xlsx
- data sheet1/Supplementary data/Supplementary Table S7.xlsx
