# Supplementary material for: The development of a novel signature based on the m6A RNA methylation regulator-related ceRNA network to predict prognosis and therapy response in sarcomas
Source: Front Genet. 2022 Oct 12;13:894080. doi: 10.3389/fgene.2022.894080 (PMC9597465; doi:10.3389/fgene.2022.894080)
Supplement: Supplementary file 1 [file DataSheet1.zip › data sheet1/Supplementary data/Supplementary Table S1.csv]

	miRNA	mRNA
1	hsa-let-7b-5p	IGF2BP1
5	hsa-miR-519b-3p	ELAVL1
6	hsa-miR-519c-3p	ELAVL1
7	hsa-miR-519a-3p	ELAVL1
8	hsa-let-7g-5p	IGF2BP1
11	hsa-miR-125a-5p	ELAVL1
12	hsa-let-7a-5p	IGF2BP1
14	hsa-miR-203a-3p	CBLL1
15	hsa-miR-101-3p	FMR1
16	hsa-miR-129-5p	FMR1
17	hsa-miR-221-3p	FMR1
18	hsa-miR-340-5p	LRPPRC
19	hsa-miR-340-5p	ELAVL1
20	hsa-miR-378a-3p	IGF2BP1
21	hsa-miR-375	WTAP
22	hsa-miR-124-3p	WTAP
23	hsa-miR-1-3p	YTHDC1
24	hsa-miR-1-3p	YTHDF2
25	hsa-miR-196a-5p	IGF2BP1
26	hsa-miR-103a-3p	HNRNPA2B1
27	hsa-miR-103a-3p	YTHDC1
30	hsa-miR-93-5p	YTHDC1
32	hsa-miR-26b-5p	CBLL1
33	hsa-miR-21-5p	FMR1
34	hsa-miR-19b-3p	YTHDC1
35	hsa-miR-16-5p	YTHDC1
38	hsa-miR-16-5p	HNRNPA2B1
40	hsa-miR-16-5p	RBM15B
41	hsa-miR-16-5p	LRPPRC
43	hsa-let-7d-5p	IGF2BP1
45	hsa-miR-1296-5p	HNRNPA2B1
46	hsa-miR-1229-3p	IGF2BP1
47	hsa-miR-877-3p	LRPPRC
48	hsa-miR-877-3p	IGF2BP1
49	hsa-miR-877-3p	VIRMA
50	hsa-miR-877-3p	HNRNPA2B1
51	hsa-miR-744-5p	HNRNPC
53	hsa-miR-455-3p	HNRNPC
54	hsa-miR-505-5p	HNRNPC
55	hsa-miR-93-3p	RBM15B
56	hsa-miR-20a-3p	YTHDC1
57	hsa-miR-615-3p	VIRMA
58	hsa-miR-615-3p	IGF2BP1
59	hsa-miR-615-3p	ALKBH5
60	hsa-miR-615-3p	HNRNPC
61	hsa-miR-615-3p	YTHDF2
62	hsa-miR-615-3p	HNRNPA2B1
63	hsa-miR-615-3p	RBM15B
64	hsa-miR-18a-3p	HNRNPC
65	hsa-miR-505-3p	YTHDC2
66	hsa-miR-484	ALKBH5
67	hsa-miR-484	IGF2BP1
68	hsa-miR-484	HNRNPC
69	hsa-miR-423-3p	RBM15B
70	hsa-miR-331-3p	YTHDF1
71	hsa-miR-342-3p	HNRNPC
72	hsa-miR-99b-5p	IGF2BP1
73	hsa-miR-301a-3p	YTHDF1
74	hsa-miR-106b-5p	YTHDF2
75	hsa-miR-320a	IGF2BP1
76	hsa-miR-186-5p	HNRNPC
77	hsa-miR-149-5p	YTHDF1
78	hsa-miR-191-5p	HNRNPA2B1
79	hsa-miR-27b-3p	HNRNPA2B1
80	hsa-miR-222-3p	RBM15B
81	hsa-miR-182-5p	RBM15B
82	hsa-miR-34a-5p	RBM15B
83	hsa-miR-30c-5p	HNRNPC
84	hsa-miR-30c-5p	YTHDC2
85	hsa-miR-30c-5p	HNRNPA2B1
86	hsa-miR-197-3p	RBM15B
87	hsa-miR-197-3p	HNRNPA2B1
88	hsa-miR-100-5p	YTHDC1
89	hsa-miR-96-5p	ALKBH5
90	hsa-miR-96-5p	YTHDC2
91	hsa-miR-93-5p	ELAVL1
92	hsa-miR-92a-3p	ALKBH5
93	hsa-miR-92a-3p	HNRNPA2B1
94	hsa-let-7f-5p	IGF2BP1
96	hsa-let-7f-5p	HNRNPA2B1
97	hsa-let-7e-5p	HNRNPC
98	hsa-let-7b-5p	VIRMA
99	hsa-let-7b-5p	YTHDC1
100	hsa-let-7b-5p	FTO
101	hsa-miR-1260b	HNRNPA2B1
102	hsa-miR-9-5p	ELAVL1
103	hsa-miR-124-3p	HNRNPA2B1
104	hsa-miR-340-5p	HNRNPA2B1
105	hsa-miR-146a-5p	ELAVL1
106	hsa-miR-29b-2-5p	ALKBH5
107	hsa-miR-376a-5p	ALKBH5
108	hsa-miR-659-3p	ALKBH5
109	hsa-miR-1277-5p	ALKBH5
110	hsa-miR-3674	ALKBH5
111	hsa-miR-4732-5p	ALKBH5
112	hsa-miR-4760-5p	ALKBH5
113	hsa-miR-5002-5p	ALKBH5
114	hsa-miR-8061	ALKBH5
115	hsa-miR-5195-5p	IGF2BP1
117	hsa-miR-6798-3p	IGF2BP1
119	hsa-miR-3692-5p	IGF2BP1
124	hsa-let-7c-5p	IGF2BP1
125	hsa-let-7e-5p	IGF2BP1
126	hsa-miR-98-5p	IGF2BP1
127	hsa-let-7i-5p	IGF2BP1
128	hsa-miR-133a-5p	IGF2BP1
133	hsa-miR-138-5p	IGF2BP1
138	hsa-miR-585-5p	IGF2BP1
139	hsa-miR-3927-3p	IGF2BP1
140	hsa-miR-4458	IGF2BP1
141	hsa-miR-4500	IGF2BP1
142	hsa-miR-6131	IGF2BP1
147	hsa-miR-6831-5p	IGF2BP1
148	hsa-miR-214-5p	IGF2BP1
149	hsa-miR-891a-3p	IGF2BP1
150	hsa-miR-1266-3p	IGF2BP1
151	hsa-miR-6514-3p	IGF2BP1
152	hsa-miR-6747-3p	IGF2BP1
153	hsa-miR-6811-3p	IGF2BP1
154	hsa-miR-6814-5p	IGF2BP1
156	hsa-miR-8080	IGF2BP1
157	hsa-miR-19a-5p	IGF2BP1
158	hsa-miR-19b-1-5p	IGF2BP1
159	hsa-miR-19b-2-5p	IGF2BP1
160	hsa-miR-577	IGF2BP1
161	hsa-miR-3935	IGF2BP1
162	hsa-miR-4639-5p	IGF2BP1
163	hsa-let-7c-3p	HNRNPA2B1
164	hsa-miR-595	YTHDF3
165	hsa-miR-513c-5p	YTHDF3
166	hsa-miR-514b-5p	YTHDF3
167	hsa-miR-6513-3p	YTHDF3
168	hsa-miR-130b-3p	FMR1
169	hsa-miR-124-5p	YTHDF3
170	hsa-miR-4311	YTHDF3
172	hsa-miR-4255	YTHDF3
173	hsa-miR-3609	YTHDF3
174	hsa-miR-548ah-5p	YTHDF3
175	hsa-miR-4632-5p	YTHDF3
176	hsa-miR-4709-3p	YTHDF3
177	hsa-miR-4436b-3p	YTHDF3
178	hsa-miR-4796-3p	YTHDF3
179	hsa-miR-5010-3p	YTHDF3
180	hsa-miR-6735-5p	YTHDF3
181	hsa-miR-6879-5p	YTHDF3
182	hsa-miR-7843-5p	YTHDF3
183	hsa-miR-374a-5p	FMR1
184	hsa-miR-539-5p	YTHDF3
186	hsa-miR-877-3p	HNRNPC
187	hsa-miR-3148	ALKBH5
188	hsa-miR-590-3p	YTHDC1
189	hsa-miR-485-3p	HNRNPC
190	hsa-miR-539-3p	HNRNPC
191	hsa-miR-766-5p	ALKBH5
192	hsa-miR-548c-3p	HNRNPA2B1
193	hsa-miR-511-3p	YTHDC1
194	hsa-miR-136-3p	HNRNPC
195	hsa-miR-4446-5p	HNRNPA2B1
196	hsa-miR-218-5p	ZC3H13
197	hsa-miR-218-5p	YTHDF1
198	hsa-miR-218-5p	ELAVL1
199	hsa-miR-6817-5p	ELAVL1
200	hsa-miR-4769-3p	ELAVL1
201	hsa-miR-580-3p	HNRNPA2B1
202	hsa-miR-539-5p	HNRNPA2B1
203	hsa-miR-302a-5p	HNRNPA2B1
204	hsa-miR-548o-3p	HNRNPA2B1
205	hsa-miR-1323	HNRNPA2B1
206	hsa-miR-5582-3p	HNRNPA2B1
207	hsa-miR-4435	ALKBH5
208	hsa-miR-4531	ALKBH5
210	hsa-miR-5196-5p	ALKBH5
211	hsa-miR-4747-5p	ALKBH5
212	hsa-miR-6739-5p	ALKBH5
213	hsa-miR-3153	ALKBH5
214	hsa-miR-6733-5p	ALKBH5
215	hsa-miR-5703	ALKBH5
217	hsa-miR-4516	ALKBH5
219	hsa-miR-4434	ALKBH5
221	hsa-miR-3202	ALKBH5
222	hsa-miR-6770-5p	ALKBH5
224	hsa-miR-7515	ALKBH5
225	hsa-miR-3190-5p	ALKBH5
226	hsa-miR-9500	ALKBH5
227	hsa-miR-5584-5p	ALKBH5
228	hsa-miR-3154	ALKBH5
229	hsa-miR-7150	ALKBH5
231	hsa-miR-651-3p	ALKBH5
232	hsa-miR-4736	ALKBH5
234	hsa-miR-4763-3p	ALKBH5
236	hsa-miR-1207-5p	ALKBH5
238	hsa-miR-3665	ALKBH5
240	hsa-miR-1253	ALKBH5
242	hsa-miR-4795-5p	ALKBH5
244	hsa-miR-125a-3p	ALKBH5
246	hsa-miR-4773	ALKBH5
248	hsa-miR-607	YTHDC1
249	hsa-miR-6715b-3p	YTHDC1
250	hsa-miR-889-3p	YTHDC1
251	hsa-miR-5583-3p	YTHDC1
252	hsa-miR-4517	YTHDC1
253	hsa-miR-183-3p	HNRNPC
254	hsa-miR-5196-5p	HNRNPC
255	hsa-miR-4747-5p	HNRNPC
256	hsa-miR-4533	HNRNPC
257	hsa-miR-6775-5p	HNRNPC
258	hsa-miR-5090	HNRNPC
259	hsa-miR-4517	HNRNPC
260	hsa-miR-3658	YTHDF1
263	hsa-miR-3653-3p	YTHDF1
266	hsa-miR-19b-3p	YTHDF1
269	hsa-miR-19a-3p	YTHDF1
272	hsa-miR-576-3p	YTHDF1
275	hsa-miR-4282	YTHDF1
278	hsa-miR-576-5p	LRPPRC
285	hsa-miR-620	LRPPRC
292	hsa-miR-4531	LRPPRC
299	hsa-miR-1270	LRPPRC
306	hsa-miR-4633-5p	LRPPRC
313	hsa-miR-139-3p	LRPPRC
320	hsa-miR-769-5p	LRPPRC
327	hsa-miR-432-5p	LRPPRC
334	hsa-miR-26a-2-3p	LRPPRC
341	hsa-miR-26a-1-3p	LRPPRC
348	hsa-miR-532-5p	LRPPRC
355	hsa-miR-6813-3p	LRPPRC
362	hsa-miR-4745-3p	IGF2BP1
364	hsa-miR-1538	IGF2BP1
366	hsa-miR-7160-3p	IGF2BP1
368	hsa-miR-6075	IGF2BP1
370	hsa-miR-4524b-3p	IGF2BP1
372	hsa-miR-548s	ELAVL1
373	hsa-miR-3926	ELAVL1
374	hsa-miR-522-3p	ELAVL1
375	hsa-miR-224-3p	ELAVL1
376	hsa-miR-4694-3p	ELAVL1
377	hsa-miR-202-3p	HNRNPC
379	hsa-miR-4698	HNRNPC
381	hsa-miR-8063	HNRNPC
383	hsa-miR-548p	HNRNPC
385	hsa-miR-583	HNRNPC
387	hsa-miR-1276	HNRNPC
389	hsa-miR-4311	HNRNPC
391	hsa-miR-548e-5p	HNRNPC
393	hsa-miR-224-5p	HNRNPC
395	hsa-miR-2681-5p	YTHDC1
398	hsa-miR-4524b-5p	YTHDC1
401	hsa-miR-4524a-5p	YTHDC1
404	hsa-miR-4310	YTHDC1
407	hsa-miR-7157-5p	YTHDC1
410	hsa-miR-646	YTHDC1
413	hsa-miR-4724-5p	YTHDC1
416	hsa-miR-503-5p	YTHDC1
419	hsa-miR-6838-5p	YTHDC1
422	hsa-miR-497-5p	YTHDC1
425	hsa-miR-424-5p	YTHDC1
428	hsa-miR-15b-5p	YTHDC1
431	hsa-miR-15a-5p	YTHDC1
434	hsa-miR-195-5p	YTHDC1
437	hsa-miR-107	YTHDC1
440	hsa-let-7c-3p	IGF2BP1
445	hsa-miR-5681b	IGF2BP1
450	hsa-miR-4999-5p	IGF2BP1
455	hsa-miR-4718	IGF2BP1
460	hsa-miR-1537-5p	IGF2BP1
465	hsa-miR-4774-5p	IGF2BP1
470	hsa-miR-6513-5p	FTO
471	hsa-miR-887-5p	FTO
472	hsa-miR-3913-5p	FTO
473	hsa-miR-3122	FTO
474	hsa-miR-450a-1-3p	FTO
475	hsa-miR-6779-5p	FTO
476	hsa-miR-6780a-5p	FTO
477	hsa-miR-3689c	FTO
478	hsa-miR-3689b-3p	FTO
479	hsa-miR-3689a-3p	FTO
480	hsa-miR-30b-3p	FTO
481	hsa-miR-1273h-5p	FTO
482	hsa-miR-6788-5p	FTO
483	hsa-miR-30c-2-3p	FTO
484	hsa-miR-30c-1-3p	FTO
485	hsa-miR-7977	FTO
486	hsa-miR-8085	FTO
487	hsa-miR-6731-5p	FTO
488	hsa-miR-6878-5p	FTO
489	hsa-miR-4738-5p	FTO
490	hsa-miR-1233-5p	METTL14
491	hsa-miR-6513-5p	METTL14
492	hsa-miR-887-5p	METTL14
493	hsa-miR-3913-5p	METTL14
494	hsa-miR-3122	METTL14
495	hsa-miR-450a-1-3p	METTL14
496	hsa-miR-6780a-5p	METTL14
497	hsa-miR-6779-5p	METTL14
498	hsa-miR-3689c	METTL14
499	hsa-miR-3689b-3p	METTL14
500	hsa-miR-3689a-3p	METTL14
501	hsa-miR-30b-3p	METTL14
502	hsa-miR-1273h-5p	METTL14
503	hsa-miR-6788-5p	METTL14
504	hsa-miR-30c-2-3p	METTL14
505	hsa-miR-30c-1-3p	METTL14
506	hsa-miR-6748-5p	METTL14
507	hsa-miR-6769b-5p	METTL14
508	hsa-miR-6769a-5p	METTL14
509	hsa-miR-3165	METTL14
510	hsa-miR-4483	METTL14
511	hsa-miR-1293	METTL14
512	hsa-miR-6766-5p	METTL14
513	hsa-miR-6745	METTL14
514	hsa-miR-6756-5p	METTL14
515	hsa-miR-363-5p	METTL14
516	hsa-miR-6799-5p	METTL14
517	hsa-miR-6883-5p	METTL14
518	hsa-miR-6785-5p	METTL14
519	hsa-miR-4728-5p	METTL14
520	hsa-miR-149-3p	METTL14
521	hsa-miR-7106-5p	METTL14
522	hsa-miR-758-3p	WTAP
524	hsa-miR-6808-3p	WTAP
526	hsa-miR-542-3p	WTAP
528	hsa-miR-4504	WTAP
530	hsa-miR-586	WTAP
532	hsa-miR-548l	WTAP
534	hsa-miR-548an	WTAP
536	hsa-miR-548n	WTAP
538	hsa-miR-3924	HNRNPC
540	hsa-miR-4539	HNRNPC
542	hsa-miR-4724-5p	HNRNPC
544	hsa-miR-4511	HNRNPC
546	hsa-miR-3133	HNRNPC
548	hsa-miR-6134	FTO
549	hsa-miR-3529-3p	YTHDF1
551	hsa-miR-4496	YTHDF3
552	hsa-miR-4282	YTHDF3
553	hsa-miR-552-5p	HNRNPA2B1
554	hsa-miR-7158-3p	HNRNPA2B1
555	hsa-miR-4539	HNRNPA2B1
556	hsa-miR-1224-3p	HNRNPA2B1
557	hsa-miR-4724-5p	HNRNPA2B1
558	hsa-miR-140-3p	HNRNPA2B1
559	hsa-miR-708-3p	HNRNPA2B1
560	hsa-miR-1273d	HNRNPA2B1
561	hsa-miR-630	IGF2BP1
562	hsa-miR-6885-3p	IGF2BP1
563	hsa-miR-499a-5p	YTHDF1
564	hsa-miR-208b-3p	YTHDF1
565	hsa-miR-5582-3p	YTHDF1
566	hsa-miR-208a-3p	YTHDF1
567	hsa-miR-4725-5p	YTHDF1
568	hsa-miR-345-3p	YTHDF1
569	hsa-miR-3065-5p	YTHDF1
570	hsa-miR-365b-3p	YTHDF1
571	hsa-miR-365a-3p	YTHDF1
572	hsa-miR-4422	YTHDF1
573	hsa-miR-6835-3p	YTHDF1
574	hsa-miR-186-5p	YTHDF1
575	hsa-miR-6738-3p	YTHDC1
576	hsa-miR-4727-5p	YTHDC1
577	hsa-miR-5001-3p	YTHDC1
578	hsa-miR-3189-5p	YTHDC1
579	hsa-miR-4758-3p	YTHDC1
580	hsa-miR-5699-5p	YTHDC1
581	hsa-miR-18a-3p	YTHDC1
582	hsa-miR-324-3p	YTHDC1
583	hsa-miR-1913	YTHDC1
584	hsa-miR-1207-3p	YTHDC1
585	hsa-miR-95-5p	YTHDC1
586	hsa-miR-4272	YTHDC1
587	hsa-miR-548t-5p	YTHDC1
588	hsa-miR-548az-5p	YTHDC1
589	hsa-miR-548n	YTHDC1
590	hsa-miR-365b-5p	HNRNPC
591	hsa-miR-8052	HNRNPC
592	hsa-miR-365a-5p	HNRNPC
593	hsa-miR-3199	HNRNPC
594	hsa-miR-6503-3p	HNRNPC
595	hsa-miR-606	HNRNPC
596	hsa-miR-708-5p	HNRNPC
598	hsa-miR-28-5p	HNRNPC
600	hsa-miR-3139	HNRNPC
602	hsa-miR-3680-3p	ALKBH5
603	hsa-miR-4666b	ALKBH5
604	hsa-miR-5011-3p	ALKBH5
605	hsa-miR-609	ALKBH5
606	hsa-miR-6797-3p	ALKBH5
607	hsa-miR-6076	ALKBH5
608	hsa-miR-4722-5p	ALKBH5
609	hsa-miR-5681a	ALKBH5
610	hsa-miR-6886-5p	ALKBH5
611	hsa-miR-4459	ALKBH5
612	hsa-miR-4709-3p	HNRNPA2B1
613	hsa-miR-3185	HNRNPA2B1
614	hsa-miR-3156-5p	HNRNPA2B1
615	hsa-miR-6838-5p	HNRNPA2B1
616	hsa-miR-424-5p	HNRNPA2B1
617	hsa-miR-195-5p	HNRNPA2B1
618	hsa-miR-497-5p	HNRNPA2B1
619	hsa-miR-15a-5p	HNRNPA2B1
620	hsa-miR-15b-5p	HNRNPA2B1
621	hsa-miR-107	HNRNPA2B1
622	hsa-miR-3152-3p	YTHDF3
623	hsa-miR-6879-3p	YTHDF3
624	hsa-miR-421	YTHDF1
625	hsa-miR-505-3p	YTHDF1
626	hsa-miR-7159-5p	YTHDF1
627	hsa-miR-5591-3p	YTHDF1
628	hsa-miR-3148	YTHDF1
629	hsa-miR-4709-5p	YTHDF1
630	hsa-miR-4272	YTHDF1
631	hsa-miR-660-5p	YTHDF1
632	hsa-miR-8485	YTHDF1
633	hsa-miR-7853-5p	YTHDF1
634	hsa-miR-374b-5p	YTHDF1
635	hsa-miR-374a-5p	YTHDF1
636	hsa-miR-921	YTHDF1
637	hsa-miR-3606-5p	YTHDF1
638	hsa-miR-655-3p	YTHDF1
639	hsa-miR-374c-5p	YTHDF1
640	hsa-miR-6820-3p	YTHDF1
641	hsa-miR-3164	YTHDF1
642	hsa-miR-6505-3p	YTHDF1
643	hsa-miR-617	YTHDF1
644	hsa-miR-378g	YTHDF1
645	hsa-miR-4486	YTHDF1
646	hsa-miR-6860	YTHDF1
647	hsa-miR-612	YTHDF1
648	hsa-miR-5189-5p	YTHDF1
649	hsa-miR-3187-5p	YTHDF1
650	hsa-miR-1285-3p	YTHDF1
651	hsa-miR-139-5p	YTHDF1
652	hsa-miR-1298-3p	YTHDF1
653	hsa-miR-7151-5p	YTHDF1
654	hsa-miR-5692c	YTHDF1
655	hsa-miR-5692b	YTHDF1
656	hsa-miR-369-3p	YTHDF1
657	hsa-miR-3159	YTHDF1
658	hsa-miR-4700-3p	YTHDF1
659	hsa-miR-551b-5p	YTHDF1
660	hsa-miR-8054	YTHDF1
661	hsa-miR-548k	YTHDF1
662	hsa-miR-548av-5p	YTHDF1
663	hsa-miR-548n	YTHDF1
664	hsa-miR-548c-3p	YTHDF1
665	hsa-miR-376c-3p	YTHDF1
666	hsa-miR-5706	WTAP
667	hsa-miR-4782-5p	WTAP
668	hsa-miR-516b-5p	WTAP
669	hsa-miR-1299	WTAP
670	hsa-miR-4775	WTAP
671	hsa-miR-422a	WTAP
672	hsa-miR-378i	WTAP
673	hsa-miR-378h	WTAP
674	hsa-miR-378f	WTAP
675	hsa-miR-378e	WTAP
676	hsa-miR-378d	WTAP
677	hsa-miR-378c	WTAP
678	hsa-miR-378b	WTAP
679	hsa-miR-378a-3p	WTAP
680	hsa-miR-4638-3p	WTAP
681	hsa-miR-590-3p	WTAP
682	hsa-miR-4477a	HNRNPA2B1
683	hsa-miR-3529-3p	HNRNPA2B1
684	hsa-miR-944	HNRNPA2B1
685	hsa-miR-551b-5p	HNRNPA2B1
686	hsa-miR-607	ALKBH5
687	hsa-miR-5701	ALKBH5
688	hsa-miR-4698	ALKBH5
689	hsa-miR-6832-5p	ALKBH5
690	hsa-miR-8063	ALKBH5
691	hsa-miR-656-3p	ALKBH5
692	hsa-miR-2278	ALKBH5
693	hsa-miR-4699-5p	HNRNPC
695	hsa-miR-4773	HNRNPC
696	hsa-miR-7850-5p	HNRNPC
697	hsa-miR-620	HNRNPC
698	hsa-miR-1270	HNRNPC
699	hsa-miR-4531	HNRNPC
700	hsa-miR-139-3p	HNRNPC
701	hsa-miR-4524a-3p	HNRNPC
702	hsa-miR-8063	ELAVL1
703	hsa-miR-3121-3p	ELAVL1
704	hsa-miR-4668-3p	ELAVL1
705	hsa-miR-190a-3p	IGF2BP1
706	hsa-miR-200b-5p	IGF2BP1
707	hsa-miR-200a-5p	IGF2BP1
708	hsa-miR-5011-5p	IGF2BP1
709	hsa-miR-4789-3p	IGF2BP1
710	hsa-miR-8485	IGF2BP1
711	hsa-miR-548g-3p	IGF2BP1
712	hsa-miR-548x-3p	IGF2BP1
713	hsa-miR-548j-3p	IGF2BP1
714	hsa-miR-548aq-3p	IGF2BP1
715	hsa-miR-548am-3p	IGF2BP1
716	hsa-miR-548aj-3p	IGF2BP1
717	hsa-miR-548ah-3p	IGF2BP1
718	hsa-miR-548ae-3p	IGF2BP1
719	hsa-miR-4433b-5p	IGF2BP1
720	hsa-miR-4433a-5p	IGF2BP1
721	hsa-miR-548f-3p	IGF2BP1
722	hsa-miR-548e-3p	IGF2BP1
723	hsa-miR-548az-3p	IGF2BP1
724	hsa-miR-548ar-3p	IGF2BP1
725	hsa-miR-548a-3p	IGF2BP1
726	hsa-miR-7852-3p	IGF2BP1
727	hsa-miR-3668	IGF2BP1
728	hsa-miR-143-5p	YTHDC1
729	hsa-miR-24-3p	YTHDC1
730	hsa-miR-4284	YTHDC1
731	hsa-miR-6499-3p	YTHDC1
732	hsa-miR-4518	YTHDC1
733	hsa-miR-1266-5p	YTHDC1
734	hsa-miR-3664-3p	YTHDC1
735	hsa-miR-5693	YTHDC1
736	hsa-miR-764	YTHDC1
737	hsa-miR-4650-5p	YTHDC1
739	hsa-miR-1972	YTHDC1
741	hsa-miR-4733-5p	YTHDC1
742	hsa-miR-374b-3p	ZC3H13
743	hsa-miR-6794-3p	ZC3H13
744	hsa-miR-6837-3p	ZC3H13
745	hsa-miR-6754-3p	ZC3H13
746	hsa-miR-412-3p	ZC3H13
747	hsa-miR-520f-5p	ZC3H13
748	hsa-miR-4509	ZC3H13
749	hsa-miR-4744	ZC3H13
750	hsa-miR-4639-3p	ZC3H13
751	hsa-miR-4698	ZC3H13
752	hsa-miR-4459	METTL14
753	hsa-miR-6516-5p	METTL14
754	hsa-miR-4443	METTL14
755	hsa-miR-455-3p	METTL14
756	hsa-miR-6807-5p	METTL14
757	hsa-miR-25-5p	METTL14
758	hsa-miR-650	METTL14
759	hsa-miR-3612	METTL14
760	hsa-miR-658	METTL14
761	hsa-miR-6499-3p	METTL14
762	hsa-miR-6086	METTL14
763	hsa-miR-377-5p	METTL14
764	hsa-miR-6087	METTL14
765	hsa-miR-6890-3p	METTL14
766	hsa-miR-34c-3p	METTL14
767	hsa-miR-7161-3p	METTL14
768	hsa-miR-3156-5p	METTL14
769	hsa-miR-640	METTL14
770	hsa-miR-6821-3p	METTL14
771	hsa-miR-6790-3p	METTL14
772	hsa-miR-7107-5p	METTL14
773	hsa-miR-1234-3p	METTL14
774	hsa-miR-6513-3p	METTL14
775	hsa-miR-6738-3p	HNRNPC
776	hsa-miR-544a	HNRNPC
777	hsa-miR-6828-3p	HNRNPC
778	hsa-miR-6071	HNRNPC
779	hsa-miR-1298-5p	HNRNPC
780	hsa-miR-3157-5p	HNRNPC
781	hsa-miR-627-3p	HNRNPC
782	hsa-miR-6515-3p	HNRNPC
783	hsa-miR-1-5p	HNRNPC
784	hsa-miR-5000-5p	HNRNPC
785	hsa-miR-5006-3p	HNRNPA2B1
786	hsa-miR-4755-5p	HNRNPA2B1
787	hsa-miR-374a-3p	HNRNPA2B1
788	hsa-miR-623	HNRNPA2B1
789	hsa-miR-361-5p	HNRNPA2B1
790	hsa-miR-570-3p	HNRNPA2B1
791	hsa-miR-6832-3p	HNRNPA2B1
792	hsa-miR-2115-3p	HNRNPA2B1
793	hsa-miR-211-5p	HNRNPA2B1
794	hsa-miR-204-5p	HNRNPA2B1
795	hsa-miR-4254	METTL14
796	hsa-miR-4308	METTL14
797	hsa-miR-8079	METTL14
798	hsa-miR-1245a	METTL14
799	hsa-miR-6781-3p	HNRNPC
800	hsa-miR-2682-3p	HNRNPC
801	hsa-miR-6877-3p	HNRNPC
802	hsa-miR-6819-3p	HNRNPC
803	hsa-miR-4279	METTL14
804	hsa-miR-6783-3p	METTL14
805	hsa-miR-1343-3p	METTL14
806	hsa-miR-23b-5p	METTL14
807	hsa-miR-23a-5p	METTL14
808	hsa-miR-4284	METTL14
809	hsa-miR-6829-3p	METTL14
810	hsa-miR-6791-3p	METTL14
811	hsa-miR-4772-3p	METTL14
812	hsa-miR-4638-5p	METTL14
813	hsa-miR-1307-3p	METTL14
814	hsa-miR-6741-3p	METTL14
815	hsa-miR-1281	METTL14
816	hsa-miR-6742-3p	METTL14
817	hsa-miR-6852-5p	METTL14
818	hsa-miR-939-3p	METTL14
819	hsa-miR-660-3p	METTL14
820	hsa-miR-4485-5p	METTL14
821	hsa-miR-4692	METTL14
822	hsa-miR-4514	METTL14
823	hsa-miR-6715b-5p	METTL14
824	hsa-miR-4269	METTL14
825	hsa-miR-4742-5p	METTL14
826	hsa-miR-5571-5p	METTL14
827	hsa-miR-3942-3p	YTHDF1
828	hsa-miR-6828-3p	YTHDF1
829	hsa-miR-6081	YTHDF1
830	hsa-miR-767-3p	YTHDF1
831	hsa-miR-1251-5p	YTHDF1
832	hsa-miR-517-5p	YTHDF1
833	hsa-miR-5697	YTHDF1
834	hsa-miR-1244	YTHDF1
835	hsa-miR-6807-5p	FTO
836	hsa-miR-4266	FTO
837	hsa-miR-4641	FTO
838	hsa-miR-1233-3p	FTO
839	hsa-miR-1225-3p	FTO
840	hsa-miR-8060	FTO
841	hsa-miR-4768-3p	FTO
842	hsa-miR-4779	FTO
843	hsa-miR-4695-5p	FTO
844	hsa-miR-5010-3p	IGF2BP1
845	hsa-miR-2113	IGF2BP1
846	hsa-miR-4474-3p	IGF2BP1
847	hsa-miR-7108-5p	IGF2BP1
848	hsa-miR-2355-5p	IGF2BP1
849	hsa-miR-642b-5p	IGF2BP1
850	hsa-miR-3688-5p	IGF2BP1
851	hsa-miR-4763-5p	IGF2BP1
852	hsa-miR-6793-3p	IGF2BP1
853	hsa-miR-649	YTHDC1
854	hsa-miR-30e-3p	YTHDC1
855	hsa-miR-30d-3p	YTHDC1
856	hsa-miR-30a-3p	YTHDC1
857	hsa-miR-6739-3p	YTHDC1
858	hsa-miR-4677-5p	YTHDC1
859	hsa-miR-7156-5p	YTHDC1
860	hsa-miR-4273	YTHDC1
861	hsa-miR-6514-3p	YTHDC1
862	hsa-miR-22-5p	YTHDC1
863	hsa-miR-2116-5p	YTHDC1
864	hsa-miR-550a-5p	YTHDC1
865	hsa-miR-550a-3-5p	YTHDC1
866	hsa-miR-1271-3p	YTHDC1
867	hsa-miR-6811-3p	YTHDC1
868	hsa-miR-214-5p	YTHDC1
869	hsa-miR-627-3p	YTHDC1
870	hsa-miR-519e-3p	YTHDC1
871	hsa-miR-515-3p	YTHDC1
872	hsa-miR-33b-3p	YTHDC1
873	hsa-miR-526b-3p	YTHDC1
874	hsa-miR-519d-3p	YTHDC1
875	hsa-miR-20b-5p	YTHDC1
876	hsa-miR-20a-5p	YTHDC1
877	hsa-miR-17-5p	YTHDC1
878	hsa-miR-106b-5p	YTHDC1
879	hsa-miR-106a-5p	YTHDC1
880	hsa-miR-6807-5p	CBLL1
881	hsa-miR-7158-5p	CBLL1
882	hsa-miR-7157-3p	CBLL1
883	hsa-miR-6737-3p	CBLL1
884	hsa-miR-5008-3p	CBLL1
885	hsa-miR-6751-3p	CBLL1
886	hsa-miR-1199-5p	CBLL1
887	hsa-miR-5096	YTHDF3
888	hsa-miR-6802-3p	YTHDF3
889	hsa-miR-3620-3p	YTHDF3
890	hsa-miR-6865-3p	YTHDF3
891	hsa-miR-137	YTHDF3
892	hsa-miR-548s	YTHDC1
893	hsa-miR-3926	YTHDC1
894	hsa-miR-4786-5p	YTHDC1
895	hsa-miR-3190-5p	YTHDC1
896	hsa-miR-6849-3p	YTHDC1
897	hsa-miR-4781-3p	YTHDC1
898	hsa-miR-4724-3p	RBM15B
899	hsa-miR-3667-3p	RBM15B
900	hsa-miR-6886-5p	RBM15B
901	hsa-miR-195-5p	LRPPRC
902	hsa-miR-15b-5p	LRPPRC
903	hsa-miR-15a-5p	LRPPRC
904	hsa-miR-193b-3p	ALKBH5
905	hsa-miR-193a-3p	ALKBH5
906	hsa-miR-625-5p	IGF2BP1
907	hsa-miR-296-5p	ELAVL1
908	hsa-miR-193a-5p	IGF2BP1
909	hsa-miR-491-5p	IGF2BP1
910	hsa-miR-9-5p	IGF2BP1
911	hsa-miR-33a-3p	METTL3
912	hsa-miR-23c	ELAVL1
913	hsa-miR-139-3p	ELAVL1
914	hsa-miR-196b-5p	IGF2BP1
915	hsa-miR-140-5p	IGF2BP1
916	hsa-miR-29b-3p	ELAVL1
917	hsa-miR-1915-3p	ALKBH5
918	hsa-miR-4641	HNRNPA2B1
919	hsa-miR-4726-3p	ALKBH5
920	hsa-miR-4786-3p	HNRNPA2B1
921	hsa-miR-665	ALKBH5
922	hsa-miR-6731-5p	HNRNPC
923	hsa-miR-6764-5p	ALKBH5
924	hsa-miR-6783-5p	HNRNPC
925	hsa-miR-6824-5p	HNRNPC
926	hsa-miR-6840-3p	ALKBH5
927	hsa-miR-7843-3p	HNRNPA2B1
928	hsa-miR-7977	ALKBH5
929	hsa-miR-8085	HNRNPC
930	hsa-miR-1323	HNRNPC
931	hsa-miR-2053	HNRNPC
932	hsa-miR-4432	HNRNPC
933	hsa-miR-495-3p	HNRNPC
934	hsa-miR-499a-5p	HNRNPC
935	hsa-miR-5095	HNRNPC
936	hsa-miR-548o-3p	HNRNPC
937	hsa-miR-555	HNRNPC
938	hsa-miR-5688	HNRNPC
939	hsa-miR-6504-3p	HNRNPC
940	hsa-miR-7-1-3p	HNRNPC
941	hsa-miR-7151-3p	HNRNPC
942	hsa-miR-7-2-3p	HNRNPC
943	hsa-miR-8087	HNRNPC
