# Supplementary material for: The development of a novel signature based on the m6A RNA methylation regulator-related ceRNA network to predict prognosis and therapy response in sarcomas
Source: Front Genet. 2022 Oct 12;13:894080. doi: 10.3389/fgene.2022.894080 (PMC9597465; doi:10.3389/fgene.2022.894080)
Supplement: Supplementary file 1 [file DataSheet1.zip › data sheet1/Supplementary data/Supplementary Table S2.csv]

miRNA
1 "hsa-miR-31-3p"
2 "hsa-miR-302a-5p"
3 "hsa-miR-302a-3p"
4 "hsa-miR-3918"
5 "hsa-miR-4770"
6 "hsa-miR-5682"
7 "hsa-miR-6766-5p"
8 "hsa-miR-6840-5p"
9 "hsa-miR-6848-3p"
10 "hsa-miR-1247-3p"
11 "hsa-miR-6720-3p"
12 "hsa-miR-6771-5p"
13 "hsa-miR-6858-3p"
14 "hsa-miR-3133"
15 "hsa-miR-4479"
16 "hsa-miR-4708-3p"
17 "hsa-miR-5572"
18 "hsa-miR-5589-5p"
19 "hsa-miR-6847-3p"
20 "hsa-miR-6880-3p"
21 "hsa-miR-5001-5p"
22 "hsa-miR-6838-3p"
23 "hsa-miR-3178"
24 "hsa-miR-6789-5p"
25 "hsa-miR-6801-3p"
26 "hsa-miR-449c-5p"
27 "hsa-miR-6512-5p"
28 "hsa-miR-6874-5p"
29 "hsa-miR-1322"
30 "hsa-miR-3181"
31 "hsa-miR-3606-3p"
32 "hsa-miR-23c"
33 "hsa-miR-5189-3p"
34 "hsa-miR-5692c"
35 "hsa-miR-6722-3p"
36 "hsa-miR-6787-3p"
37 "hsa-miR-124-5p"
38 "hsa-miR-124-3p"
39 "hsa-miR-489-5p"
40 "hsa-miR-320b"
41 "hsa-miR-3664-5p"
42 "hsa-miR-4519"
43 "hsa-miR-4704-5p"
44 "hsa-miR-4704-3p"
45 "hsa-miR-7845-5p"
46 "hsa-let-7f-1-3p"
47 "hsa-miR-34a-5p"
48 "hsa-miR-34a-3p"
49 "hsa-miR-216a-5p"
50 "hsa-miR-217-5p"
51 "hsa-let-7g-3p"
52 "hsa-miR-125a-3p"
53 "hsa-miR-126-5p"
54 "hsa-miR-126-3p"
55 "hsa-miR-324-5p"
56 "hsa-miR-452-3p"
57 "hsa-miR-550a-3p"
58 "hsa-miR-769-3p"
59 "hsa-miR-216b-5p"
60 "hsa-miR-1252-3p"
61 "hsa-miR-1911-3p"
62 "hsa-miR-3616-5p"
63 "hsa-miR-3651"
64 "hsa-miR-3652"
65 "hsa-miR-4714-5p"
66 "hsa-miR-1295b-5p"
67 "hsa-miR-6511b-3p"
68 "hsa-miR-6761-5p"
69 "hsa-miR-6808-3p"
70 "hsa-miR-6858-5p"
71 "hsa-miR-7854-3p"
72 "hsa-miR-7978"
73 "hsa-miR-367-3p"
74 "hsa-miR-449b-3p"
75 "hsa-miR-549a-3p"
76 "hsa-miR-3612"
77 "hsa-miR-5190"
78 "hsa-miR-5683"
79 "hsa-miR-378f"
80 "hsa-miR-4465"
81 "hsa-miR-330-3p"
82 "hsa-miR-323b-5p"
83 "hsa-miR-3190-3p"
84 "hsa-miR-3689a-5p"
85 "hsa-miR-4999-5p"
86 "hsa-miR-7113-5p"
87 "hsa-miR-3939"
88 "hsa-miR-4706"
89 "hsa-miR-6766-3p"
90 "hsa-miR-4437"
91 "hsa-miR-5008-3p"
92 "hsa-miR-548ar-5p"
93 "hsa-miR-6765-3p"
94 "hsa-miR-6885-3p"
95 "hsa-miR-224-3p"
96 "hsa-miR-326"
97 "hsa-miR-329-5p"
98 "hsa-miR-452-5p"
99 "hsa-miR-450b-3p"
100 "hsa-miR-3120-5p"
101 "hsa-miR-3622a-5p"
102 "hsa-miR-2467-5p"
103 "hsa-miR-6865-3p"
104 "hsa-miR-7110-5p"
105 "hsa-miR-4315"
106 "hsa-miR-4667-3p"
107 "hsa-miR-4768-5p"
108 "hsa-miR-5693"
109 "hsa-miR-6795-3p"
110 "hsa-miR-199a-3p"
111 "hsa-miR-199b-3p"
112 "hsa-miR-214-5p"
113 "hsa-miR-214-3p"
114 "hsa-miR-1264"
115 "hsa-miR-767-5p"
116 "hsa-miR-1298-3p"
117 "hsa-miR-1284"
118 "hsa-miR-1911-5p"
119 "hsa-miR-1912-3p"
120 "hsa-miR-3191-3p"
121 "hsa-miR-3192-3p"
122 "hsa-miR-4498"
123 "hsa-miR-4652-5p"
124 "hsa-miR-4681"
125 "hsa-miR-4686"
126 "hsa-miR-203b-5p"
127 "hsa-miR-3064-5p"
128 "hsa-miR-4750-3p"
129 "hsa-miR-6515-3p"
130 "hsa-miR-6845-5p"
131 "hsa-miR-6846-3p"
132 "hsa-miR-5003-3p"
133 "hsa-miR-302b-3p"
134 "hsa-miR-1249-5p"
135 "hsa-miR-3117-5p"
136 "hsa-miR-378b"
137 "hsa-miR-3202"
138 "hsa-miR-199a-5p"
139 "hsa-miR-148a-3p"
140 "hsa-miR-361-5p"
141 "hsa-miR-196b-5p"
142 "hsa-miR-193b-3p"
143 "hsa-miR-455-3p"
144 "hsa-miR-3613-5p"
