# Supplementary material for: The development of a novel signature based on the m6A RNA methylation regulator-related ceRNA network to predict prognosis and therapy response in sarcomas
Source: Front Genet. 2022 Oct 12;13:894080. doi: 10.3389/fgene.2022.894080 (PMC9597465; doi:10.3389/fgene.2022.894080)
Supplement: Supplementary file 1 [file DataSheet1.zip › data sheet1/Supplementary data/Supplementary Table S3.csv]

lncRNA	miRNA
AC002075.3	hsa-miR-124-3p
AC005562.1	hsa-miR-124-3p
AC005592.3	hsa-miR-124-3p
AC006042.8	hsa-miR-124-3p
AC013394.2	hsa-miR-124-3p
AC013467.1	hsa-miR-124-3p
AC018647.3	hsa-miR-124-3p
AC018647.3	hsa-miR-124-3p
AC073043.1	hsa-miR-124-3p
AC074117.10	hsa-miR-124-3p
AC079325.6	hsa-miR-124-3p
AC096772.6	hsa-miR-124-3p
AF121897.4	hsa-miR-124-3p
AL022344.7	hsa-miR-124-3p
AL590762.11	hsa-miR-124-3p
AP001429.1	hsa-miR-124-3p
BLOC1S5-TXNDC5	hsa-miR-124-3p
BZW1P2	hsa-miR-124-3p
C14orf132	hsa-miR-124-3p
C1orf132	hsa-miR-124-3p
C5orf64	hsa-miR-124-3p
CASC7	hsa-miR-124-3p
CEBPZ-AS1	hsa-miR-124-3p
CLUHP3	hsa-miR-124-3p
CNOT6LP1	hsa-miR-124-3p
COPS5P1	hsa-miR-124-3p
CRHR1-IT1	hsa-miR-124-3p
CROCCP3	hsa-miR-124-3p
CTA-280A3.2	hsa-miR-124-3p
CTA-941F9.10	hsa-miR-124-3p
CTB-50E14.5	hsa-miR-124-3p
CTB-52I2.4	hsa-miR-124-3p
CTC-205M6.5	hsa-miR-124-3p
CTC-273B12.8	hsa-miR-124-3p
CTC-444N24.11	hsa-miR-124-3p
CTC-451P13.1	hsa-miR-124-3p
CTC-552D5.1	hsa-miR-124-3p
CTD-2012K14.6	hsa-miR-124-3p
CTD-2228K2.7	hsa-miR-124-3p
CTD-2228K2.7	hsa-miR-124-3p
CTD-2228K2.7	hsa-miR-124-3p
CTD-2336O2.1	hsa-miR-124-3p
CTD-2528L19.6	hsa-miR-124-3p
CTD-2530N21.5	hsa-miR-124-3p
CTD-3064H18.1	hsa-miR-124-3p
DICER1-AS1	hsa-miR-124-3p
DLX6-AS1	hsa-miR-124-3p
EEF1A1P12	hsa-miR-124-3p
EEF1A1P4	hsa-miR-124-3p
EEF1E1-BLOC1S5	hsa-miR-124-3p
EIF4EP2	hsa-miR-124-3p
EMX2OS	hsa-miR-124-3p
ERVK13-1	hsa-miR-124-3p
ERVK13-1	hsa-miR-124-3p
ERVK13-1	hsa-miR-124-3p
FAM211A-AS1	hsa-miR-124-3p
FGD5-AS1	hsa-miR-124-3p
FLJ27354	hsa-miR-124-3p
FTX	hsa-miR-124-3p
GS1-358P8.4	hsa-miR-124-3p
HNRNPA1P35	hsa-miR-124-3p
IBA57-AS1	hsa-miR-124-3p
IPO11-LRRC70	hsa-miR-124-3p
IPO5P1	hsa-miR-124-3p
IPW	hsa-miR-124-3p
KCNQ1OT1	hsa-miR-124-3p
LINC00106	hsa-miR-124-3p
LINC00173	hsa-miR-124-3p
LINC00205	hsa-miR-124-3p
LINC00506	hsa-miR-124-3p
LINC00526	hsa-miR-124-3p
LINC00526	hsa-miR-124-3p
LINC00632	hsa-miR-124-3p
LINC00641	hsa-miR-124-3p
LINC00643	hsa-miR-124-3p
LINC01000	hsa-miR-124-3p
LINC01004	hsa-miR-124-3p
LINC01089	hsa-miR-124-3p
LINC01101	hsa-miR-124-3p
LINC01105	hsa-miR-124-3p
LINC01301	hsa-miR-124-3p
LOC100506548	hsa-miR-124-3p
LOC100507424	hsa-miR-124-3p
LOC284581	hsa-miR-124-3p
LOC91450	hsa-miR-124-3p
LRRC37BP1	hsa-miR-124-3p
LRRC75A-AS1	hsa-miR-124-3p
MAGI2-AS3	hsa-miR-124-3p
MALAT1	hsa-miR-124-3p
MAPKAPK5-AS1	hsa-miR-124-3p
MAPKAPK5-AS1	hsa-miR-124-3p
MEG3	hsa-miR-124-3p
MIR124-2HG	hsa-miR-124-3p
MMP24-AS1	hsa-miR-124-3p
MROH7-TTC4	hsa-miR-124-3p
MSL3P1	hsa-miR-124-3p
MZF1-AS1	hsa-miR-124-3p
NEAT1	hsa-miR-124-3p
NEAT1	hsa-miR-124-3p
NR2F1-AS1	hsa-miR-124-3p
OIP5-AS1	hsa-miR-124-3p
OSTCP4	hsa-miR-124-3p
PABPC1P4	hsa-miR-124-3p
PAICSP4	hsa-miR-124-3p
PDIA3P1	hsa-miR-124-3p
PDXDC2P	hsa-miR-124-3p
PKI55	hsa-miR-124-3p
PP7080	hsa-miR-124-3p
PP7080	hsa-miR-124-3p
PTTG4P	hsa-miR-124-3p
PWAR6	hsa-miR-124-3p
PWRN3	hsa-miR-124-3p
RAD51L3-RFFL	hsa-miR-124-3p
RBM26-AS1	hsa-miR-124-3p
RCN1P2	hsa-miR-124-3p
RP11-138A9.1	hsa-miR-124-3p
RP11-142O6.1	hsa-miR-124-3p
RP11-168J18.6	hsa-miR-124-3p
RP11-16C1.2	hsa-miR-124-3p
RP11-192H23.8	hsa-miR-124-3p
RP11-216L13.19	hsa-miR-124-3p
RP11-227G15.3	hsa-miR-124-3p
RP11-244O19.1	hsa-miR-124-3p
RP11-258O13.1	hsa-miR-124-3p
RP11-282K24.3	hsa-miR-124-3p
RP11-347H15.2	hsa-miR-124-3p
RP11-352E8.2	hsa-miR-124-3p
RP11-362F19.1	hsa-miR-124-3p
RP11-365O16.1	hsa-miR-124-3p
RP11-373D23.3	hsa-miR-124-3p
RP11-381O6.1	hsa-miR-124-3p
RP11-383J24.6	hsa-miR-124-3p
RP11-396C23.2	hsa-miR-124-3p
RP11-3L10.2	hsa-miR-124-3p
RP11-400F19.18	hsa-miR-124-3p
RP11-419C5.2	hsa-miR-124-3p
RP11-452L6.5	hsa-miR-124-3p
RP11-455P21.3	hsa-miR-124-3p
RP11-473N11.2	hsa-miR-124-3p
RP11-474P12.3	hsa-miR-124-3p
RP11-493E12.3	hsa-miR-124-3p
RP11-507K2.6	hsa-miR-124-3p
RP11-508N22.12	hsa-miR-124-3p
RP11-509P12.1	hsa-miR-124-3p
RP1-151F17.2	hsa-miR-124-3p
RP11-539I5.1	hsa-miR-124-3p
RP11-553L6.5	hsa-miR-124-3p
RP11-561I11.3	hsa-miR-124-3p
RP11-62E14.2	hsa-miR-124-3p
RP11-640L9.1	hsa-miR-124-3p
RP11-661A12.4	hsa-miR-124-3p
RP11-693J15.4	hsa-miR-124-3p
RP11-693J15.5	hsa-miR-124-3p
RP11-713C5.1	hsa-miR-124-3p
RP11-715J22.2	hsa-miR-124-3p
RP11-71H17.7	hsa-miR-124-3p
RP11-731J8.2	hsa-miR-124-3p
RP11-73M18.8	hsa-miR-124-3p
RP11-74E22.8	hsa-miR-124-3p
RP1-193H18.2	hsa-miR-124-3p
RP1-239B22.5	hsa-miR-124-3p
RP3-327A19.5	hsa-miR-124-3p
RP4-610C12.4	hsa-miR-124-3p
RP4-614O4.11	hsa-miR-124-3p
RP4-717I23.3	hsa-miR-124-3p
RP4-791C19.1	hsa-miR-124-3p
RP5-1074L1.4	hsa-miR-124-3p
RP5-1112D6.4	hsa-miR-124-3p
RP5-864K19.4	hsa-miR-124-3p
RP6-24A23.7	hsa-miR-124-3p
RPS3AP14	hsa-miR-124-3p
RPS3AP43	hsa-miR-124-3p
SERF2-C15ORF63	hsa-miR-124-3p
SLC2A3P1	hsa-miR-124-3p
SNHG14	hsa-miR-124-3p
SNHG14	hsa-miR-124-3p
SNHG14	hsa-miR-124-3p
SNHG16	hsa-miR-124-3p
SNHG8	hsa-miR-124-3p
SNHG8	hsa-miR-124-3p
SNORA67	hsa-miR-124-3p
SNORA71B	hsa-miR-124-3p
SNORD109A	hsa-miR-124-3p
SNORD64	hsa-miR-124-3p
SPECC1L-ADORA2A	hsa-miR-124-3p
ST13P13	hsa-miR-124-3p
STXBP5-AS1	hsa-miR-124-3p
SUZ12P1	hsa-miR-124-3p
TERC	hsa-miR-124-3p
THUMPD3-AS1	hsa-miR-124-3p
TMEM147-AS1	hsa-miR-124-3p
TMEM14D	hsa-miR-124-3p
TMEM256-PLSCR3	hsa-miR-124-3p
TMX2-CTNND1	hsa-miR-124-3p
TPM3P9	hsa-miR-124-3p
TRHDE-AS1	hsa-miR-124-3p
TRHDE-AS1	hsa-miR-124-3p
TRHDE-AS1	hsa-miR-124-3p
TTC3P1	hsa-miR-124-3p
TTTY15	hsa-miR-124-3p
TTTY15	hsa-miR-124-3p
TUBAP2	hsa-miR-124-3p
XIST	hsa-miR-124-3p
XLOC_000918	hsa-miR-124-3p
XLOC_001181	hsa-miR-124-3p
XLOC_001854	hsa-miR-124-3p
XLOC_002746	hsa-miR-124-3p
XLOC_004584	hsa-miR-124-3p
XLOC_005677	hsa-miR-124-3p
XLOC_006336	hsa-miR-124-3p
XLOC_006753	hsa-miR-124-3p
XLOC_008152	hsa-miR-124-3p
XLOC_008207	hsa-miR-124-3p
XLOC_008295	hsa-miR-124-3p
XLOC_009079	hsa-miR-124-3p
XLOC_009835	hsa-miR-124-3p
XLOC_010128	hsa-miR-124-3p
XLOC_010202	hsa-miR-124-3p
XLOC_010445	hsa-miR-124-3p
XLOC_010853	hsa-miR-124-3p
XLOC_011185	hsa-miR-124-3p
XLOC_011482	hsa-miR-124-3p
XLOC_012162	hsa-miR-124-3p
XLOC_012587	hsa-miR-124-3p
XLOC_013174	hsa-miR-124-3p
XLOC_013844	hsa-miR-124-3p
XLOC_013981	hsa-miR-124-3p
ZBED5-AS1	hsa-miR-124-3p
ZNF204P	hsa-miR-124-3p
ZNF252P	hsa-miR-124-3p
ZNF542P	hsa-miR-124-3p
AATK-AS1	hsa-miR-455-3p
AC084082.3	hsa-miR-455-3p
AC090587.2	hsa-miR-455-3p
AHCTF1P1	hsa-miR-455-3p
C1orf132	hsa-miR-455-3p
CASC7	hsa-miR-455-3p
CTB-89H12.4	hsa-miR-455-3p
CTC-273B12.8	hsa-miR-455-3p
CTC-550B14.6	hsa-miR-455-3p
DDR1-AS1	hsa-miR-455-3p
ENO1P1	hsa-miR-455-3p
HCG18	hsa-miR-455-3p
HNRNPA1P54	hsa-miR-455-3p
HNRNPU-AS1	hsa-miR-455-3p
KCNQ1OT1	hsa-miR-455-3p
LINC00641	hsa-miR-455-3p
LOC100289230	hsa-miR-455-3p
LOC90784	hsa-miR-455-3p
MALAT1	hsa-miR-455-3p
MAPK6PS2	hsa-miR-455-3p
MFI2-AS1	hsa-miR-455-3p
MYO15B	hsa-miR-455-3p
NAMPTL	hsa-miR-455-3p
NEAT1	hsa-miR-455-3p
NEAT1	hsa-miR-455-3p
OIP5-AS1	hsa-miR-455-3p
PABPC1P4	hsa-miR-455-3p
PVRIG2P	hsa-miR-455-3p
RNASEK-C17orf49	hsa-miR-455-3p
RNF216P1	hsa-miR-455-3p
RP11-1191J2.2	hsa-miR-455-3p
RP11-282K24.3	hsa-miR-455-3p
RP1-140A9.1	hsa-miR-455-3p
RP11-435O5.7	hsa-miR-455-3p
RP11-447H19.1	hsa-miR-455-3p
RP11-66N24.3	hsa-miR-455-3p
RP1-184J9.2	hsa-miR-455-3p
RP13-516M14.1	hsa-miR-455-3p
RP4-758J24.5	hsa-miR-455-3p
RPS24P8	hsa-miR-455-3p
SLFNL1-AS1	hsa-miR-455-3p
SNHG16	hsa-miR-455-3p
SNHG16	hsa-miR-455-3p
SNHG7	hsa-miR-455-3p
STAG3L5P	hsa-miR-455-3p
STAG3L5P-PVRIG2P-PILRB	hsa-miR-455-3p
TUG1	hsa-miR-455-3p
XIST	hsa-miR-455-3p
XLOC_012736	hsa-miR-455-3p
XLOC_013621	hsa-miR-455-3p
ZNF37BP	hsa-miR-455-3p
ABHD14A-ACY1	hsa-miR-34a-5p
AC004540.5	hsa-miR-34a-5p
AC004951.6	hsa-miR-34a-5p
AC005042.2	hsa-miR-34a-5p
AC005154.6	hsa-miR-34a-5p
AC005154.6	hsa-miR-34a-5p
AC005754.8	hsa-miR-34a-5p
AC006041.1	hsa-miR-34a-5p
AC007036.5	hsa-miR-34a-5p
AC007246.3	hsa-miR-34a-5p
AC007386.2	hsa-miR-34a-5p
AC025335.1	hsa-miR-34a-5p
AC058791.1	hsa-miR-34a-5p
AC069154.4	hsa-miR-34a-5p
AC078899.1	hsa-miR-34a-5p
AC092535.3	hsa-miR-34a-5p
AC105342.1	hsa-miR-34a-5p
AC114271.2	hsa-miR-34a-5p
ACTBP6	hsa-miR-34a-5p
ACTG1P2	hsa-miR-34a-5p
ADH5P4	hsa-miR-34a-5p
AFG3L1P	hsa-miR-34a-5p
ALDOAP2	hsa-miR-34a-5p
AP001062.7	hsa-miR-34a-5p
AP001429.1	hsa-miR-34a-5p
AP006621.8	hsa-miR-34a-5p
ARHGAP5-AS1	hsa-miR-34a-5p
ARRDC1-AS1	hsa-miR-34a-5p
ASB16-AS1	hsa-miR-34a-5p
ASS1P9	hsa-miR-34a-5p
ATP5F1P6	hsa-miR-34a-5p
BHLHE40-AS1	hsa-miR-34a-5p
BZW1P1	hsa-miR-34a-5p
BZW1P2	hsa-miR-34a-5p
C14orf132	hsa-miR-34a-5p
C1orf132	hsa-miR-34a-5p
C1orf213	hsa-miR-34a-5p
CASC15	hsa-miR-34a-5p
CASC7	hsa-miR-34a-5p
CECR7	hsa-miR-34a-5p
cr22-38_287852	hsa-miR-224-3p
CKMT2-AS1	hsa-miR-34a-5p
CNOT6LP1	hsa-miR-34a-5p
CRHR1-IT1	hsa-miR-34a-5p
CRNDE	hsa-miR-34a-5p
CTB-89H12.4	hsa-miR-34a-5p
CTBP2P4	hsa-miR-34a-5p
CTC-338M12.4	hsa-miR-34a-5p
CTC-359D24.3	hsa-miR-34a-5p
CTC-444N24.11	hsa-miR-34a-5p
CTD-2017D11.1	hsa-miR-34a-5p
CTD-2228K2.7	hsa-miR-34a-5p
CTD-2228K2.7	hsa-miR-34a-5p
CTD-2366F13.1	hsa-miR-34a-5p
CTD-2369P2.2	hsa-miR-34a-5p
CTD-2384B9.1	hsa-miR-34a-5p
CTD-2523D13.2	hsa-miR-34a-5p
CTD-2540L5.9	hsa-miR-34a-5p
CTD-2587H24.14	hsa-miR-34a-5p
DANCR	hsa-miR-34a-5p
DDX10P1	hsa-miR-34a-5p
DLEU2	hsa-miR-34a-5p
DTX2P1-UPK3BP1-PMS2P11	hsa-miR-34a-5p
DYNC1I2P1	hsa-miR-34a-5p
DYX1C1-CCPG1	hsa-miR-34a-5p
EEF1A1P1	hsa-miR-34a-5p
EEF1A1P11	hsa-miR-34a-5p
EEF1A1P12	hsa-miR-34a-5p
EGFEM1P	hsa-miR-34a-5p
EIF4A2P4	hsa-miR-34a-5p
EMC3-AS1	hsa-miR-34a-5p
EMC3-AS1	hsa-miR-34a-5p
EMX2OS	hsa-miR-34a-5p
ERVK3-1	hsa-miR-34a-5p
FAM211A-AS1	hsa-miR-34a-5p
FAM211A-AS1	hsa-miR-34a-5p
FER1L4	hsa-miR-34a-5p
FGD5-AS1	hsa-miR-34a-5p
FGF14-AS2	hsa-miR-34a-5p
FGFR3P6	hsa-miR-34a-5p
FLJ37453	hsa-miR-34a-5p
FLJ42393	hsa-miR-34a-5p
FTH1P12	hsa-miR-34a-5p
FTX	hsa-miR-34a-5p
GAPDHP1	hsa-miR-34a-5p
GAPDHP44	hsa-miR-34a-5p
GAPDHP60	hsa-miR-34a-5p
GAPDHP63	hsa-miR-34a-5p
GAPDHP65	hsa-miR-34a-5p
GAS5	hsa-miR-34a-5p
GLIDR	hsa-miR-34a-5p
GOLGA2P5	hsa-miR-34a-5p
GOLGA2P7	hsa-miR-34a-5p
GS1-259H13.2	hsa-miR-34a-5p
GUSBP11	hsa-miR-34a-5p
HCG18	hsa-miR-34a-5p
HCG18	hsa-miR-34a-5p
HMGA1P8	hsa-miR-34a-5p
HNRNPKP4	hsa-miR-34a-5p
HNRNPU-AS1	hsa-miR-34a-5p
HNRNPUL2-BSCL2	hsa-miR-34a-5p
HOTAIR	hsa-miR-34a-5p
HOXA10-HOXA9	hsa-miR-34a-5p
HSPA8P7	hsa-miR-34a-5p
JPX	hsa-miR-34a-5p
KCNQ1OT1	hsa-miR-34a-5p
KIAA1614-AS1	hsa-miR-34a-5p
KRT8P15	hsa-miR-34a-5p
LINC00094	hsa-miR-34a-5p
LINC00116	hsa-miR-34a-5p
LINC00263	hsa-miR-34a-5p
LINC00271	hsa-miR-34a-5p
LINC00326	hsa-miR-34a-5p
LINC00355	hsa-miR-34a-5p
LINC00461	hsa-miR-34a-5p
LINC00520	hsa-miR-34a-5p
LINC00526	hsa-miR-34a-5p
LINC00562	hsa-miR-34a-5p
LINC00592	hsa-miR-34a-5p
LINC00599	hsa-miR-34a-5p
LINC00641	hsa-miR-34a-5p
LINC00662	hsa-miR-34a-5p
LINC00663	hsa-miR-34a-5p
LINC00667	hsa-miR-34a-5p
LINC00669	hsa-miR-34a-5p
LINC00847	hsa-miR-34a-5p
LINC00888	hsa-miR-34a-5p
LINC00894	hsa-miR-34a-5p
LINC00923	hsa-miR-34a-5p
LINC00923	hsa-miR-34a-5p
LINC00938	hsa-miR-34a-5p
LINC00969	hsa-miR-34a-5p
LINC01089	hsa-miR-34a-5p
LINC01102	hsa-miR-34a-5p
LINC01138	hsa-miR-34a-5p
LINC01278	hsa-miR-34a-5p
LOC100506124	hsa-miR-34a-5p
LOC100506548	hsa-miR-34a-5p
LOC100507472	hsa-miR-34a-5p
LOC441204	hsa-miR-34a-5p
LOC646719	hsa-miR-34a-5p
LRRC75A-AS1	hsa-miR-34a-5p
LY86-AS1	hsa-miR-34a-5p
LYPLA1P3	hsa-miR-34a-5p
MALAT1	hsa-miR-34a-5p
MGC27345	hsa-miR-34a-5p
MIR222HG	hsa-miR-34a-5p
MIR29B1	hsa-miR-34a-5p
MIR4534	hsa-miR-34a-5p
MIRLET7BHG	hsa-miR-34a-5p
MSANTD2P1	hsa-miR-34a-5p
MSNP1	hsa-miR-34a-5p
NDUFB2-AS1	hsa-miR-34a-5p
NDUFS5P1	hsa-miR-34a-5p
NEAT1	hsa-miR-34a-5p
NEAT1	hsa-miR-34a-5p
NHP2P1	hsa-miR-34a-5p
NPHP3-ACAD11	hsa-miR-34a-5p
NUDT19P5	hsa-miR-34a-5p
OIP5-AS1	hsa-miR-34a-5p
PAICSP4	hsa-miR-34a-5p
PART1	hsa-miR-34a-5p
PCAT1	hsa-miR-34a-5p
PCBP1-AS1	hsa-miR-34a-5p
PCBP2-OT1	hsa-miR-34a-5p
PDIA3P1	hsa-miR-34a-5p
PIGHP1	hsa-miR-34a-5p
PKMP5	hsa-miR-34a-5p
POLR2J4	hsa-miR-34a-5p
PPIAP22	hsa-miR-34a-5p
PPIAP29	hsa-miR-34a-5p
PPP1R14BP3	hsa-miR-34a-5p
PROSER2-AS1	hsa-miR-34a-5p
PRSS3P1	hsa-miR-34a-5p
PSMD5-AS1	hsa-miR-34a-5p
PWAR6	hsa-miR-34a-5p
RAC1P2	hsa-miR-34a-5p
RAD51L3-RFFL	hsa-miR-34a-5p
RCN1P2	hsa-miR-34a-5p
RFPL1S	hsa-miR-34a-5p
RFPL1S	hsa-miR-34a-5p
RHPN1-AS1	hsa-miR-34a-5p
RNASEK-C17orf49	hsa-miR-34a-5p
RNU12	hsa-miR-34a-5p
RNY4P13	hsa-miR-34a-5p
RP11-1026M7.2	hsa-miR-34a-5p
RP11-112J1.3	hsa-miR-34a-5p
RP11-1299A16.3	hsa-miR-34a-5p
RP11-146F11.5	hsa-miR-34a-5p
RP11-159J3.1	hsa-miR-34a-5p
RP11-15H20.6	hsa-miR-34a-5p
RP11-211A18.1	hsa-miR-34a-5p
RP11-212P7.1	hsa-miR-34a-5p
RP11-283I3.6	hsa-miR-34a-5p
RP11-285G1.14	hsa-miR-34a-5p
RP11-297M9.2	hsa-miR-34a-5p
RP11-312J18.5	hsa-miR-34a-5p
RP11-317N8.4	hsa-miR-34a-5p
RP11-32B5.1	hsa-miR-34a-5p
RP11-334C17.5	hsa-miR-34a-5p
RP11-337C18.8	hsa-miR-34a-5p
RP11-337L12.1	hsa-miR-34a-5p
RP11-347H15.2	hsa-miR-34a-5p
RP11-361F15.2	hsa-miR-34a-5p
RP11-363E7.4	hsa-miR-34a-5p
RP11-372K14.2	hsa-miR-34a-5p
RP11-380L11.4	hsa-miR-34a-5p
RP11-383J24.6	hsa-miR-34a-5p
RP11-384C4.3	hsa-miR-34a-5p
RP11-390P24.1	hsa-miR-34a-5p
RP11-3B7.1	hsa-miR-34a-5p
RP11-401N18.1	hsa-miR-34a-5p
RP11-432J9.6	hsa-miR-34a-5p
RP11-453D16.2	hsa-miR-34a-5p
RP11-458F8.4	hsa-miR-34a-5p
RP11-482H16.1	hsa-miR-34a-5p
RP11-483C6.1	hsa-miR-34a-5p
RP11-553L6.5	hsa-miR-34a-5p
RP11-556K13.1	hsa-miR-34a-5p
RP11-567M16.3	hsa-miR-34a-5p
RP11-56P9.10	hsa-miR-34a-5p
RP11-57H14.4	hsa-miR-34a-5p
RP11-588K22.2	hsa-miR-34a-5p
RP11-589F4.2	hsa-miR-34a-5p
RP11-5N11.6	hsa-miR-34a-5p
RP11-61I13.3	hsa-miR-34a-5p
RP11-661D19.1	hsa-miR-34a-5p
RP11-67L2.2	hsa-miR-34a-5p
RP11-693J15.4	hsa-miR-34a-5p
RP11-693J15.5	hsa-miR-34a-5p
RP11-715J22.2	hsa-miR-34a-5p
RP11-731J8.2	hsa-miR-34a-5p
RP11-760H22.2	hsa-miR-34a-5p
RP11-844P9.2	hsa-miR-34a-5p
RP11-864N7.2	hsa-miR-34a-5p
RP11-86K22.1	hsa-miR-34a-5p
RP11-94L15.2	hsa-miR-34a-5p
RP11-959F10.5	hsa-miR-34a-5p
RP11-97O12.7	hsa-miR-34a-5p
RP11-981G7.1	hsa-miR-34a-5p
RP11-9L18.2	hsa-miR-34a-5p
RP1-228H13.5	hsa-miR-34a-5p
RP1-278E11.3	hsa-miR-34a-5p
RP3-368A4.6	hsa-miR-34a-5p
RP3-475N16.1	hsa-miR-34a-5p
RP4-560B9.4	hsa-miR-34a-5p
RP4-673D20.3	hsa-miR-34a-5p
RP4-764D2.1	hsa-miR-34a-5p
RP4-773N10.4	hsa-miR-34a-5p
RP5-1116H23.4	hsa-miR-34a-5p
RP5-854E16.2	hsa-miR-34a-5p
RP6-24A23.7	hsa-miR-34a-5p
RPA3-AS1	hsa-miR-34a-5p
RPARP-AS1	hsa-miR-34a-5p
RPL23P8	hsa-miR-34a-5p
RPL31P58	hsa-miR-34a-5p
RPL31P61	hsa-miR-34a-5p
RPL5P23	hsa-miR-34a-5p
RPS14P3	hsa-miR-34a-5p
RPS18P12	hsa-miR-34a-5p
RPS23P8	hsa-miR-34a-5p
RPS4XP17	hsa-miR-34a-5p
RPSAP42	hsa-miR-34a-5p
SENP3-EIF4A1	hsa-miR-34a-5p
SEPT7P9	hsa-miR-34a-5p
SHC1P2	hsa-miR-34a-5p
SLC25A6P3	hsa-miR-34a-5p
SLC2A3P1	hsa-miR-34a-5p
SNAI3-AS1	hsa-miR-34a-5p
SNAI3-AS1	hsa-miR-34a-5p
SNAI3-AS1	hsa-miR-34a-5p
SNAP25-AS1	hsa-miR-34a-5p
SNAP25-AS1	hsa-miR-34a-5p
SNHG1	hsa-miR-34a-5p
SNHG10	hsa-miR-34a-5p
SNHG12	hsa-miR-34a-5p
SNHG14	hsa-miR-34a-5p
SNHG14	hsa-miR-34a-5p
SNHG15	hsa-miR-34a-5p
SNHG16	hsa-miR-34a-5p
SNHG20	hsa-miR-34a-5p
SNORA67	hsa-miR-34a-5p
SNORD3A	hsa-miR-34a-5p
SNORD3C	hsa-miR-34a-5p
SOX2-OT	hsa-miR-34a-5p
SPECC1L-ADORA2A	hsa-miR-34a-5p
SRRM2-AS1	hsa-miR-34a-5p
STX16-NPEPL1	hsa-miR-34a-5p
TBC1D3P1-DHX40P1	hsa-miR-34a-5p
TCP1P1	hsa-miR-34a-5p
THAP7-AS1	hsa-miR-34a-5p
THTPA	hsa-miR-34a-5p
TMSB4XP4	hsa-miR-34a-5p
TMSB4XP8	hsa-miR-34a-5p
TMX2-CTNND1	hsa-miR-34a-5p
TOLLIP-AS1	hsa-miR-34a-5p
TRAM2-AS1	hsa-miR-34a-5p
TRHDE-AS1	hsa-miR-34a-5p
TUBB4BP7	hsa-miR-34a-5p
TUBBP1	hsa-miR-34a-5p
TUG1	hsa-miR-34a-5p
TYRO3P	hsa-miR-34a-5p
UBA6-AS1	hsa-miR-34a-5p
UBE2D3P1	hsa-miR-34a-5p
UBE2D3P2	hsa-miR-34a-5p
UBL7-AS1	hsa-miR-34a-5p
UCA1	hsa-miR-34a-5p
UFC1	hsa-miR-34a-5p
WDR82P1	hsa-miR-34a-5p
XIST	hsa-miR-34a-5p
XLOC_000992	hsa-miR-34a-5p
XLOC_001602	hsa-miR-34a-5p
XLOC_002263	hsa-miR-34a-5p
XLOC_003615	hsa-miR-34a-5p
XLOC_004382	hsa-miR-34a-5p
XLOC_005899	hsa-miR-34a-5p
XLOC_006353	hsa-miR-34a-5p
XLOC_008207	hsa-miR-34a-5p
XLOC_009299	hsa-miR-34a-5p
XLOC_009756	hsa-miR-34a-5p
XLOC_009835	hsa-miR-34a-5p
XLOC_010109	hsa-miR-34a-5p
XLOC_010128	hsa-miR-34a-5p
XLOC_011306	hsa-miR-34a-5p
XLOC_011507	hsa-miR-34a-5p
XLOC_013347	hsa-miR-34a-5p
XLOC_013413	hsa-miR-34a-5p
XLOC_014122	hsa-miR-34a-5p
YBX1P10	hsa-miR-34a-5p
YBX1P2	hsa-miR-34a-5p
YBX3P1	hsa-miR-34a-5p
ZBED5-AS1	hsa-miR-34a-5p
ZFAS1	hsa-miR-34a-5p
ZNF252P	hsa-miR-34a-5p
ZNF630-AS1	hsa-miR-34a-5p
AC005562.1	hsa-miR-214-5p
AC027612.1	hsa-miR-214-5p
AC116366.6	hsa-miR-214-5p
C1orf132	hsa-miR-214-5p
cr22-38_287852	hsa-miR-224-3p
CTA-989H11.1	hsa-miR-214-5p
CTC-575D19.1	hsa-miR-214-5p
CTD-2540L5.6	hsa-miR-214-5p
CTD-2554C21.1	hsa-miR-214-5p
CYCSP23	hsa-miR-214-5p
ERVK3-1	hsa-miR-214-5p
FAM211A-AS1	hsa-miR-214-5p
GAS6-AS2	hsa-miR-214-5p
GAS6-AS2	hsa-miR-214-5p
H19	hsa-miR-214-5p
HSPA8P7	hsa-miR-214-5p
INHBA-AS1	hsa-miR-214-5p
IPO8P1	hsa-miR-214-5p
KCNQ1OT1	hsa-miR-214-5p
LINC00963	hsa-miR-214-5p
LINC00999	hsa-miR-214-5p
LINC01484	hsa-miR-214-5p
LRRC37BP1	hsa-miR-214-5p
LRRC75A-AS1	hsa-miR-214-5p
MALAT1	hsa-miR-214-5p
MEG3	hsa-miR-214-5p
NEAT1	hsa-miR-214-5p
NEAT1	hsa-miR-214-5p
NPIPP1	hsa-miR-214-5p
NUDT16P1	hsa-miR-214-5p
PINK1-AS	hsa-miR-214-5p
PINK1-AS	hsa-miR-214-5p
PKD1P6	hsa-miR-214-5p
PRSS3P1	hsa-miR-214-5p
RALGAPA1P	hsa-miR-214-5p
RMRP	hsa-miR-214-5p
RP11-110J1.2	hsa-miR-214-5p
RP11-383J24.6	hsa-miR-214-5p
RP11-452L6.5	hsa-miR-214-5p
RP11-46C24.7	hsa-miR-214-5p
RP11-802E16.3	hsa-miR-214-5p
RP11-9E17.1	hsa-miR-214-5p
RP4-622L5.2	hsa-miR-214-5p
RP4-798P15.3	hsa-miR-214-5p
RP5-935K16.1	hsa-miR-214-5p
RPS2P5	hsa-miR-214-5p
RPS4XP22	hsa-miR-214-5p
SF3A3P2	hsa-miR-214-5p
XLOC_005087	hsa-miR-214-5p
XLOC_008152	hsa-miR-214-5p
XLOC_008461	hsa-miR-214-5p
XLOC_010514	hsa-miR-214-5p
XLOC_013429	hsa-miR-214-5p
AC022431.1	hsa-miR-124-5p
AL845472.1	hsa-miR-124-5p
BRD7P4	hsa-miR-124-5p
COX17P1	hsa-miR-124-5p
DNAJC8P1	hsa-miR-124-5p
FTH1P8	hsa-miR-124-5p
HNRNPCP3	hsa-miR-124-5p
HNRNPKP4	hsa-miR-124-5p
HOXA10-HOXA9	hsa-miR-124-5p
MAGOH2	hsa-miR-124-5p
MALAT1	hsa-miR-124-5p
MEG3	hsa-miR-124-5p
MEG3	hsa-miR-124-5p
MORF4L1P1	hsa-miR-124-5p
MYO15B	hsa-miR-124-5p
NAMPTL	hsa-miR-124-5p
NEAT1	hsa-miR-124-5p
NEAT1	hsa-miR-124-5p
PSMD7P1	hsa-miR-124-5p
RP11-1018J11.1	hsa-miR-124-5p
RP11-117N2.2	hsa-miR-124-5p
RP11-216L13.19	hsa-miR-124-5p
RP11-592N21.2	hsa-miR-124-5p
RP3-467N11.2	hsa-miR-124-5p
RPL4P4	hsa-miR-124-5p
RPL4P5	hsa-miR-124-5p
RPL7AP30	hsa-miR-124-5p
RPS19P1	hsa-miR-124-5p
SERF2-C15ORF63	hsa-miR-124-5p
SMG1P6	hsa-miR-124-5p
SNHG1	hsa-miR-124-5p
THAP9-AS1	hsa-miR-124-5p
GAS5	hsa-miR-302a-5p
NEAT1	hsa-miR-302a-5p
NEAT1	hsa-miR-302a-5p
SNHG3	hsa-miR-302a-5p
AATK-AS1	hsa-miR-125a-3p
AC003092.1	hsa-miR-125a-3p
AC004893.11	hsa-miR-125a-3p
AC008753.3	hsa-miR-125a-3p
AC011625.1	hsa-miR-125a-3p
AC016739.2	hsa-miR-125a-3p
AC090602.2	hsa-miR-125a-3p
AC103564.6	hsa-miR-125a-3p
AP000318.2	hsa-miR-125a-3p
API5P1	hsa-miR-125a-3p
C1orf132	hsa-miR-125a-3p
C1orf220	hsa-miR-125a-3p
CASC7	hsa-miR-125a-3p
CEBPZ-AS1	hsa-miR-125a-3p
CHKB-CPT1B	hsa-miR-125a-3p
CTD-2228K2.7	hsa-miR-125a-3p
CTD-2228K2.7	hsa-miR-125a-3p
CTD-2256P15.5	hsa-miR-125a-3p
CTD-2303H24.2	hsa-miR-125a-3p
CTD-2517M22.14	hsa-miR-125a-3p
CTD-3252C9.4	hsa-miR-125a-3p
CYP4F32P	hsa-miR-125a-3p
DOC2GP	hsa-miR-125a-3p
EGFEM1P	hsa-miR-125a-3p
FAM211A-AS1	hsa-miR-125a-3p
FAM95A	hsa-miR-125a-3p
FAM95C	hsa-miR-125a-3p
FDX1P1	hsa-miR-125a-3p
FGD5-AS1	hsa-miR-125a-3p
GAPDHP63	hsa-miR-125a-3p
GNL2P1	hsa-miR-125a-3p
GUSBP11	hsa-miR-125a-3p
HCP5	hsa-miR-125a-3p
HNRNPA3P15	hsa-miR-125a-3p
HSPD1P1	hsa-miR-125a-3p
HTR7P1	hsa-miR-125a-3p
KCNQ1OT1	hsa-miR-125a-3p
LINC00657	hsa-miR-125a-3p
LINC01128	hsa-miR-125a-3p
LINC01128	hsa-miR-125a-3p
LOC100289495	hsa-miR-125a-3p
LRRC75A-AS1	hsa-miR-125a-3p
MALAT1	hsa-miR-125a-3p
MEG3	hsa-miR-125a-3p
MIR10A	hsa-miR-125a-3p
MORF4L1P1	hsa-miR-125a-3p
MT2P1	hsa-miR-125a-3p
MTHFD1P1	hsa-miR-125a-3p
MTND2P28	hsa-miR-125a-3p
N4BP2L2-IT2	hsa-miR-125a-3p
NEAT1	hsa-miR-125a-3p
NEAT1	hsa-miR-125a-3p
NIFKP6	hsa-miR-125a-3p
NUDT16P1	hsa-miR-125a-3p
OIP5-AS1	hsa-miR-125a-3p
OTUD6B-AS1	hsa-miR-125a-3p
PCAT19	hsa-miR-125a-3p
PDIA3P1	hsa-miR-125a-3p
PLEKHM1P	hsa-miR-125a-3p
PSAT1P3	hsa-miR-125a-3p
PWRN4	hsa-miR-125a-3p
RP11-1055B8.4	hsa-miR-125a-3p
RP11-115H13.1	hsa-miR-125a-3p
RP11-118H4.1	hsa-miR-125a-3p
RP11-118K6.3	hsa-miR-125a-3p
RP11-138I17.1	hsa-miR-125a-3p
RP11-13N13.2	hsa-miR-125a-3p
RP11-159D12.2	hsa-miR-125a-3p
RP11-175O19.4	hsa-miR-125a-3p
RP11-267C16.1	hsa-miR-125a-3p
RP11-314C16.1	hsa-miR-125a-3p
RP11-347H15.2	hsa-miR-125a-3p
RP11-379H18.1	hsa-miR-125a-3p
RP11-389O22.4	hsa-miR-125a-3p
RP11-425L10.1	hsa-miR-125a-3p
RP11-449P15.2	hsa-miR-125a-3p
RP1-145M24.1	hsa-miR-125a-3p
RP11-498C9.15	hsa-miR-125a-3p
RP11-531A24.3	hsa-miR-125a-3p
RP11-54C4.1	hsa-miR-125a-3p
RP11-592N21.2	hsa-miR-125a-3p
RP11-661A12.4	hsa-miR-125a-3p
RP11-66B24.4	hsa-miR-125a-3p
RP11-677M14.6	hsa-miR-125a-3p
RP11-74E22.6	hsa-miR-125a-3p
RP11-81A1.6	hsa-miR-125a-3p
RP11-958N24.1	hsa-miR-125a-3p
RP11-98I9.4	hsa-miR-125a-3p
RP11-9L18.2	hsa-miR-125a-3p
RP1-28C20.1	hsa-miR-125a-3p
RP3-400B16.1	hsa-miR-125a-3p
RP4-671O14.6	hsa-miR-125a-3p
RP5-881P19.7	hsa-miR-125a-3p
RP6-24A23.7	hsa-miR-125a-3p
RPL21P126	hsa-miR-125a-3p
RPL3P7	hsa-miR-125a-3p
RPL7P60	hsa-miR-125a-3p
RPLP1P11	hsa-miR-125a-3p
RPS19P3	hsa-miR-125a-3p
RPS4XP13	hsa-miR-125a-3p
RPS4XP2	hsa-miR-125a-3p
SMG1P6	hsa-miR-125a-3p
SNHG1	hsa-miR-125a-3p
SNHG7	hsa-miR-125a-3p
SNHG7	hsa-miR-125a-3p
SNHG8	hsa-miR-125a-3p
SNORD91A	hsa-miR-125a-3p
SNORD91B	hsa-miR-125a-3p
SRRM2-AS1	hsa-miR-125a-3p
STAG3L5P-PVRIG2P-PILRB	hsa-miR-125a-3p
SUB1P1	hsa-miR-125a-3p
TRHDE-AS1	hsa-miR-125a-3p
TUG1	hsa-miR-125a-3p
USP32P2	hsa-miR-125a-3p
VPS9D1-AS1	hsa-miR-125a-3p
XIST	hsa-miR-125a-3p
XLOC_002759	hsa-miR-125a-3p
XLOC_003079	hsa-miR-125a-3p
XLOC_004697	hsa-miR-125a-3p
XLOC_007895	hsa-miR-125a-3p
XLOC_008072	hsa-miR-125a-3p
XLOC_008207	hsa-miR-125a-3p
XLOC_010128	hsa-miR-125a-3p
XLOC_010839	hsa-miR-125a-3p
XLOC_011170	hsa-miR-125a-3p
XLOC_012587	hsa-miR-125a-3p
XLOC_013981	hsa-miR-125a-3p
AC000036.4	hsa-miR-224-3p
AC007318.5	hsa-miR-224-3p
AK4P4	hsa-miR-224-3p
AL133243.2	hsa-miR-224-3p
CASC7	hsa-miR-224-3p
cr22-38_287852	hsa-miR-224-3p
CTB-89H12.4	hsa-miR-224-3p
CTBP1-AS2	hsa-miR-224-3p
CTD-2292M16.8	hsa-miR-224-3p
FTH1P15	hsa-miR-224-3p
FTH1P2	hsa-miR-224-3p
FTH1P20	hsa-miR-224-3p
FTH1P8	hsa-miR-224-3p
GABPB1-AS1	hsa-miR-224-3p
GAS5	hsa-miR-224-3p
HTR7P1	hsa-miR-224-3p
LINC00641	hsa-miR-224-3p
LINC00657	hsa-miR-224-3p
MALAT1	hsa-miR-224-3p
MIR7-3HG	hsa-miR-224-3p
MPRIPP1	hsa-miR-224-3p
NEAT1	hsa-miR-224-3p
NEAT1	hsa-miR-224-3p
NIFKP6	hsa-miR-224-3p
OIP5-AS1	hsa-miR-224-3p
PABPC1P4	hsa-miR-224-3p
RALGAPA1P	hsa-miR-224-3p
RBMXP2	hsa-miR-224-3p
RP11-1033A18.1	hsa-miR-224-3p
RP11-144G16.1	hsa-miR-224-3p
RP11-147L13.13	hsa-miR-224-3p
RP11-174G6.5	hsa-miR-224-3p
RP11-30K9.6	hsa-miR-224-3p
RP11-388M20.9	hsa-miR-224-3p
RP11-53O19.3	hsa-miR-224-3p
RP11-553L6.5	hsa-miR-224-3p
RP11-661A12.4	hsa-miR-224-3p
RP1-168P16.2	hsa-miR-224-3p
RP11-723D22.2	hsa-miR-224-3p
RP11-809N8.5	hsa-miR-224-3p
RP11-90H3.1	hsa-miR-224-3p
RP4-530I15.6	hsa-miR-224-3p
RP4-622L5.2	hsa-miR-224-3p
RP4-800F24.1	hsa-miR-224-3p
RPA3-AS1	hsa-miR-224-3p
RPL35AP26	hsa-miR-224-3p
RPL4P4	hsa-miR-224-3p
RPL4P5	hsa-miR-224-3p
RPPH1	hsa-miR-224-3p
RSF1-IT2	hsa-miR-224-3p
SNHG14	hsa-miR-224-3p
SNHG8	hsa-miR-224-3p
TPM3P9	hsa-miR-224-3p
TPT1P9	hsa-miR-224-3p
XIST	hsa-miR-224-3p
XLOC_000118	hsa-miR-224-3p
XLOC_007879	hsa-miR-224-3p
XLOC_009813	hsa-miR-224-3p
XLOC_011248	hsa-miR-224-3p
XLOC_011488	hsa-miR-224-3p
XLOC_013174	hsa-miR-224-3p
XLOC_014280	hsa-miR-224-3p
XLOC_014420	hsa-miR-224-3p
AC092642.1	hsa-miR-4999-5p
CTD-2228K2.7	hsa-miR-4999-5p
CTD-2228K2.7	hsa-miR-4999-5p
EEF1A1P11	hsa-miR-4999-5p
ERI3-IT1	hsa-miR-4999-5p
ERI3-IT1	hsa-miR-4999-5p
GUSBP1	hsa-miR-4999-5p
KCNQ1OT1	hsa-miR-4999-5p
MALAT1	hsa-miR-4999-5p
NEAT1	hsa-miR-4999-5p
NEAT1	hsa-miR-4999-5p
RP11-132A1.6	hsa-miR-4999-5p
RP11-161M6.2	hsa-miR-4999-5p
RP11-197N18.2	hsa-miR-4999-5p
RP11-250B2.5	hsa-miR-4999-5p
RP11-251P6.1	hsa-miR-4999-5p
RP11-532F6.2	hsa-miR-4999-5p
RP11-982M15.2	hsa-miR-4999-5p
RP1-313L4.3	hsa-miR-4999-5p
RP5-908M14.10	hsa-miR-4999-5p
RP6-24A23.7	hsa-miR-4999-5p
SLFNL1-AS1	hsa-miR-4999-5p
SNHG3	hsa-miR-4999-5p
STX16-NPEPL1	hsa-miR-4999-5p
TEN1-CDK3	hsa-miR-4999-5p
XIST	hsa-miR-4999-5p
XLOC_008207	hsa-miR-4999-5p
XLOC_010790	hsa-miR-4999-5p
ZNRD1-AS1	hsa-miR-4999-5p
CENPUP2	hsa-miR-378f
EI24P4	hsa-miR-378f
GEMIN8P4	hsa-miR-378f
GMFBP1	hsa-miR-378f
OIP5-AS1	hsa-miR-378f
PTCD2P1	hsa-miR-378f
RP11-519M16.1	hsa-miR-378f
XLOC_012868	hsa-miR-378f
HSP90AA4P	hsa-miR-378b
MALAT1	hsa-miR-378b
NEAT1	hsa-miR-378b
RANP6	hsa-miR-378b
RP11-480A16.1	hsa-miR-378b
RP11-925D8.1	hsa-miR-378b
RPL18AP15	hsa-miR-378b
RPL23AP83	hsa-miR-378b
RPS10P14	hsa-miR-378b
RPS11P5	hsa-miR-378b
SRPK2P	hsa-miR-378b
XLOC_006831	hsa-miR-378b
AC003092.1	hsa-miR-361-5p
AC005154.6	hsa-miR-361-5p
AC005154.6	hsa-miR-361-5p
AC005154.6	hsa-miR-361-5p
AC012309.5	hsa-miR-361-5p
AC013394.2	hsa-miR-361-5p
AC013394.2	hsa-miR-361-5p
AC013394.2	hsa-miR-361-5p
AC018647.3	hsa-miR-361-5p
AC074138.3	hsa-miR-361-5p
AC093323.3	hsa-miR-361-5p
AC104651.2	hsa-miR-361-5p
AC113610.1	hsa-miR-361-5p
AHCTF1P1	hsa-miR-361-5p
AK4P4	hsa-miR-361-5p
ANKRD36BP2	hsa-miR-361-5p
API5P2	hsa-miR-361-5p
CALM2P2	hsa-miR-361-5p
CASC7	hsa-miR-361-5p
CCDC144B	hsa-miR-361-5p
CCDC144CP	hsa-miR-361-5p
CCNT2-AS1	hsa-miR-361-5p
CCNT2-AS1	hsa-miR-361-5p
CCT5P1	hsa-miR-361-5p
CDC42P6	hsa-miR-361-5p
CH17-437K3.1	hsa-miR-361-5p
cr22-38_287852	hsa-miR-224-3p
CMAHP	hsa-miR-361-5p
CTA-276F8.1	hsa-miR-361-5p
CTA-292E10.9	hsa-miR-361-5p
CTB-36O1.7	hsa-miR-361-5p
CTB-89H12.4	hsa-miR-361-5p
CTC-366B18.4	hsa-miR-361-5p
CTC-398G3.2	hsa-miR-361-5p
CTC-444N24.11	hsa-miR-361-5p
CTC-471C19.1	hsa-miR-361-5p
CTC-552D5.1	hsa-miR-361-5p
CTD-2015H6.3	hsa-miR-361-5p
CTD-2340D6.1	hsa-miR-361-5p
CTD-2349P21.9	hsa-miR-361-5p
CTD-2373J6.1	hsa-miR-361-5p
CTD-2377D24.6	hsa-miR-361-5p
CTD-2527I21.9	hsa-miR-361-5p
CTD-2554C21.1	hsa-miR-361-5p
CTD-3099C6.9	hsa-miR-361-5p
CTD-3195I5.1	hsa-miR-361-5p
DLEU2L	hsa-miR-361-5p
DLX6-AS1	hsa-miR-361-5p
DNAJA1P2	hsa-miR-361-5p
DPY19L2P1	hsa-miR-361-5p
DYX1C1-CCPG1	hsa-miR-361-5p
EEF1B2P3	hsa-miR-361-5p
EGFEM1P	hsa-miR-361-5p
ENO1-AS1	hsa-miR-361-5p
ENO1-AS1	hsa-miR-361-5p
ERHP1	hsa-miR-361-5p
EXOC5P1	hsa-miR-361-5p
GABPB1-AS1	hsa-miR-361-5p
GAPDHP1	hsa-miR-361-5p
GAS5	hsa-miR-361-5p
GAS5	hsa-miR-361-5p
GJA9-MYCBP	hsa-miR-361-5p
GS1-358P8.4	hsa-miR-361-5p
GSTO3P	hsa-miR-361-5p
GUSBP1	hsa-miR-361-5p
HCG11	hsa-miR-361-5p
HCG18	hsa-miR-361-5p
HCG18	hsa-miR-361-5p
HNRNPU-AS1	hsa-miR-361-5p
HOXA10-HOXA9	hsa-miR-361-5p
HSP90AB3P	hsa-miR-361-5p
HSPA8P1	hsa-miR-361-5p
HSPA8P9	hsa-miR-361-5p
HTATSF1P2	hsa-miR-361-5p
IPW	hsa-miR-361-5p
KANTR	hsa-miR-361-5p
KB-1410C5.5	hsa-miR-361-5p
KCNA3	hsa-miR-361-5p
KCNIP4-IT1	hsa-miR-361-5p
KCNQ1OT1	hsa-miR-361-5p
LINC00461	hsa-miR-361-5p
LINC00467	hsa-miR-361-5p
LINC00620	hsa-miR-361-5p
LINC00620	hsa-miR-361-5p
LINC00632	hsa-miR-361-5p
LINC00643	hsa-miR-361-5p
LINC00657	hsa-miR-361-5p
LINC00667	hsa-miR-361-5p
LINC00925	hsa-miR-361-5p
LINC00936	hsa-miR-361-5p
LINC00936	hsa-miR-361-5p
LINC01004	hsa-miR-361-5p
LINC01004	hsa-miR-361-5p
LINC01012	hsa-miR-361-5p
LINC01018	hsa-miR-361-5p
LINC01024	hsa-miR-361-5p
LINC01122	hsa-miR-361-5p
LINC01250	hsa-miR-361-5p
LINC01314	hsa-miR-361-5p
LOC100506548	hsa-miR-361-5p
LOC646719	hsa-miR-361-5p
LRRC75A-AS1	hsa-miR-361-5p
MALAT1	hsa-miR-361-5p
MIR181A1HG	hsa-miR-361-5p
MIR490	hsa-miR-361-5p
MIR600HG	hsa-miR-361-5p
MIR99AHG	hsa-miR-361-5p
MMP24-AS1	hsa-miR-361-5p
MYO15B	hsa-miR-361-5p
N4BP2L2-IT2	hsa-miR-361-5p
NEAT1	hsa-miR-361-5p
NEAT1	hsa-miR-361-5p
NNT-AS1	hsa-miR-361-5p
NR2F1-AS1	hsa-miR-361-5p
OIP5-AS1	hsa-miR-361-5p
OIP5-AS1	hsa-miR-361-5p
PRORSD1P	hsa-miR-361-5p
PSMD5-AS1	hsa-miR-361-5p
PTGES3P1	hsa-miR-361-5p
PTP4A2P1	hsa-miR-361-5p
PWAR1	hsa-miR-361-5p
PWAR6	hsa-miR-361-5p
PWARSN	hsa-miR-361-5p
RAD51L3-RFFL	hsa-miR-361-5p
RALGAPA1P	hsa-miR-361-5p
RFPL1S	hsa-miR-361-5p
RFPL1S	hsa-miR-361-5p
RP11-1002K11.1	hsa-miR-361-5p
RP11-100N3.2	hsa-miR-361-5p
RP11-10C24.2	hsa-miR-361-5p
RP11-1263C18.1	hsa-miR-361-5p
RP11-142E9.1	hsa-miR-361-5p
RP11-145M9.4	hsa-miR-361-5p
RP11-145P16.3	hsa-miR-361-5p
RP11-14O19.2	hsa-miR-361-5p
RP11-156E6.1	hsa-miR-361-5p
RP11-159F24.2	hsa-miR-361-5p
RP11-159J3.1	hsa-miR-361-5p
RP11-166D19.1	hsa-miR-361-5p
RP11-16F15.2	hsa-miR-361-5p
RP11-192H23.8	hsa-miR-361-5p
RP11-196G11.5	hsa-miR-361-5p
RP11-196G18.22	hsa-miR-361-5p
RP11-215G15.5	hsa-miR-361-5p
RP11-235E17.4	hsa-miR-361-5p
RP11-252I13.1	hsa-miR-361-5p
RP11-282K24.3	hsa-miR-361-5p
RP11-296E7.1	hsa-miR-361-5p
RP11-297M9.2	hsa-miR-361-5p
RP11-305K5.1	hsa-miR-361-5p
RP11-30P6.1	hsa-miR-361-5p
RP11-314B1.2	hsa-miR-361-5p
RP11-321A17.3	hsa-miR-361-5p
RP11-32B5.1	hsa-miR-361-5p
RP11-33B1.1	hsa-miR-361-5p
RP11-342K6.1	hsa-miR-361-5p
RP11-342M1.3	hsa-miR-361-5p
RP11-346C20.4	hsa-miR-361-5p
RP11-359B12.2	hsa-miR-361-5p
RP11-363E7.4	hsa-miR-361-5p
RP11-367G18.2	hsa-miR-361-5p
RP11-37B2.1	hsa-miR-361-5p
RP11-380B4.3	hsa-miR-361-5p
RP11-383H13.1	hsa-miR-361-5p
RP11-384O8.1	hsa-miR-361-5p
RP11-389G6.3	hsa-miR-361-5p
RP11-3D23.1	hsa-miR-361-5p
RP11-413E6.1	hsa-miR-361-5p
RP11-425D17.2	hsa-miR-361-5p
RP11-446H18.1	hsa-miR-361-5p
RP11-469M7.1	hsa-miR-361-5p
RP11-475J5.6	hsa-miR-361-5p
RP11-482H16.1	hsa-miR-361-5p
RP11-483C6.1	hsa-miR-361-5p
RP11-485G4.2	hsa-miR-361-5p
RP11-486G15.2	hsa-miR-361-5p
RP11-488L18.10	hsa-miR-361-5p
RP11-49C9.2	hsa-miR-361-5p
RP11-541N10.3	hsa-miR-361-5p
RP11-54O7.1	hsa-miR-361-5p
RP11-588K22.2	hsa-miR-361-5p
RP11-597D13.7	hsa-miR-361-5p
RP11-61A14.3	hsa-miR-361-5p
RP11-631N16.4	hsa-miR-361-5p
RP11-65J21.3	hsa-miR-361-5p
RP11-690D19.3	hsa-miR-361-5p
RP11-6O2.3	hsa-miR-361-5p
RP11-712B9.4	hsa-miR-361-5p
RP11-713C5.1	hsa-miR-361-5p
RP11-726G1.1	hsa-miR-361-5p
RP11-785H5.1	hsa-miR-361-5p
RP11-797A18.6	hsa-miR-361-5p
RP11-79H23.3	hsa-miR-361-5p
RP11-94L15.2	hsa-miR-361-5p
RP1-228H13.5	hsa-miR-361-5p
RP13-192B19.2	hsa-miR-361-5p
RP13-514E23.1	hsa-miR-361-5p
RP13-582O9.5	hsa-miR-361-5p
RP1-86D1.2	hsa-miR-361-5p
RP3-368A4.6	hsa-miR-361-5p
RP4-714D9.5	hsa-miR-361-5p
RP4-798P15.3	hsa-miR-361-5p
RP5-1074L1.4	hsa-miR-361-5p
RP5-1159O4.2	hsa-miR-361-5p
RP5-935K16.1	hsa-miR-361-5p
RP6-191P20.4	hsa-miR-361-5p
RP6-24A23.7	hsa-miR-361-5p
RPL15P3	hsa-miR-361-5p
RPL18AP15	hsa-miR-361-5p
RPLP0P6	hsa-miR-361-5p
RPS13P2	hsa-miR-361-5p
RSF1-IT2	hsa-miR-361-5p
SC22CB-1E7.1	hsa-miR-361-5p
SCARNA9	hsa-miR-361-5p
SLC25A21-AS1	hsa-miR-361-5p
SLC25A21-AS1	hsa-miR-361-5p
SMG1P2	hsa-miR-361-5p
SNHG1	hsa-miR-361-5p
SNHG1	hsa-miR-361-5p
SNHG1	hsa-miR-361-5p
SNHG10	hsa-miR-361-5p
SNHG14	hsa-miR-361-5p
SNHG14	hsa-miR-361-5p
SNHG5	hsa-miR-361-5p
SNHG5	hsa-miR-361-5p
SNHG6	hsa-miR-361-5p
SNHG6	hsa-miR-361-5p
SOX2-OT	hsa-miR-361-5p
SOX2-OT	hsa-miR-361-5p
SPECC1L-ADORA2A	hsa-miR-361-5p
ST8SIA6-AS1	hsa-miR-361-5p
SUCLA2P3	hsa-miR-361-5p
SUZ12P1	hsa-miR-361-5p
THAP9-AS1	hsa-miR-361-5p
TLK2P1	hsa-miR-361-5p
TMEM161B-AS1	hsa-miR-361-5p
TMX2-CTNND1	hsa-miR-361-5p
TTTY15	hsa-miR-361-5p
TTTY15	hsa-miR-361-5p
TUG1	hsa-miR-361-5p
TXLNGY	hsa-miR-361-5p
UG0898H09	hsa-miR-361-5p
USP32P1	hsa-miR-361-5p
WDR7-OT1	hsa-miR-361-5p
XIST	hsa-miR-361-5p
XLOC_000633	hsa-miR-361-5p
XLOC_000746	hsa-miR-361-5p
XLOC_000889	hsa-miR-361-5p
XLOC_000992	hsa-miR-361-5p
XLOC_001148	hsa-miR-361-5p
XLOC_001823	hsa-miR-361-5p
XLOC_002251	hsa-miR-361-5p
XLOC_002366	hsa-miR-361-5p
XLOC_002580	hsa-miR-361-5p
XLOC_003397	hsa-miR-361-5p
XLOC_003405	hsa-miR-361-5p
XLOC_004271	hsa-miR-361-5p
XLOC_004457	hsa-miR-361-5p
XLOC_005041	hsa-miR-361-5p
XLOC_005219	hsa-miR-361-5p
XLOC_008295	hsa-miR-361-5p
XLOC_009582	hsa-miR-361-5p
XLOC_011185	hsa-miR-361-5p
XLOC_011480	hsa-miR-361-5p
XLOC_011650	hsa-miR-361-5p
XLOC_012227	hsa-miR-361-5p
XLOC_012839	hsa-miR-361-5p
XLOC_013174	hsa-miR-361-5p
YES1P1	hsa-miR-361-5p
ZNF702P	hsa-miR-361-5p
AC005740.3	hsa-miR-5008-3p
AC104978.1	hsa-miR-5008-3p
AL163953.2	hsa-miR-5008-3p
AP000344.3	hsa-miR-5008-3p
AP001505.10	hsa-miR-5008-3p
AP006621.6	hsa-miR-5008-3p
C20orf203	hsa-miR-5008-3p
CLUHP3	hsa-miR-5008-3p
CSPG4P11	hsa-miR-5008-3p
CTB-25B13.5	hsa-miR-5008-3p
CTC-459F4.3	hsa-miR-5008-3p
CTD-2162K18.3	hsa-miR-5008-3p
CTD-2228K2.7	hsa-miR-5008-3p
CTD-2547G23.4	hsa-miR-5008-3p
ERVK13-1	hsa-miR-5008-3p
FAM211A-AS1	hsa-miR-5008-3p
GCSHP5	hsa-miR-5008-3p
H1FX-AS1	hsa-miR-5008-3p
H1FX-AS1	hsa-miR-5008-3p
HNRNPKP4	hsa-miR-5008-3p
INMT-FAM188B	hsa-miR-5008-3p
KCNQ1OT1	hsa-miR-5008-3p
LRRC75A-AS1	hsa-miR-5008-3p
MALAT1	hsa-miR-5008-3p
MGC12916	hsa-miR-5008-3p
NEAT1	hsa-miR-5008-3p
NEAT1	hsa-miR-5008-3p
NS3BP	hsa-miR-5008-3p
RP11-100N21.1	hsa-miR-5008-3p
RP11-224O19.4	hsa-miR-5008-3p
RP11-279E1.1	hsa-miR-5008-3p
RP11-312J18.7	hsa-miR-5008-3p
RP11-343B5.1	hsa-miR-5008-3p
RP11-352G18.2	hsa-miR-5008-3p
RP11-386I14.3	hsa-miR-5008-3p
RP11-389O22.1	hsa-miR-5008-3p
RP1-142F18.2	hsa-miR-5008-3p
RP11-54O7.16	hsa-miR-5008-3p
RP11-54O7.17	hsa-miR-5008-3p
RP11-54O7.3	hsa-miR-5008-3p
RP11-690I21.2	hsa-miR-5008-3p
RP5-1024N4.4	hsa-miR-5008-3p
RP6-24A23.7	hsa-miR-5008-3p
SLFNL1-AS1	hsa-miR-5008-3p
STAG3L5P-PVRIG2P-PILRB	hsa-miR-5008-3p
STARD13-AS	hsa-miR-5008-3p
WASH3P	hsa-miR-5008-3p
XIST	hsa-miR-5008-3p
XLOC_001164	hsa-miR-5008-3p
XLOC_002282	hsa-miR-5008-3p
XLOC_003234	hsa-miR-5008-3p
XLOC_003405	hsa-miR-5008-3p
XLOC_006753	hsa-miR-5008-3p
XLOC_012255	hsa-miR-5008-3p
XLOC_013708	hsa-miR-5008-3p
ZNF503-AS2	hsa-miR-5008-3p
ABHD14A-ACY1	hsa-miR-193b-3p
AC005780.1	hsa-miR-193b-3p
AC009948.5	hsa-miR-193b-3p
AC011737.2	hsa-miR-193b-3p
AC034220.3	hsa-miR-193b-3p
AC098973.1	hsa-miR-193b-3p
AC114755.3	hsa-miR-193b-3p
AC135048.13	hsa-miR-193b-3p
ADIRF-AS1	hsa-miR-193b-3p
AL845472.1	hsa-miR-193b-3p
ALDH7A1P1	hsa-miR-193b-3p
AP000347.2	hsa-miR-193b-3p
API5P1	hsa-miR-193b-3p
BRD2-IT1	hsa-miR-193b-3p
C14orf132	hsa-miR-193b-3p
C1orf132	hsa-miR-193b-3p
CHKB-CPT1B	hsa-miR-193b-3p
CKMT2-AS1	hsa-miR-193b-3p
CLEC2D	hsa-miR-193b-3p
CTD-2228K2.7	hsa-miR-193b-3p
CTD-2410N18.4	hsa-miR-193b-3p
CTD-2630F21.1	hsa-miR-193b-3p
DSCAM-AS1	hsa-miR-193b-3p
DSCAM-AS1	hsa-miR-193b-3p
DYNC1I2P1	hsa-miR-193b-3p
EEF1A1P10	hsa-miR-193b-3p
EEF1A1P9	hsa-miR-193b-3p
EIF3KP3	hsa-miR-193b-3p
GS1-259H13.2	hsa-miR-193b-3p
GUSBP11	hsa-miR-193b-3p
H19	hsa-miR-193b-3p
HCG18	hsa-miR-193b-3p
HNRNPA1P54	hsa-miR-193b-3p
HNRNPA1P62	hsa-miR-193b-3p
HNRNPKP4	hsa-miR-193b-3p
HSP90B2P	hsa-miR-193b-3p
IL9RP3	hsa-miR-193b-3p
KCNQ1OT1	hsa-miR-193b-3p
KRTAP5-AS1	hsa-miR-193b-3p
LINC00657	hsa-miR-193b-3p
LINC00894	hsa-miR-193b-3p
LINC00963	hsa-miR-193b-3p
LINC01004	hsa-miR-193b-3p
LINC01128	hsa-miR-193b-3p
LINC01128	hsa-miR-193b-3p
LOC113230	hsa-miR-193b-3p
LOC646719	hsa-miR-193b-3p
MALAT1	hsa-miR-193b-3p
MT2P1	hsa-miR-193b-3p
MYCLP2	hsa-miR-193b-3p
NAP1L4P3	hsa-miR-193b-3p
NEAT1	hsa-miR-193b-3p
NEAT1	hsa-miR-193b-3p
NPIPB1P	hsa-miR-193b-3p
NPM1P27	hsa-miR-193b-3p
OIP5-AS1	hsa-miR-193b-3p
OIP5-AS1	hsa-miR-193b-3p
P2RX5-TAX1BP3	hsa-miR-193b-3p
PCNAP3	hsa-miR-193b-3p
PLEKHM1P	hsa-miR-193b-3p
PMS2P1	hsa-miR-193b-3p
POM121B	hsa-miR-193b-3p
RAB4B-EGLN2	hsa-miR-193b-3p
RBMS1P1	hsa-miR-193b-3p
RP11-103J17.2	hsa-miR-193b-3p
RP11-1042B17.1	hsa-miR-193b-3p
RP11-120M18.2	hsa-miR-193b-3p
RP11-1217F2.1	hsa-miR-193b-3p
RP11-145M9.4	hsa-miR-193b-3p
RP11-156E6.1	hsa-miR-193b-3p
RP11-166D19.1	hsa-miR-193b-3p
RP11-170M17.2	hsa-miR-193b-3p
RP11-196G11.5	hsa-miR-193b-3p
RP11-197N18.2	hsa-miR-193b-3p
RP11-19G24.1	hsa-miR-193b-3p
RP11-252I13.1	hsa-miR-193b-3p
RP11-265E18.1	hsa-miR-193b-3p
RP11-390P24.1	hsa-miR-193b-3p
RP11-407B7.1	hsa-miR-193b-3p
RP11-408P14.1	hsa-miR-193b-3p
RP11-434O22.1	hsa-miR-193b-3p
RP11-458J1.1	hsa-miR-193b-3p
RP11-46A10.5	hsa-miR-193b-3p
RP11-480N24.3	hsa-miR-193b-3p
RP11-518L10.5	hsa-miR-193b-3p
RP11-51L5.2	hsa-miR-193b-3p
RP11-553L6.5	hsa-miR-193b-3p
RP11-587D21.1	hsa-miR-193b-3p
RP11-65L3.2	hsa-miR-193b-3p
RP11-66N24.3	hsa-miR-193b-3p
RP11-715J22.1	hsa-miR-193b-3p
RP11-747H7.3	hsa-miR-193b-3p
RP11-761E20.1	hsa-miR-193b-3p
RP11-788M5.3	hsa-miR-193b-3p
RP11-819C21.1	hsa-miR-193b-3p
RP1-228H13.5	hsa-miR-193b-3p
RP13-444K19.1	hsa-miR-193b-3p
RP4-604A21.1	hsa-miR-193b-3p
RPL24P4	hsa-miR-193b-3p
RPL37P2	hsa-miR-193b-3p
RPLP0P6	hsa-miR-193b-3p
RPS15AP38	hsa-miR-193b-3p
SAR1P1	hsa-miR-193b-3p
SCARNA10	hsa-miR-193b-3p
SENP3-EIF4A1	hsa-miR-193b-3p
SNHG14	hsa-miR-193b-3p
SNHG14	hsa-miR-193b-3p
SNHG15	hsa-miR-193b-3p
SNHG16	hsa-miR-193b-3p
SNHG17	hsa-miR-193b-3p
SNHG5	hsa-miR-193b-3p
SNHG6	hsa-miR-193b-3p
SPACA6P	hsa-miR-193b-3p
STAG3L5P-PVRIG2P-PILRB	hsa-miR-193b-3p
TLK2P1	hsa-miR-193b-3p
TMEM9B-AS1	hsa-miR-193b-3p
TUG1	hsa-miR-193b-3p
UBE2D3P1	hsa-miR-193b-3p
VPS9D1-AS1	hsa-miR-193b-3p
XIST	hsa-miR-193b-3p
XLOC_000019	hsa-miR-193b-3p
XLOC_004784	hsa-miR-193b-3p
XLOC_005517	hsa-miR-193b-3p
XLOC_006242	hsa-miR-193b-3p
XLOC_009544	hsa-miR-193b-3p
XLOC_011613	hsa-miR-193b-3p
XLOC_012011	hsa-miR-193b-3p
ZC3H11B	hsa-miR-193b-3p
ZFAS1	hsa-miR-193b-3p
ZFAS1	hsa-miR-193b-3p
ZFP91-CNTF	hsa-miR-193b-3p
AC090602.2	hsa-miR-23c
AF127936.7	hsa-miR-23c
ANP32AP1	hsa-miR-23c
CASC7	hsa-miR-23c
CTC-529I10.1	hsa-miR-23c
CTD-2262B20.1	hsa-miR-23c
CTD-2542C24.2	hsa-miR-23c
CTD-2666L21.3	hsa-miR-23c
DARS-AS1	hsa-miR-23c
DGKZP1	hsa-miR-23c
EEF1B2P3	hsa-miR-23c
FAM24B-CUZD1	hsa-miR-23c
FTH1P11	hsa-miR-23c
FTH1P15	hsa-miR-23c
FTH1P2	hsa-miR-23c
FTH1P20	hsa-miR-23c
GABPB1-AS1	hsa-miR-23c
GJA9-MYCBP	hsa-miR-23c
LINC00662	hsa-miR-23c
LOC100289495	hsa-miR-23c
LOC388692	hsa-miR-23c
MALAT1	hsa-miR-23c
MIR3916	hsa-miR-23c
NEAT1	hsa-miR-23c
NEAT1	hsa-miR-23c
NPM1P24	hsa-miR-23c
NPM1P32	hsa-miR-23c
NUDT16P1	hsa-miR-23c
OIP5-AS1	hsa-miR-23c
PABPC1P4	hsa-miR-23c
PCBP1-AS1	hsa-miR-23c
RAC1P2	hsa-miR-23c
RAD23BP1	hsa-miR-23c
RAD51L3-RFFL	hsa-miR-23c
RNU12	hsa-miR-23c
RP1-101G11.2	hsa-miR-23c
RP11-118H4.1	hsa-miR-23c
RP11-120M18.2	hsa-miR-23c
RP11-255H23.2	hsa-miR-23c
RP11-313J2.1	hsa-miR-23c
RP11-348P10.2	hsa-miR-23c
RP11-395P17.3	hsa-miR-23c
RP11-504P24.8	hsa-miR-23c
RP11-553L6.5	hsa-miR-23c
RP11-766H1.1	hsa-miR-23c
RP11-785H5.1	hsa-miR-23c
RP1-178F10.3	hsa-miR-23c
RP11-94L15.2	hsa-miR-23c
RP13-735L24.1	hsa-miR-23c
RP4-785G19.5	hsa-miR-23c
RP5-1061H20.4	hsa-miR-23c
RP5-1112D6.4	hsa-miR-23c
RPS19P3	hsa-miR-23c
SKP1P1	hsa-miR-23c
SLC25A25-AS1	hsa-miR-23c
SNHG1	hsa-miR-23c
SNORD64	hsa-miR-23c
SNORD91B	hsa-miR-23c
UBE2D3P1	hsa-miR-23c
WAC-AS1	hsa-miR-23c
XLOC_007858	hsa-miR-23c
XLOC_013093	hsa-miR-23c
XLOC_013174	hsa-miR-23c
ZNF295-AS1	hsa-miR-23c
ZNF876P	hsa-miR-23c
ZNF92P3	hsa-miR-23c
ZNRD1-AS1	hsa-miR-23c
ACTBP2	hsa-miR-196b-5p
AP001429.1	hsa-miR-196b-5p
ATP5F1P1	hsa-miR-196b-5p
CASC7	hsa-miR-196b-5p
CELP	hsa-miR-196b-5p
CH17-12M21.1	hsa-miR-196b-5p
cr22-38_287852	hsa-miR-224-3p
CROCCP3	hsa-miR-196b-5p
CTB-36O1.7	hsa-miR-196b-5p
CTB-50E14.5	hsa-miR-196b-5p
CTC-359D24.3	hsa-miR-196b-5p
CTD-2228K2.7	hsa-miR-196b-5p
ERVK3-1	hsa-miR-196b-5p
FAM172BP	hsa-miR-196b-5p
FAM35DP	hsa-miR-196b-5p
FAM91A3P	hsa-miR-196b-5p
GDI2P1	hsa-miR-196b-5p
GJA9-MYCBP	hsa-miR-196b-5p
H19	hsa-miR-196b-5p
HOXA10-HOXA9	hsa-miR-196b-5p
HS6ST1P1	hsa-miR-196b-5p
HSPA8P9	hsa-miR-196b-5p
KCNQ1OT1	hsa-miR-196b-5p
LINC00894	hsa-miR-196b-5p
LINC00963	hsa-miR-196b-5p
LINC01089	hsa-miR-196b-5p
LINC01279	hsa-miR-196b-5p
LOC90784	hsa-miR-196b-5p
LRRC37A6P	hsa-miR-196b-5p
MIR3916	hsa-miR-196b-5p
MIR4435-1HG	hsa-miR-196b-5p
MTND4P12	hsa-miR-196b-5p
NEAT1	hsa-miR-196b-5p
NNT-AS1	hsa-miR-196b-5p
NUTM2A-AS1	hsa-miR-196b-5p
PAICSP4	hsa-miR-196b-5p
PVRIG2P	hsa-miR-196b-5p
RASA4CP	hsa-miR-196b-5p
REG1P	hsa-miR-196b-5p
RNPS1P1	hsa-miR-196b-5p
RP11-1072C15.1	hsa-miR-196b-5p
RP11-12M9.4	hsa-miR-196b-5p
RP11-156E6.1	hsa-miR-196b-5p
RP11-334C17.5	hsa-miR-196b-5p
RP11-363E6.4	hsa-miR-196b-5p
RP11-391M1.4	hsa-miR-196b-5p
RP11-417L14.1	hsa-miR-196b-5p
RP11-418J17.1	hsa-miR-196b-5p
RP1-142O9.2	hsa-miR-196b-5p
RP11-488C13.7	hsa-miR-196b-5p
RP11-545I5.3	hsa-miR-196b-5p
RP11-568K15.1	hsa-miR-196b-5p
RP11-67L2.2	hsa-miR-196b-5p
RP11-819C21.1	hsa-miR-196b-5p
RP11-834C11.4	hsa-miR-196b-5p
RP11-867G23.8	hsa-miR-196b-5p
RP11-923I11.8	hsa-miR-196b-5p
RP11-98I9.4	hsa-miR-196b-5p
RP3-467N11.2	hsa-miR-196b-5p
RP5-857K21.7	hsa-miR-196b-5p
RP5-935K16.1	hsa-miR-196b-5p
RPL3P4	hsa-miR-196b-5p
SCARNA10	hsa-miR-196b-5p
SCARNA9	hsa-miR-196b-5p
SENP3-EIF4A1	hsa-miR-196b-5p
SERF2-C15ORF63	hsa-miR-196b-5p
SNHG16	hsa-miR-196b-5p
SNORA67	hsa-miR-196b-5p
STAG3L5P-PVRIG2P-PILRB	hsa-miR-196b-5p
TOMM22P5	hsa-miR-196b-5p
TRG-AS1	hsa-miR-196b-5p
TUG1	hsa-miR-196b-5p
XIST	hsa-miR-196b-5p
XLOC_001265	hsa-miR-196b-5p
XLOC_002766	hsa-miR-196b-5p
XLOC_004366	hsa-miR-196b-5p
XLOC_008152	hsa-miR-196b-5p
XLOC_008829	hsa-miR-196b-5p
XLOC_009544	hsa-miR-196b-5p
XLOC_012681	hsa-miR-196b-5p
ZFAS1	hsa-miR-196b-5p
ZNF630-AS1	hsa-miR-196b-5p
ZNRD1-AS1	hsa-miR-196b-5p
