# Supplementary material for: The development of a novel signature based on the m6A RNA methylation regulator-related ceRNA network to predict prognosis and therapy response in sarcomas
Source: Front Genet. 2022 Oct 12;13:894080. doi: 10.3389/fgene.2022.894080 (PMC9597465; doi:10.3389/fgene.2022.894080)
Supplement: Supplementary file 1 [file DataSheet1.zip › data sheet1/Supplementary data/Supplementary Table S4.csv]

lncRNA
SNHG1
CTD-2510F5.4
CROCCP2
UMAD1
CTD-2537I9.12
LINC00265
RP11-443B20.1
RP5-991G20.1
CTB-92J24.2
RP11-244M2.1
CTD-2521M24.6
RP1-167A14.2
RP11-142E9.1
AC007285.7
RP11-649A18.4
AC093673.5
CTC-296K1.3
RP4-639F20.1
CTC-296K1.4
MBNL1-AS1
RP11-867G23.10
RP11-379H18.1
CCDC144NL-AS1
KB-1448A5.1
ZNF674-AS1
RP11-703I16.1
AC004637.1
RP11-956E11.1
RP11-798M19.6
GACAT2
RP11-809O17.1
AC022007.5
RP11-448G15.3
CTB-109A12.1
COX10-AS1
RP11-815I9.4
RP11-496N12.6
RP11-9N20.3
RP11-326A19.4
CTD-3035D6.2
CTC-529I10.2
RP11-365O16.6
RP11-565F19.2
TMEM220-AS1
ITPR1-AS1
RP11-417L19.4
CTD-2201E9.4
RP11-83N9.5
CDKN2B-AS1
CTC-529I10.1
CTD-2319I12.5
RP4-633O19__A.1
RP5-1120P11.1
RP11-524F11.1
LYPLAL1-AS1
BVES-AS1
CTC-297N7.9
RP5-1198O20.4
RP11-365O16.3
RP11-60A24.3
RP11-138I1.3
AC079305.10
RP11-98G7.1
RP11-64C12.8
RP11-112L6.3
RP11-158I9.5
SLC25A5-AS1
RP1-253P7.4
CTD-2013N24.2
AC008088.4
RP4-564M11.2
RP11-247L20.3
RP11-84G21.1
PRKAR2A-AS1
AC093390.1
RP11-209D14.2
RP1-63M2.7
RP1-178F10.1
CTC-308K20.1
RP11-334J6.6
RP5-1157M23.2
AC007036.6
RP11-244F12.3
FAM85B
AC005224.2
KB-1460A1.1
CTD-2005H7.1
FLJ35934
RP5-1119A7.14
HM13-AS1
AC004448.2
FAM212B-AS1
DACT3-AS1
RP5-940J5.3
LINC00910
RP11-616M22.1
RP1-65P5.5
RP11-1096G20.5
ACTN1-AS1
RP11-162G10.5
AC018832.1
SPAG5-AS1
RP11-351I24.1
PLS3-AS1
UXT-AS1
CTB-54I1.1
RP11-381P6.1
CTD-2315E11.1
CTD-2313J17.5
CTD-3065B20.2
RP11-91P17.1
LINC00670
FRY-AS1
RP13-890H12.2
RP11-596C23.2
RNF216-IT1
SMC2-AS1
AC087294.2
RP11-471B22.3
LINC01123
RP6-109B7.2
RP11-616M22.2
C1orf140
AC003104.1
CTD-3065B20.3
STK4-AS1
RP11-640I15.1
RP11-203B9.4
RP11-809C18.3
RP11-64B16.4
RP13-631K18.3
RP11-1090M7.1
AC004448.5
HDAC11-AS1
RP11-213H15.1
RP11-1113L8.1
LINC01271
AC093484.4
RP11-394B2.6
RP11-15I20.1
RP11-1080G15.2
RP11-112L6.2
CTB-186G2.4
RP11-64B16.3
RP11-849N15.1
RP11-160E2.6
RP11-45M22.3
SC22CB-1D7.1
CTD-2104P17.2
RP11-523L1.2
RP11-258F1.1
RP11-814P5.1
RP11-166P13.4
AF064858.6
RP11-24C3.2
RP11-286E11.1
IQCJ-SCHIP1-AS1
EPN2-AS1
CLIP1-AS1
RP11-863K10.2
AC007952.5
FMR1-AS1
LINC00934
RP11-138I1.2
RP11-335E6.3
RP11-624L4.2
RP11-722P11.4
TTLL7-IT1
CTC-457L16.2
AC005703.3
AC004593.3
LINC01079
RP11-719K4.6
AC006004.1
RP11-236J17.6
SNHG16
VPS9D1-AS1
MCM3AP-AS1
WASIR2
RP1-90G24.6
LINC00936
RP1-101A2.1
RP4-591C20.9
RP4-758J18.2
SNHG3
RP1-228H13.5
RP11-494I9.2
RP3-393E18.2
RP11-303E16.2
AC004447.2
CTC-325H20.4
TMPO-AS1
CTC-487M23.5
AC006538.1
CTD-2116N20.1
AC005624.2
RP11-798M19.3
CTD-2666L21.1
CTC-260E6.6
RP11-303E16.3
RP11-884K10.7
PTPRG-AS1
LINC00657
FGD5-AS1
TUG1
CTB-131K11.1
OIP5-AS1
EBLN3
DHRS4-AS1
OTUD6B-AS1
CTC-429P9.2
BOLA3-AS1
BX322557.10
PAXIP1-AS2
CTC-559E9.8
RP4-769N13.6
RP11-1277A3.1
LINC00641
RP11-242D8.1
RP3-368A4.5
CTC-429P9.5
RP11-110G21.1
CTC-786C10.1
RP11-342K6.2
RP11-159G9.5
CTD-2647L4.4
SNHG14
CTC-429P9.1
LINC01521
RP11-274B21.14
RP5-1050D4.5
MID1IP1-AS1
RP11-158K1.3
STARD4-AS1
RP11-10N23.2
UGDH-AS1
RP11-384K6.6
RP11-337C18.8
RAP2C-AS1
RP11-701H24.7
RP11-337C18.9
RP1-122P22.2
RP11-298J20.4
RP11-819C21.1
AC009120.5
AC083843.1
RP11-1000B6.3
RP11-196G11.4
CTC-339F2.2
CTD-2574D22.2
RP11-701H24.3
CTA-363E19.2
AC073046.25
LINC00630
RP11-843P14.1
RP11-33B1.4
RP11-701H24.8
LL0XNC01-237H1.2
LL22NC03-2H8.4
RP4-545K15.5
CTD-2292M16.8
RP11-968O1.5
RP1-206D15.6
FAM66D
AC005562.1
AC073343.13
GS1-124K5.3
RP11-359J14.2
MIR100HG
FTX
RP11-707P17.2
KB-431C1.5
RP11-701H24.4
RP11-23N2.4
RP5-1139B12.3
KB-318B8.7
AP000487.5
RP11-677M14.7
CTD-3220F14.2
RP11-253I19.3
FAM66B
LINC01301
ACAP2-IT1
RP4-777O23.2
RP11-206L10.2
CTD-3099C6.5
CTC-559E9.4
CTC-436P18.1
SMG7-AS1
RP11-762H8.1
RP1-149A16.3
AC133680.1
AC138035.2
ENTPD1-AS1
ZNF638-IT1
RP11-48B3.3
RP11-563E2.2
RP11-362K14.5
CTD-2329K10.1
RP11-227F19.5
RP11-586K2.1
RP4-742J24.2
FLJ46284
AC083884.8
CTC-448F2.4
RP11-690I21.2
RP13-36G14.4
LINC00665
RP11-156P1.3
AL133243.1
AC079807.2
AC074117.10
ZNF32-AS2
AP001469.9
KTN1-AS1
RP4-584D14.5
RP11-266K4.9
RP11-15H20.6
SNHG4
BCDIN3D-AS1
AP001469.7
LINC01126
LINC01376
RP11-423P10.2
SEMA6A-AS1
AC090587.2
RP11-50B3.4
RP11-513D5.5
AC016722.4
SCARNA15
HCG2040054
MALAT1
RP1-39G22.7
ANKRD10-IT1
ASB16-AS1
AC096772.6
HCG11
RP11-156E6.1
RP11-258C19.7
PSMA3-AS1
RP11-53O19.3
TP73-AS1
LINC00342
TRAM2-AS1
CTBP1-AS2
RP11-658F2.8
LINC00909
NIFK-AS1
EIF3J-AS1
RP11-390E23.6
PTOV1-AS2
RP11-412D9.4
RP11-283I3.6
CKMT2-AS1
RP11-432J22.2
RP4-773N10.4
RP11-46C24.7
RP11-540B6.6
ZEB1-AS1
RP11-196G18.22
RAD51-AS1
RP11-890B15.3
RP11-347I19.8
RP11-517P14.2
CTD-2528L19.6
RP11-758H9.2
CTA-204B4.2
RP11-67L2.2
CTC-241N9.1
NOP14-AS1
RP3-402G11.28
RP11-352M15.2
TGFB2-AS1
RP11-350N15.4
RP5-1074L1.4
A2M-AS1
USP46-AS1
CTD-3099C6.11
CTD-2530N21.4
RP11-521B24.5
LENG8-AS1
AC018766.4
RP11-422P24.11
RP11-159D12.2
ZNF436-AS1
RP11-119F7.5
RP11-521B24.3
RP5-994D16.9
SH3BP5-AS1
CTC-524C5.2
RP1-151F17.2
BMS1P20
DKFZP434I0714
RP11-98I9.4
AC009120.6
RP3-402G11.27
PWAR6
RP4-669P10.20
GABPB1-AS1
INE1
HNRNPU-AS1
RP1-286D6.5
TTC28-AS1
RP1-151F17.1
ADIRF-AS1
RP11-181G12.2
LINC00174
SLC25A21-AS1
RP11-57H14.4
RP11-894P9.1
CTD-2054N24.2
RUSC1-AS1
RP11-456K23.1
CTB-89H12.4
RP3-368A4.6
TRAF3IP2-AS1
RP11-122K13.12
LINC01355
CTC-559E9.6
RP13-516M14.10
CTC-559E9.1
ATP1A1-AS1
CTD-2002H8.2
CTD-2554C21.2
DNAJC3-AS1
RP11-679B19.1
OCIAD1-AS1
RP11-582J16.5
CTD-2554C21.3
USP27X-AS1
RP11-440L14.1
CTD-2630F21.1
AC015849.19
RP5-855D21.1
RP11-390K5.6
HMGN3-AS1
AC004893.11
ARHGAP31-AS1
RP11-15A1.9
RP11-304L19.1
CTD-2270P14.1
RP11-755F10.3
RP1-59D14.5
RP11-715J22.6
RP3-508I15.19
CTD-2619J13.9
RP11-180M15.7
RP11-304L19.3
TRAPPC12-AS1
LA16c-390E6.4
AP000473.8
RP11-523H24.3
NFYC-AS1
CH17-140K24.6
RP11-700J17.1
AC007566.10
RP11-1114A5.4
RP11-575L7.8
RP11-690D19.3
CTC-487M23.7
BDNF-AS
RP11-398K22.12
AC005104.3
CTC-542B22.2
RP11-121C2.2
CTD-2132N18.2
CTD-2349P21.10
RP13-216E22.4
RP11-692D12.1
RP11-305E6.4
MIR600HG
RP11-66N24.3
RP11-165J3.6
CTD-2006C1.12
RP4-681N20.5
RP11-110I1.11
AC005253.2
CTD-2619J13.17
KLF3-AS1
AC145124.2
RP11-1376P16.2
KB-226F1.2
RP11-649A18.12
LINC00863
RP11-203M5.7
AP001462.6
RP11-68I3.4
AC104532.4
RP11-332H14.2
AC062029.1
CTD-2291D10.4
RP11-73K9.2
CTD-2368P22.1
LA16c-358B7.3
RP11-359E3.4
AP000442.1
AC116366.6
RP11-264B17.2
LINC00235
RP1-111C20.4
CTB-31O20.4
ZNF32-AS1
CTD-2036P10.6
RP11-78J21.7
FAM66C
RP11-669E14.6
RP5-1159O4.1
AC093110.3
RP11-83A24.2
RP11-395I14.2
ZNF888
AP000662.4
NDUFA6-AS1
ALG13-AS1
RP11-286H14.8
AC093495.4
RP11-159F24.3
RP11-562A8.4
AC005519.4
CTB-113P19.3
RP11-77K12.9
RP11-552M11.8
AL136419.6
RP11-723O4.2
RP11-435O5.5
RP11-18H7.1
RP1-283E3.8
AC139887.4
LL22NC03-2H8.5
RP11-490B18.6
RP11-15A1.3
RP11-298I3.1
RP11-867G23.1
CTD-2619J13.3
FMR1-IT1
RP11-345P4.7
LINC00893
RP4-561L24.3
RP11-352G18.2
AC100830.5
CTBP1-AS
RP11-715J22.4
RP11-284M14.1
RP11-439E19.10
GS1-57L11.1
MANEA-AS1
RP11-59C5.3
RP4-798A10.2
SEC24B-AS1
STX18-AS1
LINC01125
GNG12-AS1
KB-1507C5.4
RP11-383C5.5
RP11-170N16.3
RP11-459F6.3
NARF-IT1
RP11-449P15.2
RP11-278C7.3
RP11-574K11.29
LA16c-316G12.2
MCCC1-AS1
RP4-742C19.13
RP3-508I15.10
RP11-348N5.7
XXbac-BPGBPG55C20.2
AP000692.9
LINC00693
CTD-2047H16.4
RP11-400L8.2
RP11-182J1.12
RP11-97O12.6
AC073635.5
RP11-440L14.4
RP3-323P24.3
GMDS-AS1
PGM5P2
CTD-2538G9.5
RP11-734K2.4
YEATS2-AS1
RP3-510O8.4
CTD-2541M15.1
CTD-3128G10.6
IGBP1-AS1
C1orf220
AC104655.2
KCNIP2-AS1
RP11-727A23.4
RP11-421M1.8
RP11-506H21.5
AC072062.1
RP11-79N23.1
RP11-843P14.2
C21orf62-AS1
UBE2Q1-AS1
RP11-206L10.5
RP1-266L20.9
CTD-3234P18.6
RP5-942I16.1
RP11-400F19.18
NCAM1-AS1
ZNRD1-AS1
RP11-427L15.2
RP11-474C8.8
RP11-186N15.3
AC004076.5
RP11-266L9.5
RP11-16P20.3
RP11-500G22.5
AC000068.5
RP5-1061H20.4
RP11-166B2.8
RP11-661O13.1
RP11-90B9.3
AC137932.4
CTC-325H20.2
RP11-382A20.7
RP11-143J12.3
LINC00843
AC006116.24
PCBP2-OT1
RP3-355L5.4
TTN-AS1
RP11-795F19.1
AC007038.7
RP11-347I19.7
RP11-572M11.4
CTC-425O23.2
RP13-225O21.2
ZNF346-IT1
RP11-342K6.4
RP11-568J23.5
RP11-303E16.5
RP11-661C3.2
AP4B1-AS1
MAP3K14-AS1
FAM66A
CTD-2515A14.1
AC079776.1
RP11-1055B8.3
CTD-2537I9.13
AC012314.8
RP11-348F1.3
CTD-2026D20.2
AF146191.4
RP11-64K12.8
CTD-3193K9.3
NCBP2-AS1
RP4-622L5.7
AC016582.2
RP11-393I2.4
RP11-478C19.2
CH17-264L24.1
RP5-1116H23.3
RP11-166N17.1
RP11-57H12.5
RP11-867G23.3
RP11-53I6.4
RP11-445O16.3
RP11-195F19.30
APOA1-AS
AC002117.1
PITRM1-AS1
RP11-109A6.3
AC022154.7
RP11-394O2.3
RP5-991G20.2
C5orf66
CTB-118N6.2
LINC00216
RP11-508N22.12
RP11-517O13.3
RP11-932O9.7
AC010976.2
RP11-473O4.5
SEC62-AS1
RP11-649E7.7
LINC01001
RP1-20N2.8
RP11-552F3.4
RP11-147L13.8
PABPC5-AS1
AP000350.5
SMAD9-IT1
AC004041.2
RP13-39P12.3
LIMD1-AS1
RP11-173A16.1
RP11-108L7.4
RP5-1107A17.3
RP11-48G14.1
RP5-1184F4.5
RP11-95I16.4
SPIN4-AS1
RP11-88I18.2
ZBTB20-AS4
AC159540.1
RP11-90L20.2
AC000120.7
AC084219.3
RP11-167P11.2
MKNK1-AS1
RP11-516C1.1
RP11-57H14.3
HEXDC-IT1
CTC-325J23.2
RP11-266K4.13
CTD-2529P6.3
RP11-144G6.12
AC009095.4
RP11-338I21.1
EDRF1-AS1
RP3-522J7.7
RP4-669L17.10
RP11-72I8.1
AC015971.2
AP006222.2
AC026150.8
LINC01422
RP11-164P12.3
RP11-23J9.4
EAF1-AS1
RP11-171I2.1
CTD-3105H18.7
RP11-77K12.3
RP11-464F9.1
RP11-379K17.4
FAM66E
RP11-517H2.6
RP11-575L7.4
LINC01278
PAXIP1-AS1
NNT-AS1
RP3-467N11.1
LINC01018
CTD-2245F17.3
RP11-131H24.4
AC025171.1
RP11-956J14.1
RP11-110I1.12
HLA-F-AS1
OXCT1-AS1
RP11-134G8.5
ACVR2B-AS1
RP11-600F24.7
HCG16
CTD-3099C6.9
RP1-257I20.14
AC034220.3
NPTN-IT1
RP11-530C5.1
FLNB-AS1
RP11-16N11.2
AC005618.6
EP300-AS1
AC090587.4
RP11-124N2.1
ATP1B3-AS1
FGF13-AS1
SNRK-AS1
RP11-359P5.1
RP4-614O4.11
XXbac-BPG299F13.14
COL4A2-AS1
RP11-22P6.2
RP3-329A5.8
RP1-63M2.5
DLEU2L
CTD-2035E11.3
RP11-973N13.4
RP11-498C9.12
SLFNL1-AS1
SAP30L-AS1
RP11-480A16.1
NADK2-AS1
RP11-504P24.9
RP11-80H5.7
GSN-AS1
RP5-908M14.10
RP11-154J22.1
RP11-358B23.7
RP11-708L7.6
LINC01058
RP11-83B20.1
CTD-2293H3.2
RP11-603J24.5
RP11-806L2.5
RP11-485G7.6
RP11-544I20.2
RP11-70L8.4
RP11-136C24.2
RP11-161H23.9
RP11-793A3.1
RNF217-AS1
RBM5-AS1
ERI3-IT1
RP11-358B23.5
RP3-405J10.3
RP11-493E12.3
TCEAL3-AS1
RP11-484D2.2
RP1-127H14.3
RP11-840I19.3
L29074.3
AC007308.6
RP1-265C24.8
CMB9-55A18.1
HCG18
RP11-37B2.1
RP11-567J20.1
RP11-267M23.4
CTB-175E5.7
KIAA0196-AS1
RP1-149A16.17
RP11-187A9.3
RP11-425M5.7
TSC22D1-AS1
RP11-627G18.1
NBAT1
RP11-297N6.4
XXbac-BPG154L12.5
RP11-15F12.1
RP11-261C10.5
RP5-1050D4.4
CTC-523E23.4
RP11-214F16.8
CELF2-AS1
RP11-152F13.8
RP4-761J14.8
CTC-343N3.1
RP11-769O8.1
RP11-192H23.7
RP11-336A10.2
RP11-613D13.5
AC005609.16
RP11-34P13.13
RP11-206L10.3
PTOV1-AS1
SNHG10
ERVK3-1
THUMPD3-AS1
CTD-2619J13.14
RP11-73M18.7
SNHG21
LINC00106
AP006621.6
RP5-821D11.7
CTD-3092A11.2
RP11-73M18.10
TMEM147-AS1
UBL7-AS1
RP11-228B15.4
RP11-471B22.2
RP11-263K19.4
CTB-50L17.9
RP11-465N4.5
RP5-1142A6.9
LL0XNC01-7P3.1
HM13-IT1
RP1-92O14.6
RP11-1391J7.1
RP3-339A18.6
KDM4A-AS1
RP11-932O9.10
CTD-2196E14.6
CTD-2537I9.18
RP11-415J8.3
RP11-506M12.1
AC114730.11
RP11-365N19.2
AC008982.2
CTD-2278I10.4
AC018766.6
RP11-146F11.5
AC027601.1
LINC00894
CTD-2517M22.14
AC005306.3
RP11-950C14.3
RP11-288I21.1
RP11-84C10.4
CTD-2007L18.5
CTC-453G23.5
PRMT5-AS1
RP11-197N18.2
MAGI2-AS3
RP11-1246C19.1
RP11-251G23.5
CTC-550B14.7
RP4-778K6.3
RP4-751H13.7
ST7-OT4
RP11-195F19.9
RP11-400F19.6
CTD-2555O16.2
RP11-400K9.4
CTC-510F12.2
AP001258.4
RP11-120J1.1
LINC00883
RP11-346C20.4
RP11-81A1.6
TMEM9B-AS1
RP11-531A24.5
AF001548.6
CTD-2366F13.1
RP11-6N17.3
BZRAP1-AS1
RP11-967K21.1
SSSCA1-AS1
RP11-710C12.1
RP11-875O11.1
RP11-799D4.4
XXbac-B444P24.13
RP11-53O19.1
PAXBP1-AS1
RP11-574K11.5
CACTIN-AS1
HCG15
RP11-696N14.1
CTD-2270F17.1
RP11-400K9.3
USP3-AS1
ADAMTS9-AS2
RP11-164J13.1
RP11-1379J22.2
MEF2C-AS1
RP11-413E1.4
AC097721.2
RP11-88I18.3
PSMD6-AS2
RP11-387H17.4
RP11-783K16.14
RP11-332H18.3
RP11-374P20.4
RP11-679C8.2
RP11-384K6.8
RP5-890O3.9
ATP2A1-AS1
RP11-245D16.4
RP11-307C12.11
RP11-284F21.7
DDX11-AS1
SLC16A1-AS1
LAMTOR5-AS1
RP11-485G7.5
RP11-1000B6.2
AC005154.6
CTD-2574D22.4
RP11-273B20.1
RP11-211G3.2
RP11-181K3.4
LINC01024
FBXL19-AS1
RP11-261P9.4
RBM26-AS1
RP11-166O4.6
CTD-2622I13.3
CTC-303L1.2
AC009950.2
RP11-110H1.4
RP5-940J5.8
RP11-148K1.10
AC010761.13
RP11-17G12.2
RP11-90B9.2
CTD-2011F17.2
RP11-493E12.2
ARAP1-AS2
EXTL3-AS1
RP11-378J18.9
CTD-2349P21.6
XXbac-B461K10.4
RP5-956O18.2
RP4-530I15.9
AC012358.7
RP11-546B15.1
DGCR12
CTD-2410N18.4
RP11-49K24.8
CTC-563A5.2
RP11-357H14.17
RP4-555D20.4
RP11-59D5__B.2
RP3-512B11.3
RP5-1011O1.3
FIRRE
LINC00632
AC064875.2
RP11-849I19.1
BLACAT1
AC016831.7
HOXB-AS4
MNX1-AS1
CTD-2377D24.6
IL12A-AS1
RP11-538I12.3
XXbac-BPG308K3.5
AC114803.3
RP11-333O1.1
RP11-649A16.1
RP11-646J21.2
AC005281.1
LINC00543
FOXG1-AS1
RP11-966I7.2
RP1-90G24.10
RP11-138A9.2
AC002076.10
CTD-2591A6.2
RP11-501C14.5
AC012123.1
RP5-1121E10.2
AC011298.2
CTC-436K13.2
RP11-227D2.3
RP11-138A9.1
AC009955.8
AJ003147.8
RP11-217L21.1
DKFZP434L187
AC007128.1
AC008060.5
RP11-103H7.1
RP5-1186N24.3
AP001625.5
KB-67B5.17
XXbac-BPG308J9.3
