# Supplementary material for: The development of a novel signature based on the m6A RNA methylation regulator-related ceRNA network to predict prognosis and therapy response in sarcomas
Source: Front Genet. 2022 Oct 12;13:894080. doi: 10.3389/fgene.2022.894080 (PMC9597465; doi:10.3389/fgene.2022.894080)
Supplement: Supplementary file 1 [file DataSheet1.zip › data sheet1/Supplementary data/Supplementary Table S5.csv]

	link	variable	value	flow
1	1	miRNA	hsa-miR-124-3p	1
2	1	miRNA	hsa-miR-124-3p	2
3	1	miRNA	hsa-miR-124-3p	3
4	1	miRNA	hsa-miR-124-3p	4
5	1	miRNA	hsa-miR-124-3p	5
6	1	miRNA	hsa-miR-124-3p	6
7	1	miRNA	hsa-miR-124-3p	7
8	1	miRNA	hsa-miR-124-3p	8
9	1	miRNA	hsa-miR-124-3p	9
10	1	miRNA	hsa-miR-124-3p	10
11	1	miRNA	hsa-miR-124-3p	11
12	1	miRNA	hsa-miR-124-3p	12
13	1	miRNA	hsa-miR-124-3p	13
14	1	miRNA	hsa-miR-124-3p	14
15	1	miRNA	hsa-miR-124-3p	15
16	1	miRNA	hsa-miR-124-3p	16
17	1	miRNA	hsa-miR-124-3p	17
18	1	miRNA	hsa-miR-124-3p	18
19	1	miRNA	hsa-miR-124-3p	19
20	1	miRNA	hsa-miR-124-3p	20
21	1	miRNA	hsa-miR-124-3p	21
22	1	miRNA	hsa-miR-124-3p	22
23	1	miRNA	hsa-miR-124-3p	23
24	1	miRNA	hsa-miR-124-3p	24
25	1	miRNA	hsa-miR-124-3p	25
26	1	miRNA	hsa-miR-124-3p	26
27	1	miRNA	hsa-miR-124-3p	27
28	1	miRNA	hsa-miR-124-3p	28
29	1	miRNA	hsa-miR-124-3p	29
30	1	miRNA	hsa-miR-124-3p	30
31	1	miRNA	hsa-miR-124-3p	31
32	1	miRNA	hsa-miR-124-3p	32
33	1	miRNA	hsa-miR-124-3p	33
34	1	miRNA	hsa-miR-124-3p	34
35	1	miRNA	hsa-miR-124-3p	35
36	1	miRNA	hsa-miR-124-3p	36
37	1	miRNA	hsa-miR-124-3p	37
38	1	miRNA	hsa-miR-124-3p	38
39	1	miRNA	hsa-miR-124-3p	39
40	1	miRNA	hsa-miR-124-3p	40
41	1	miRNA	hsa-miR-124-3p	41
42	1	miRNA	hsa-miR-124-3p	42
43	1	miRNA	hsa-miR-124-3p	43
44	1	miRNA	hsa-miR-124-3p	44
45	1	miRNA	hsa-miR-124-3p	45
46	1	miRNA	hsa-miR-124-3p	46
47	1	miRNA	hsa-miR-124-3p	47
48	1	miRNA	hsa-miR-124-3p	48
49	1	miRNA	hsa-miR-124-3p	49
50	1	miRNA	hsa-miR-124-3p	50
51	1	miRNA	hsa-miR-124-3p	51
52	1	miRNA	hsa-miR-124-3p	52
53	1	miRNA	hsa-miR-124-5p	53
54	1	miRNA	hsa-miR-124-5p	54
55	1	miRNA	hsa-miR-125a-3p	55
56	1	miRNA	hsa-miR-125a-3p	56
57	1	miRNA	hsa-miR-125a-3p	57
58	1	miRNA	hsa-miR-125a-3p	58
59	1	miRNA	hsa-miR-125a-3p	59
60	1	miRNA	hsa-miR-125a-3p	60
61	1	miRNA	hsa-miR-125a-3p	61
62	1	miRNA	hsa-miR-125a-3p	62
63	1	miRNA	hsa-miR-125a-3p	63
64	1	miRNA	hsa-miR-125a-3p	64
65	1	miRNA	hsa-miR-125a-3p	65
66	1	miRNA	hsa-miR-125a-3p	66
67	1	miRNA	hsa-miR-125a-3p	67
68	1	miRNA	hsa-miR-125a-3p	68
69	1	miRNA	hsa-miR-125a-3p	69
70	1	miRNA	hsa-miR-125a-3p	70
71	1	miRNA	hsa-miR-193b-3p	71
72	1	miRNA	hsa-miR-193b-3p	72
73	1	miRNA	hsa-miR-193b-3p	73
74	1	miRNA	hsa-miR-193b-3p	74
75	1	miRNA	hsa-miR-193b-3p	75
76	1	miRNA	hsa-miR-193b-3p	76
77	1	miRNA	hsa-miR-193b-3p	77
78	1	miRNA	hsa-miR-193b-3p	78
79	1	miRNA	hsa-miR-193b-3p	79
80	1	miRNA	hsa-miR-193b-3p	80
81	1	miRNA	hsa-miR-193b-3p	81
82	1	miRNA	hsa-miR-193b-3p	82
83	1	miRNA	hsa-miR-193b-3p	83
84	1	miRNA	hsa-miR-193b-3p	84
85	1	miRNA	hsa-miR-193b-3p	85
86	1	miRNA	hsa-miR-193b-3p	86
87	1	miRNA	hsa-miR-193b-3p	87
88	1	miRNA	hsa-miR-193b-3p	88
89	1	miRNA	hsa-miR-193b-3p	89
90	1	miRNA	hsa-miR-193b-3p	90
91	1	miRNA	hsa-miR-196b-5p	91
92	1	miRNA	hsa-miR-196b-5p	92
93	1	miRNA	hsa-miR-196b-5p	93
94	1	miRNA	hsa-miR-196b-5p	94
95	1	miRNA	hsa-miR-196b-5p	95
96	1	miRNA	hsa-miR-196b-5p	96
97	1	miRNA	hsa-miR-196b-5p	97
98	1	miRNA	hsa-miR-196b-5p	98
99	1	miRNA	hsa-miR-196b-5p	99
100	1	miRNA	hsa-miR-196b-5p	100
101	1	miRNA	hsa-miR-214-5p	101
102	1	miRNA	hsa-miR-214-5p	102
103	1	miRNA	hsa-miR-214-5p	103
104	1	miRNA	hsa-miR-214-5p	104
105	1	miRNA	hsa-miR-214-5p	105
106	1	miRNA	hsa-miR-214-5p	106
107	1	miRNA	hsa-miR-214-5p	107
108	1	miRNA	hsa-miR-214-5p	108
109	1	miRNA	hsa-miR-214-5p	109
110	1	miRNA	hsa-miR-214-5p	110
111	1	miRNA	hsa-miR-224-3p	111
112	1	miRNA	hsa-miR-224-3p	112
113	1	miRNA	hsa-miR-224-3p	113
114	1	miRNA	hsa-miR-224-3p	114
115	1	miRNA	hsa-miR-224-3p	115
116	1	miRNA	hsa-miR-224-3p	116
117	1	miRNA	hsa-miR-224-3p	117
118	1	miRNA	hsa-miR-224-3p	118
119	1	miRNA	hsa-miR-224-3p	119
120	1	miRNA	hsa-miR-224-3p	120
121	1	miRNA	hsa-miR-23c	121
122	1	miRNA	hsa-miR-23c	122
123	1	miRNA	hsa-miR-23c	123
124	1	miRNA	hsa-miR-23c	124
125	1	miRNA	hsa-miR-23c	125
126	1	miRNA	hsa-miR-23c	126
127	1	miRNA	hsa-miR-23c	127
128	1	miRNA	hsa-miR-302a-5p	128
129	1	miRNA	hsa-miR-34a-5p	129
130	1	miRNA	hsa-miR-34a-5p	130
131	1	miRNA	hsa-miR-34a-5p	131
132	1	miRNA	hsa-miR-34a-5p	132
133	1	miRNA	hsa-miR-34a-5p	133
134	1	miRNA	hsa-miR-34a-5p	134
135	1	miRNA	hsa-miR-34a-5p	135
136	1	miRNA	hsa-miR-34a-5p	136
137	1	miRNA	hsa-miR-34a-5p	137
138	1	miRNA	hsa-miR-34a-5p	138
139	1	miRNA	hsa-miR-34a-5p	139
140	1	miRNA	hsa-miR-34a-5p	140
141	1	miRNA	hsa-miR-34a-5p	141
142	1	miRNA	hsa-miR-34a-5p	142
143	1	miRNA	hsa-miR-34a-5p	143
144	1	miRNA	hsa-miR-34a-5p	144
145	1	miRNA	hsa-miR-34a-5p	145
146	1	miRNA	hsa-miR-34a-5p	146
147	1	miRNA	hsa-miR-34a-5p	147
148	1	miRNA	hsa-miR-34a-5p	148
149	1	miRNA	hsa-miR-34a-5p	149
150	1	miRNA	hsa-miR-34a-5p	150
151	1	miRNA	hsa-miR-34a-5p	151
152	1	miRNA	hsa-miR-34a-5p	152
153	1	miRNA	hsa-miR-34a-5p	153
154	1	miRNA	hsa-miR-34a-5p	154
155	1	miRNA	hsa-miR-34a-5p	155
156	1	miRNA	hsa-miR-34a-5p	156
157	1	miRNA	hsa-miR-34a-5p	157
158	1	miRNA	hsa-miR-34a-5p	158
159	1	miRNA	hsa-miR-34a-5p	159
160	1	miRNA	hsa-miR-34a-5p	160
161	1	miRNA	hsa-miR-34a-5p	161
162	1	miRNA	hsa-miR-361-5p	162
163	1	miRNA	hsa-miR-361-5p	163
164	1	miRNA	hsa-miR-361-5p	164
165	1	miRNA	hsa-miR-361-5p	165
166	1	miRNA	hsa-miR-361-5p	166
167	1	miRNA	hsa-miR-361-5p	167
168	1	miRNA	hsa-miR-361-5p	168
169	1	miRNA	hsa-miR-361-5p	169
170	1	miRNA	hsa-miR-361-5p	170
171	1	miRNA	hsa-miR-361-5p	171
172	1	miRNA	hsa-miR-361-5p	172
173	1	miRNA	hsa-miR-361-5p	173
174	1	miRNA	hsa-miR-361-5p	174
175	1	miRNA	hsa-miR-361-5p	175
176	1	miRNA	hsa-miR-361-5p	176
177	1	miRNA	hsa-miR-361-5p	177
178	1	miRNA	hsa-miR-361-5p	178
179	1	miRNA	hsa-miR-361-5p	179
180	1	miRNA	hsa-miR-361-5p	180
181	1	miRNA	hsa-miR-361-5p	181
182	1	miRNA	hsa-miR-361-5p	182
183	1	miRNA	hsa-miR-361-5p	183
184	1	miRNA	hsa-miR-361-5p	184
185	1	miRNA	hsa-miR-361-5p	185
186	1	miRNA	hsa-miR-361-5p	186
187	1	miRNA	hsa-miR-361-5p	187
188	1	miRNA	hsa-miR-361-5p	188
189	1	miRNA	hsa-miR-361-5p	189
190	1	miRNA	hsa-miR-361-5p	190
191	1	miRNA	hsa-miR-361-5p	191
192	1	miRNA	hsa-miR-361-5p	192
193	1	miRNA	hsa-miR-361-5p	193
194	1	miRNA	hsa-miR-361-5p	194
195	1	miRNA	hsa-miR-378b	195
196	1	miRNA	hsa-miR-378b	196
197	1	miRNA	hsa-miR-378f	197
198	1	miRNA	hsa-miR-455-3p	198
199	1	miRNA	hsa-miR-455-3p	199
200	1	miRNA	hsa-miR-455-3p	200
201	1	miRNA	hsa-miR-455-3p	201
202	1	miRNA	hsa-miR-455-3p	202
203	1	miRNA	hsa-miR-455-3p	203
204	1	miRNA	hsa-miR-455-3p	204
205	1	miRNA	hsa-miR-455-3p	205
206	1	miRNA	hsa-miR-455-3p	206
207	1	miRNA	hsa-miR-455-3p	207
208	1	miRNA	hsa-miR-455-3p	208
209	1	miRNA	hsa-miR-455-3p	209
210	1	miRNA	hsa-miR-455-3p	210
211	1	miRNA	hsa-miR-455-3p	211
212	1	miRNA	hsa-miR-455-3p	212
213	1	miRNA	hsa-miR-455-3p	213
214	1	miRNA	hsa-miR-455-3p	214
215	1	miRNA	hsa-miR-455-3p	215
216	1	miRNA	hsa-miR-455-3p	216
217	1	miRNA	hsa-miR-455-3p	217
218	1	miRNA	hsa-miR-455-3p	218
219	1	miRNA	hsa-miR-455-3p	219
220	1	miRNA	hsa-miR-4999-5p	220
221	1	miRNA	hsa-miR-4999-5p	221
222	1	miRNA	hsa-miR-4999-5p	222
223	1	miRNA	hsa-miR-4999-5p	223
224	1	miRNA	hsa-miR-4999-5p	224
225	1	miRNA	hsa-miR-4999-5p	225
226	1	miRNA	hsa-miR-4999-5p	226
227	1	miRNA	hsa-miR-5008-3p	227
228	1	miRNA	hsa-miR-5008-3p	228
229	1	miRNA	hsa-miR-5008-3p	229
230	1	miRNA	hsa-miR-5008-3p	230
231	1	miRNA	hsa-miR-5008-3p	231
232	1	lncRNA	AC005562.1	1
233	1	lncRNA	AC005562.1	2
234	1	lncRNA	AC074117.10	3
235	1	lncRNA	AC074117.10	4
236	1	lncRNA	AC096772.6	5
237	1	lncRNA	AC096772.6	6
238	1	lncRNA	CTD-2528L19.6	7
239	1	lncRNA	CTD-2528L19.6	8
240	1	lncRNA	FGD5-AS1	9
241	1	lncRNA	FGD5-AS1	10
242	1	lncRNA	FTX	11
243	1	lncRNA	FTX	12
244	1	lncRNA	LINC00106	13
245	1	lncRNA	LINC00106	14
246	1	lncRNA	LINC00632	15
247	1	lncRNA	LINC00632	16
248	1	lncRNA	LINC00641	17
249	1	lncRNA	LINC00641	18
250	1	lncRNA	LINC01301	19
251	1	lncRNA	LINC01301	20
252	1	lncRNA	MAGI2-AS3	21
253	1	lncRNA	MAGI2-AS3	22
254	1	lncRNA	MALAT1	23
255	1	lncRNA	MALAT1	24
256	1	lncRNA	OIP5-AS1	25
257	1	lncRNA	OIP5-AS1	26
258	1	lncRNA	PWAR6	27
259	1	lncRNA	PWAR6	28
260	1	lncRNA	RBM26-AS1	29
261	1	lncRNA	RBM26-AS1	30
262	1	lncRNA	RP11-138A9.1	31
263	1	lncRNA	RP11-138A9.1	32
264	1	lncRNA	RP11-400F19.18	33
265	1	lncRNA	RP11-400F19.18	34
266	1	lncRNA	RP11-493E12.3	35
267	1	lncRNA	RP11-493E12.3	36
268	1	lncRNA	RP11-508N22.12	37
269	1	lncRNA	RP11-508N22.12	38
270	1	lncRNA	RP1-151F17.2	39
271	1	lncRNA	RP1-151F17.2	40
272	1	lncRNA	RP4-614O4.11	41
273	1	lncRNA	RP4-614O4.11	42
274	1	lncRNA	RP5-1074L1.4	43
275	1	lncRNA	RP5-1074L1.4	44
276	1	lncRNA	SNHG14	45
277	1	lncRNA	SNHG14	46
278	1	lncRNA	SNHG16	47
279	1	lncRNA	SNHG16	48
280	1	lncRNA	THUMPD3-AS1	49
281	1	lncRNA	THUMPD3-AS1	50
282	1	lncRNA	TMEM147-AS1	51
283	1	lncRNA	TMEM147-AS1	52
284	1	lncRNA	MALAT1	53
285	1	lncRNA	SNHG1	54
286	1	lncRNA	AC004893.11	55
287	1	lncRNA	C1orf220	56
288	1	lncRNA	CTD-2517M22.14	57
289	1	lncRNA	FGD5-AS1	58
290	1	lncRNA	LINC00657	59
291	1	lncRNA	MALAT1	60
292	1	lncRNA	OIP5-AS1	61
293	1	lncRNA	OTUD6B-AS1	62
294	1	lncRNA	RP11-159D12.2	63
295	1	lncRNA	RP11-379H18.1	64
296	1	lncRNA	RP11-449P15.2	65
297	1	lncRNA	RP11-81A1.6	66
298	1	lncRNA	RP11-98I9.4	67
299	1	lncRNA	SNHG1	68
300	1	lncRNA	TUG1	69
301	1	lncRNA	VPS9D1-AS1	70
302	1	lncRNA	AC034220.3	71
303	1	lncRNA	ADIRF-AS1	72
304	1	lncRNA	CKMT2-AS1	73
305	1	lncRNA	CTD-2410N18.4	74
306	1	lncRNA	CTD-2630F21.1	75
307	1	lncRNA	HCG18	76
308	1	lncRNA	LINC00657	77
309	1	lncRNA	LINC00894	78
310	1	lncRNA	MALAT1	79
311	1	lncRNA	OIP5-AS1	80
312	1	lncRNA	RP11-156E6.1	81
313	1	lncRNA	RP11-197N18.2	82
314	1	lncRNA	RP11-66N24.3	83
315	1	lncRNA	RP11-819C21.1	84
316	1	lncRNA	RP1-228H13.5	85
317	1	lncRNA	SNHG14	86
318	1	lncRNA	SNHG16	87
319	1	lncRNA	TMEM9B-AS1	88
320	1	lncRNA	TUG1	89
321	1	lncRNA	VPS9D1-AS1	90
322	1	lncRNA	ERVK3-1	91
323	1	lncRNA	LINC00894	92
324	1	lncRNA	NNT-AS1	93
325	1	lncRNA	RP11-156E6.1	94
326	1	lncRNA	RP11-67L2.2	95
327	1	lncRNA	RP11-819C21.1	96
328	1	lncRNA	RP11-98I9.4	97
329	1	lncRNA	SNHG16	98
330	1	lncRNA	TUG1	99
331	1	lncRNA	ZNRD1-AS1	100
332	1	lncRNA	AC005562.1	101
333	1	lncRNA	AC005562.1	102
334	1	lncRNA	AC116366.6	103
335	1	lncRNA	AC116366.6	104
336	1	lncRNA	ERVK3-1	105
337	1	lncRNA	ERVK3-1	106
338	1	lncRNA	MALAT1	107
339	1	lncRNA	MALAT1	108
340	1	lncRNA	RP11-46C24.7	109
341	1	lncRNA	RP11-46C24.7	110
342	1	lncRNA	CTB-89H12.4	111
343	1	lncRNA	CTBP1-AS2	112
344	1	lncRNA	CTD-2292M16.8	113
345	1	lncRNA	GABPB1-AS1	114
346	1	lncRNA	LINC00641	115
347	1	lncRNA	LINC00657	116
348	1	lncRNA	MALAT1	117
349	1	lncRNA	OIP5-AS1	118
350	1	lncRNA	RP11-53O19.3	119
351	1	lncRNA	SNHG14	120
352	1	lncRNA	CTC-529I10.1	121
353	1	lncRNA	GABPB1-AS1	122
354	1	lncRNA	MALAT1	123
355	1	lncRNA	OIP5-AS1	124
356	1	lncRNA	RP5-1061H20.4	125
357	1	lncRNA	SNHG1	126
358	1	lncRNA	ZNRD1-AS1	127
359	1	lncRNA	SNHG3	128
360	1	lncRNA	AC005154.6	129
361	1	lncRNA	ASB16-AS1	130
362	1	lncRNA	CKMT2-AS1	131
363	1	lncRNA	CTB-89H12.4	132
364	1	lncRNA	CTD-2366F13.1	133
365	1	lncRNA	ERVK3-1	134
366	1	lncRNA	FGD5-AS1	135
367	1	lncRNA	FTX	136
368	1	lncRNA	HCG18	137
369	1	lncRNA	HNRNPU-AS1	138
370	1	lncRNA	LINC00641	139
371	1	lncRNA	LINC00894	140
372	1	lncRNA	LINC01278	141
373	1	lncRNA	MALAT1	142
374	1	lncRNA	OIP5-AS1	143
375	1	lncRNA	PCBP2-OT1	144
376	1	lncRNA	PWAR6	145
377	1	lncRNA	RP11-146F11.5	146
378	1	lncRNA	RP11-15H20.6	147
379	1	lncRNA	RP11-283I3.6	148
380	1	lncRNA	RP11-337C18.8	149
381	1	lncRNA	RP11-57H14.4	150
382	1	lncRNA	RP11-67L2.2	151
383	1	lncRNA	RP1-228H13.5	152
384	1	lncRNA	RP3-368A4.6	153
385	1	lncRNA	RP4-773N10.4	154
386	1	lncRNA	SNHG1	155
387	1	lncRNA	SNHG10	156
388	1	lncRNA	SNHG14	157
389	1	lncRNA	SNHG16	158
390	1	lncRNA	TRAM2-AS1	159
391	1	lncRNA	TUG1	160
392	1	lncRNA	UBL7-AS1	161
393	1	lncRNA	AC005154.6	162
394	1	lncRNA	CTB-89H12.4	163
395	1	lncRNA	CTD-2377D24.6	164
396	1	lncRNA	CTD-3099C6.9	165
397	1	lncRNA	DLEU2L	166
398	1	lncRNA	GABPB1-AS1	167
399	1	lncRNA	HCG11	168
400	1	lncRNA	HCG18	169
401	1	lncRNA	HNRNPU-AS1	170
402	1	lncRNA	LINC00632	171
403	1	lncRNA	LINC00657	172
404	1	lncRNA	LINC00936	173
405	1	lncRNA	LINC01018	174
406	1	lncRNA	LINC01024	175
407	1	lncRNA	MALAT1	176
408	1	lncRNA	MIR600HG	177
409	1	lncRNA	NNT-AS1	178
410	1	lncRNA	OIP5-AS1	179
411	1	lncRNA	PWAR6	180
412	1	lncRNA	RP11-142E9.1	181
413	1	lncRNA	RP11-156E6.1	182
414	1	lncRNA	RP11-196G18.22	183
415	1	lncRNA	RP11-346C20.4	184
416	1	lncRNA	RP11-37B2.1	185
417	1	lncRNA	RP11-690D19.3	186
418	1	lncRNA	RP1-228H13.5	187
419	1	lncRNA	RP3-368A4.6	188
420	1	lncRNA	RP5-1074L1.4	189
421	1	lncRNA	SLC25A21-AS1	190
422	1	lncRNA	SNHG1	191
423	1	lncRNA	SNHG10	192
424	1	lncRNA	SNHG14	193
425	1	lncRNA	TUG1	194
426	1	lncRNA	MALAT1	195
427	1	lncRNA	RP11-480A16.1	196
428	1	lncRNA	OIP5-AS1	197
429	1	lncRNA	AC090587.2	198
430	1	lncRNA	AC090587.2	199
431	1	lncRNA	CTB-89H12.4	200
432	1	lncRNA	CTB-89H12.4	201
433	1	lncRNA	HCG18	202
434	1	lncRNA	HCG18	203
435	1	lncRNA	HNRNPU-AS1	204
436	1	lncRNA	HNRNPU-AS1	205
437	1	lncRNA	LINC00641	206
438	1	lncRNA	LINC00641	207
439	1	lncRNA	MALAT1	208
440	1	lncRNA	MALAT1	209
441	1	lncRNA	OIP5-AS1	210
442	1	lncRNA	OIP5-AS1	211
443	1	lncRNA	RP11-66N24.3	212
444	1	lncRNA	RP11-66N24.3	213
445	1	lncRNA	SLFNL1-AS1	214
446	1	lncRNA	SLFNL1-AS1	215
447	1	lncRNA	SNHG16	216
448	1	lncRNA	SNHG16	217
449	1	lncRNA	TUG1	218
450	1	lncRNA	TUG1	219
451	1	lncRNA	ERI3-IT1	220
452	1	lncRNA	MALAT1	221
453	1	lncRNA	RP11-197N18.2	222
454	1	lncRNA	RP5-908M14.10	223
455	1	lncRNA	SLFNL1-AS1	224
456	1	lncRNA	SNHG3	225
457	1	lncRNA	ZNRD1-AS1	226
458	1	lncRNA	AP006621.6	227
459	1	lncRNA	MALAT1	228
460	1	lncRNA	RP11-352G18.2	229
461	1	lncRNA	RP11-690I21.2	230
462	1	lncRNA	SLFNL1-AS1	231
463	1	mRNA	WTAP	1
464	1	mRNA	HNRNPA2B1	2
465	1	mRNA	WTAP	3
466	1	mRNA	HNRNPA2B1	4
467	1	mRNA	WTAP	5
468	1	mRNA	HNRNPA2B1	6
469	1	mRNA	WTAP	7
470	1	mRNA	HNRNPA2B1	8
471	1	mRNA	WTAP	9
472	1	mRNA	HNRNPA2B1	10
473	1	mRNA	WTAP	11
474	1	mRNA	HNRNPA2B1	12
475	1	mRNA	WTAP	13
476	1	mRNA	HNRNPA2B1	14
477	1	mRNA	WTAP	15
478	1	mRNA	HNRNPA2B1	16
479	1	mRNA	WTAP	17
480	1	mRNA	HNRNPA2B1	18
481	1	mRNA	WTAP	19
482	1	mRNA	HNRNPA2B1	20
483	1	mRNA	WTAP	21
484	1	mRNA	HNRNPA2B1	22
485	1	mRNA	WTAP	23
486	1	mRNA	HNRNPA2B1	24
487	1	mRNA	WTAP	25
488	1	mRNA	HNRNPA2B1	26
489	1	mRNA	WTAP	27
490	1	mRNA	HNRNPA2B1	28
491	1	mRNA	WTAP	29
492	1	mRNA	HNRNPA2B1	30
493	1	mRNA	WTAP	31
494	1	mRNA	HNRNPA2B1	32
495	1	mRNA	WTAP	33
496	1	mRNA	HNRNPA2B1	34
497	1	mRNA	WTAP	35
498	1	mRNA	HNRNPA2B1	36
499	1	mRNA	WTAP	37
500	1	mRNA	HNRNPA2B1	38
501	1	mRNA	WTAP	39
502	1	mRNA	HNRNPA2B1	40
503	1	mRNA	WTAP	41
504	1	mRNA	HNRNPA2B1	42
505	1	mRNA	WTAP	43
506	1	mRNA	HNRNPA2B1	44
507	1	mRNA	WTAP	45
508	1	mRNA	HNRNPA2B1	46
509	1	mRNA	WTAP	47
510	1	mRNA	HNRNPA2B1	48
511	1	mRNA	WTAP	49
512	1	mRNA	HNRNPA2B1	50
513	1	mRNA	WTAP	51
514	1	mRNA	HNRNPA2B1	52
515	1	mRNA	YTHDF3	53
516	1	mRNA	YTHDF3	54
517	1	mRNA	ALKBH5	55
518	1	mRNA	ALKBH5	56
519	1	mRNA	ALKBH5	57
520	1	mRNA	ALKBH5	58
521	1	mRNA	ALKBH5	59
522	1	mRNA	ALKBH5	60
523	1	mRNA	ALKBH5	61
524	1	mRNA	ALKBH5	62
525	1	mRNA	ALKBH5	63
526	1	mRNA	ALKBH5	64
527	1	mRNA	ALKBH5	65
528	1	mRNA	ALKBH5	66
529	1	mRNA	ALKBH5	67
530	1	mRNA	ALKBH5	68
531	1	mRNA	ALKBH5	69
532	1	mRNA	ALKBH5	70
533	1	mRNA	ALKBH5	71
534	1	mRNA	ALKBH5	72
535	1	mRNA	ALKBH5	73
536	1	mRNA	ALKBH5	74
537	1	mRNA	ALKBH5	75
538	1	mRNA	ALKBH5	76
539	1	mRNA	ALKBH5	77
540	1	mRNA	ALKBH5	78
541	1	mRNA	ALKBH5	79
542	1	mRNA	ALKBH5	80
543	1	mRNA	ALKBH5	81
544	1	mRNA	ALKBH5	82
545	1	mRNA	ALKBH5	83
546	1	mRNA	ALKBH5	84
547	1	mRNA	ALKBH5	85
548	1	mRNA	ALKBH5	86
549	1	mRNA	ALKBH5	87
550	1	mRNA	ALKBH5	88
551	1	mRNA	ALKBH5	89
552	1	mRNA	ALKBH5	90
553	1	mRNA	IGF2BP1	91
554	1	mRNA	IGF2BP1	92
555	1	mRNA	IGF2BP1	93
556	1	mRNA	IGF2BP1	94
557	1	mRNA	IGF2BP1	95
558	1	mRNA	IGF2BP1	96
559	1	mRNA	IGF2BP1	97
560	1	mRNA	IGF2BP1	98
561	1	mRNA	IGF2BP1	99
562	1	mRNA	IGF2BP1	100
563	1	mRNA	IGF2BP1	101
564	1	mRNA	YTHDC1	102
565	1	mRNA	IGF2BP1	103
566	1	mRNA	YTHDC1	104
567	1	mRNA	IGF2BP1	105
568	1	mRNA	YTHDC1	106
569	1	mRNA	IGF2BP1	107
570	1	mRNA	YTHDC1	108
571	1	mRNA	IGF2BP1	109
572	1	mRNA	YTHDC1	110
573	1	mRNA	ELAVL1	111
574	1	mRNA	ELAVL1	112
575	1	mRNA	ELAVL1	113
576	1	mRNA	ELAVL1	114
577	1	mRNA	ELAVL1	115
578	1	mRNA	ELAVL1	116
579	1	mRNA	ELAVL1	117
580	1	mRNA	ELAVL1	118
581	1	mRNA	ELAVL1	119
582	1	mRNA	ELAVL1	120
583	1	mRNA	ELAVL1	121
584	1	mRNA	ELAVL1	122
585	1	mRNA	ELAVL1	123
586	1	mRNA	ELAVL1	124
587	1	mRNA	ELAVL1	125
588	1	mRNA	ELAVL1	126
589	1	mRNA	ELAVL1	127
590	1	mRNA	HNRNPA2B1	128
591	1	mRNA	RBM15B	129
592	1	mRNA	RBM15B	130
593	1	mRNA	RBM15B	131
594	1	mRNA	RBM15B	132
595	1	mRNA	RBM15B	133
596	1	mRNA	RBM15B	134
597	1	mRNA	RBM15B	135
598	1	mRNA	RBM15B	136
599	1	mRNA	RBM15B	137
600	1	mRNA	RBM15B	138
601	1	mRNA	RBM15B	139
602	1	mRNA	RBM15B	140
603	1	mRNA	RBM15B	141
604	1	mRNA	RBM15B	142
605	1	mRNA	RBM15B	143
606	1	mRNA	RBM15B	144
607	1	mRNA	RBM15B	145
608	1	mRNA	RBM15B	146
609	1	mRNA	RBM15B	147
610	1	mRNA	RBM15B	148
611	1	mRNA	RBM15B	149
612	1	mRNA	RBM15B	150
613	1	mRNA	RBM15B	151
614	1	mRNA	RBM15B	152
615	1	mRNA	RBM15B	153
616	1	mRNA	RBM15B	154
617	1	mRNA	RBM15B	155
618	1	mRNA	RBM15B	156
619	1	mRNA	RBM15B	157
620	1	mRNA	RBM15B	158
621	1	mRNA	RBM15B	159
622	1	mRNA	RBM15B	160
623	1	mRNA	RBM15B	161
624	1	mRNA	HNRNPA2B1	162
625	1	mRNA	HNRNPA2B1	163
626	1	mRNA	HNRNPA2B1	164
627	1	mRNA	HNRNPA2B1	165
628	1	mRNA	HNRNPA2B1	166
629	1	mRNA	HNRNPA2B1	167
630	1	mRNA	HNRNPA2B1	168
631	1	mRNA	HNRNPA2B1	169
632	1	mRNA	HNRNPA2B1	170
633	1	mRNA	HNRNPA2B1	171
634	1	mRNA	HNRNPA2B1	172
635	1	mRNA	HNRNPA2B1	173
636	1	mRNA	HNRNPA2B1	174
637	1	mRNA	HNRNPA2B1	175
638	1	mRNA	HNRNPA2B1	176
639	1	mRNA	HNRNPA2B1	177
640	1	mRNA	HNRNPA2B1	178
641	1	mRNA	HNRNPA2B1	179
642	1	mRNA	HNRNPA2B1	180
643	1	mRNA	HNRNPA2B1	181
644	1	mRNA	HNRNPA2B1	182
645	1	mRNA	HNRNPA2B1	183
646	1	mRNA	HNRNPA2B1	184
647	1	mRNA	HNRNPA2B1	185
648	1	mRNA	HNRNPA2B1	186
649	1	mRNA	HNRNPA2B1	187
650	1	mRNA	HNRNPA2B1	188
651	1	mRNA	HNRNPA2B1	189
652	1	mRNA	HNRNPA2B1	190
653	1	mRNA	HNRNPA2B1	191
654	1	mRNA	HNRNPA2B1	192
655	1	mRNA	HNRNPA2B1	193
656	1	mRNA	HNRNPA2B1	194
657	1	mRNA	WTAP	195
658	1	mRNA	WTAP	196
659	1	mRNA	WTAP	197
660	1	mRNA	HNRNPC	198
661	1	mRNA	METTL14	199
662	1	mRNA	HNRNPC	200
663	1	mRNA	METTL14	201
664	1	mRNA	HNRNPC	202
665	1	mRNA	METTL14	203
666	1	mRNA	HNRNPC	204
667	1	mRNA	METTL14	205
668	1	mRNA	HNRNPC	206
669	1	mRNA	METTL14	207
670	1	mRNA	HNRNPC	208
671	1	mRNA	METTL14	209
672	1	mRNA	HNRNPC	210
673	1	mRNA	METTL14	211
674	1	mRNA	HNRNPC	212
675	1	mRNA	METTL14	213
676	1	mRNA	HNRNPC	214
677	1	mRNA	METTL14	215
678	1	mRNA	HNRNPC	216
679	1	mRNA	METTL14	217
680	1	mRNA	HNRNPC	218
681	1	mRNA	METTL14	219
682	1	mRNA	IGF2BP1	220
683	1	mRNA	IGF2BP1	221
684	1	mRNA	IGF2BP1	222
685	1	mRNA	IGF2BP1	223
686	1	mRNA	IGF2BP1	224
687	1	mRNA	IGF2BP1	225
688	1	mRNA	IGF2BP1	226
689	1	mRNA	CBLL1	227
690	1	mRNA	CBLL1	228
691	1	mRNA	CBLL1	229
692	1	mRNA	CBLL1	230
693	1	mRNA	CBLL1	231
