# Supplementary material for: The development of a novel signature based on the m6A RNA methylation regulator-related ceRNA network to predict prognosis and therapy response in sarcomas
Source: Front Genet. 2022 Oct 12;13:894080. doi: 10.3389/fgene.2022.894080 (PMC9597465; doi:10.3389/fgene.2022.894080)
Supplement: Supplementary file 1 [file DataSheet1.zip › data sheet1/Supplementary data/Supplementary Table S6.xlsx]

## Sheet: Sheet1
Site ID	Chromosome	modStart	modEnd	strand	geneName	EnsemblID	region	geneType	sequence	pubmedIds	supportList	Technique	Column16	Column17
human_m6A_115680	chr3	14988984	14988984	+	FGD5-AS1	ENSG00000225733	ncRNA_exonic	antisense	ACAGCCCACGGGCCGGATGGACCGAGCGCCGGCTGCGGCGT	26593424	GSE73405	miCLIP	HEK293T	Heat_shock|26593424
human_m6A_120922	chr3	14984455	14984455	-	FGD5-AS1	ENSG00000225733	ncRNA_exonic	antisense	CAACTTTTGTATTCCCATAGACTGGGGAAGCTTAATTGCCT	31279658	GSE122948	miCLIP	HEK293T	Control
human_m6A_120923	chr3	14985374	14985374	-	FGD5-AS1	ENSG00000225733	ncRNA_exonic	antisense	GAACATCCACTTTTGCATTGACAGTGATTTCAAGATTGCTT	31281898	GSE125240	m6A-REF-seq	brain	Control
human_m6A_120924	chr3	14985632	14985632	-	FGD5-AS1	ENSG00000225733	ncRNA_exonic	antisense	CAGCTTTTCTTTCCCTGAAAACAGATGCATATGTACACATG	31279658	GSE122948	miCLIP	HEK293T	Control
human_m6A_120925	chr3	14985653	14985653	-	FGD5-AS1	ENSG00000225733	ncRNA_exonic	antisense	CATAACCTTAATTGGCTTTAACAGCTTTTCTTTCCCTGAAA	31281898	GSE125240	m6A-REF-seq	HEK293	Control|31281898
human_m6A_120926	chr3	14986207	14986207	-	FGD5-AS1	ENSG00000225733	ncRNA_exonic	antisense	CAGCCTGGGCGATGAGCGAAACTGTCTCAAAAAAAAAAAAA	31279658	GSE122948	miCLIP	HEK293T	Control
human_m6A_120927	chr3	14986709	14986709	-	FGD5-AS1	ENSG00000225733	ncRNA_exonic	antisense	TTTTTATGCTACAGGAATAAACAAACATTTCTCATTGGCAA	31279658	GSE122948	miCLIP	HEK293T	Control
human_m6A_120928	chr3	14986705	14986705	-	FGD5-AS1	ENSG00000225733	ncRNA_exonic	antisense	TATGCTACAGGAATAAACAAACATTTCTCATTGGCAAAAAT	31279658	GSE122948	miCLIP	HEK293T	Control
human_m6A_120929	chr3	14986807	14986807	-	FGD5-AS1	ENSG00000225733	ncRNA_exonic	antisense	CCACTTCTGCTAGCATCTTGACAACTTTTTGCAGGGAAAAC	26404942	GSE71154	m6A-CLIP-seq	CD8T	Control|31279658
human_m6A_120930	chr3	14986831	14986831	-	FGD5-AS1	ENSG00000225733	ncRNA_exonic	antisense	ACCTGACCTTTCGCCAACTGACTACCACTTCTGCTAGCATC	28920958	GSE98623	miCLIP	MOLM13	Control|26404942
human_m6A_120931	chr3	14986846	14986846	-	FGD5-AS1	ENSG00000225733	ncRNA_exonic	antisense	TCATCCACCATATTCACCTGACCTTTCGCCAACTGACTACC	28920958	GSE98623	miCLIP	MOLM13	Control|26404942
human_m6A_120932	chr3	14986926	14986926	-	FGD5-AS1	ENSG00000225733	ncRNA_exonic	antisense	CTTCTCCACGACAACACCTGACTGCGTGTCGCACAACCAGT	28920958	GSE98623	miCLIP	MOLM13	Control|26404942
human_m6A_120933	chr3	14986992	14986992	-	FGD5-AS1	ENSG00000225733	ncRNA_exonic	antisense	ATTGGTAAGATGCACCGAAAACTGCAATACCTGCTGCCTGC	28920958	GSE98623	miCLIP	MOLM13	Control|26404942
human_m6A_120934	chr3	14987162	14987162	-	FGD5-AS1	ENSG00000225733	ncRNA_exonic	antisense	ACAACCAGCTCAGTGGTTGGACCAAGAGGCAGCTCCAAAGC	28920958	GSE98623	miCLIP	MOLM13	Control|26404942
human_m6A_120935	chr3	14987210	14987210	-	FGD5-AS1	ENSG00000225733	ncRNA_exonic	antisense	CATTTCTCAATCGGATTGTGACATGTAATGAAAAGTGAATT	28920958	GSE98623	miCLIP	MOLM13	Control|26404942
human_m6A_120936	chr3	14987232	14987232	-	FGD5-AS1	ENSG00000225733	ncRNA_exonic	antisense	TTTATGCTACGCAACAACAAACCATTTCTCAATCGGATTGT	26404942	GSE71154	m6A-CLIP-seq	CD8T	Control|30867593
human_m6A_120937	chr3	14987278	14987278	-	FGD5-AS1	ENSG00000225733	ncRNA_exonic	antisense	TGAGCTGAGCGGAAATCAAAACTATCGTTTTGAAGTGTAGT	28637692	GSE86336	m6A-CLIP-seq	HeLa	Control
human_m6A_120938	chr3	14987388	14987388	-	FGD5-AS1	ENSG00000225733	ncRNA_exonic	antisense	ACATGAAAAATTACAGAAGAACTCAGCGTTGACTATTCTAC	31279658	GSE122948	miCLIP	HEK293T	Control
human_m6A_120939	chr3	14987411	14987411	-	FGD5-AS1	ENSG00000225733	ncRNA_exonic	antisense	CAATTGAGAGCAATCATTGAACTACATGAAAAATTACAGAA	28920958	GSE98623	miCLIP	MOLM13	Control|26593424
human_m6A_120940	chr3	14987439	14987439	-	FGD5-AS1	ENSG00000225733	ncRNA_exonic	antisense	ATATGGGCCATGGGAAGTTGACAACGACCAATTGAGAGCAA	28920958	GSE98623	miCLIP	MOLM13	Control|26404942
human_m6A_120941	chr3	14987528	14987528	-	FGD5-AS1	ENSG00000225733	ncRNA_exonic	antisense	ATTTGGCCCAGGAACTGCTAACAAACATACAGTGCAGTGGT	31279658	GSE122948	miCLIP	HEK293T	Control|25491922
human_m6A_120942	chr3	14987524	14987524	-	FGD5-AS1	ENSG00000225733	ncRNA_exonic	antisense	GGCCCAGGAACTGCTAACAAACATACAGTGCAGTGGTGGCT	28920958	GSE98623	miCLIP	MOLM13	Control|26404942
human_m6A_120943	chr3	14987535	14987535	-	FGD5-AS1	ENSG00000225733	ncRNA_exonic	antisense	GTAACACATTTGGCCCAGGAACTGCTAACAAACATACAGTG	26404942	GSE71154	m6A-CLIP-seq	CD8T	Control|31279658
human_m6A_120944	chr3	14987552	14987552	-	FGD5-AS1	ENSG00000225733	ncRNA_exonic	antisense	GACAACTCAAAACATCAGTAACACATTTGGCCCAGGAACTG	25491922	GSE54921	PA-m6A-seq	HeLa	Control
human_m6A_120945	chr3	14987571	14987571	-	FGD5-AS1	ENSG00000225733	ncRNA_exonic	antisense	TGGTTCATAAAGCAGCGAAGACAACTCAAAACATCAGTAAC	28920958	GSE98623	miCLIP	MOLM13	Control|26404942
human_m6A_120946	chr3	14989786	14989786	-	FGD5-AS1	ENSG00000225733	ncRNA_exonic	antisense	CGGCAGAGAAGGAAGAAGGGACTGCAGGCGGGAGGAGGAGG	24981863	GSE54365	m6A-seq	with	improved
human_m6A_175991	chrX	73422549	73422549	-	FTX	ENSG00000271430	ncRNA_exonic	other	TACCACTACCTAGTTCCAGAACATTGCCATCACCCCCAAAA	26404942	GSE71154	m6A-CLIP-seq	A549	Control
human_m6A_175992	chrX	73422592	73422592	-	FTX	ENSG00000271430	ncRNA_exonic	other	CTGCTGTCCTACCAACAGAAACTTCATAATGTTGTGCAGGC	26404942	GSE71154	m6A-CLIP-seq	A549	Control
human_m6A_175993	chrX	73422649	73422649	-	FTX	ENSG00000271430	ncRNA_exonic	other	GGATGGTGATGCCTCGGCTGACTGACGTGAGAAGATTGTCA	31279658	GSE122948	miCLIP	HEK293T	Control|24981863
human_m6A_175994	chrX	73422708	73422708	-	FTX	ENSG00000228492;ENSG00000271430	ncRNA_exonic	other	CACCTGCACGTGGATTGGGAACCACATAGCCCCCGGACCTG	26404942	GSE71154	m6A-CLIP-seq	CD8T	Control|25491922
human_m6A_175995	chrX	73422836	73422836	-	FTX	ENSG00000228492;ENSG00000271430	ncRNA_exonic	other	AAAGGTGGCCTCCTCCTCTGACACTGAGGTGGCATACTTCT	31279658	GSE122948	miCLIP	HEK293T	Control
human_m6A_175996	chrX	73423180	73423180	-	FTX	ENSG00000228492;ENSG00000271430	ncRNA_exonic	other	CTTCTTGTCTTTGGACGAAGACTAATCATCACTTTTGACTG	26404942	GSE71154	m6A-CLIP-seq	A549	Control
human_m6A_175997	chrX	73423471	73423471	-	FTX	ENSG00000228492;ENSG00000271430	ncRNA_exonic	other	AGACATTAGAGTGGGAAAGGACTTCGTTCATAGACCGAAGA	26404942	GSE71154	m6A-CLIP-seq	A549	Control
human_m6A_175998	chrX	73423489	73423489	-	FTX	ENSG00000228492;ENSG00000271430	ncRNA_exonic	other	CATGGTTCCCATTGATACAGACATTAGAGTGGGAAAGGACT	28920958	GSE98623	miCLIP	MOLM13	Control|26404942
human_m6A_175999	chrX	73423713	73423713	-	FTX	ENSG00000228492;ENSG00000271430	ncRNA_exonic	other	GTAGGATGGCGGAGACATGGACTTCAGAGAGTTCTTGGTAG	26404942	GSE71154	m6A-CLIP-seq	A549	Control
human_m6A_176000	chrX	73423719	73423719	-	FTX	ENSG00000228492;ENSG00000271430	ncRNA_exonic	other	TGGTTGGTAGGATGGCGGAGACATGGACTTCAGAGAGTTCT	26404942	GSE71154	m6A-CLIP-seq	A549	Control
human_m6A_176001	chrX	73423743	73423743	-	FTX	ENSG00000228492;ENSG00000271430	ncRNA_exonic	other	TTCTCTAATGTCCCCACAGAACAGTGGTTGGTAGGATGGCG	26404942	GSE71154	m6A-CLIP-seq	A549	Control
human_m6A_176002	chrX	73432347	73432347	-	FTX	ENSG00000271533	ncRNA_exonic	sense_intronic	GGACAATAAGCACCCAGTGGACAACAGTGTGGCATTTTGAG	31279658	GSE122948	miCLIP	HEK293T	Control
human_m6A_171953	chrX	1515292	1515292	+	LINC00106	ENSG00000236871	upstream	lincRNA	CACGTGGGACTTAGCCTTGGACACTAACTCCTTTGCCCCTC	31279658	GSE122948	miCLIP	HEK293T	Control
human_m6A_174458	chrX	139857949	139857949	+	LINC00632;CDR1	ENSG00000203930;ENSG00000184258	intergenic	other	TTTAAACAGCTGTGTCAAAAACTGACATCAGAGAGTAAATT	31279658	GSE122948	miCLIP	HEK293T	PCIF1
human_m6A_176934	chrX	139688726	139688726	-	SOX3;LINC00632	ENSG00000134595;ENSG00000230668	intergenic	other	AACAGAATGAAAAGACAAAGACAAGCTACAGAGTGGGAAAA	26593424	GSE73405	miCLIP	HEK293T	Heat_shock
human_m6A_176935	chrX	139688732	139688732	-	SOX3;LINC00632	ENSG00000134595;ENSG00000230668	intergenic	other	CAGGTGAACAGAATGAAAAGACAAAGACAAGCTACAGAGTG	26593424	GSE73405	miCLIP	HEK293T	Heat_shock
human_m6A_49975	chr14	21663627	21663627	-	OR5AU1;LINC00641	ENSG00000258906;ENSG00000258441	intergenic	other	GGCAATGTGGTAACTGCCGAACCATCACCAGACATTTCTAA	26593424	GSE73405	miCLIP	HepG2	Heat_shock
human_m6A_49976	chr14	21663635	21663635	-	OR5AU1;LINC00641	ENSG00000258906;ENSG00000258441	intergenic	other	TTTAGAGAGGCAATGTGGTAACTGCCGAACCATCACCAGAC	26593424	GSE73405	miCLIP	HepG2	Heat_shock
human_m6A_49977	chr14	21668756	21668756	-	LINC00641	ENSG00000258441	ncRNA_exonic	processed_transcript	GTATGAAATTAAGAGTTGGAACATCACCAGTACTCCAGAAG	31257032	GSE122961	MAZTER-seq	HEK293T	FTO
human_m6A_159864	chr8	61289246	61289246	+	CA8;LINC01301	ENSG00000178538;ENSG00000251396	intergenic	other	TTCAGGAAACTACCCAGGGAACAGGGCGACGCCAGCGGAAG	26121403	GSE63753	miCLIP	HEK293	sysy_antinbody
human_m6A_152147	chr7	79082311	79082311	+	MAGI2-AS3	ENSG00000234456	ncRNA_exonic	processed_transcript	CGGTCCCACCGCCCGGCAAAACACTGAGCAAGCCGCTGCTC	30867593	GSE121942	miCLIP	HepG2	Control
human_m6A_152148	chr7	79088971	79088971	+	MAGI2-AS3	ENSG00000234456	ncRNA_exonic	processed_transcript	CTGCAGAGATATATATGGGAACACTTTGAATCTTGACTCAT	31279658	GSE122948	miCLIP	HEK293T	Control
human_m6A_152149	chr7	79089041	79089041	+	MAGI2-AS3	ENSG00000234456	ncRNA_exonic	processed_transcript	AGAAGAGAAAAAAACATTGAACTGCGATTTTATAACATCCT	31279658	GSE122948	miCLIP	HEK293T	Control|31279658
human_m6A_152150	chr7	79089506	79089506	+	MAGI2-AS3	ENSG00000234456	ncRNA_exonic	processed_transcript	TCTCTGGAAATGATCTGGGAACATGGAGAGGAAAGGGAGGA	31257032	GSE122961	MAZTER-seq	HEK293T	FTO
human_m6A_152151	chr7	79089669	79089669	+	MAGI2-AS3	ENSG00000234456	ncRNA_exonic	processed_transcript	ATATAAAGAGTGGGGAAGGAACTGCATTTGCAAATAGTTCA	26593424	GSE73405	miCLIP	HepG2	Heat_shock
human_m6A_152152	chr7	79090685	79090685	+	MAGI2-AS3	ENSG00000234456	ncRNA_exonic	processed_transcript	ATATTGCAAAATAGTAAGGAACAATCAGATGTGTTTTCTAG	31257032	GSE122961	MAZTER-seq	HEK293T	FTO
human_m6A_152153	chr7	79100207	79100207	+	MAGI2-AS3	ENSG00000234456	ncRNA_exonic	processed_transcript	AAAAAATAGAAGGGGCCTAGACTCCCTACCTTCACACTTCC	31548708	GSE125780	DART-seq	HEK293T	METTL3_depleted
human_m6A_152154	chr7	79100370	79100370	+	MAGI2-AS3	ENSG00000234456	ncRNA_exonic	processed_transcript	TTAATCTGAGGGACCCACAGACACTTAACACAATCAAATCT	30867593	GSE121942	miCLIP	HepG2	Control
human_m6A_152155	chr7	79303032	79303032	+	MAGI2-AS3;GNAI1	ENSG00000200786;ENSG00000206818	intergenic	other	TCTATTTCCTGTTTGGGGTAACTCACTACTTACAGTTGTAG	26121403	GSE63753	miCLIP	HEK293	Control
human_m6A_152156	chr7	79569384	79569384	+	MAGI2-AS3;GNAI1	ENSG00000206818;ENSG00000230853	intergenic	other	CACTGAGAAATAAGTGCCTAACTCAGATCTGAAGTTTAGGG	26593424	GSE73405	miCLIP	HEK293T	Heat_shock
human_m6A_152157	chr7	79716455	79716455	+	MAGI2-AS3;GNAI1	ENSG00000206818;ENSG00000230853	intergenic	other	AAGTAAAGAGAGGAAGCAGAACTGGGCTGCAGAACGAGTGG	26593424	GSE73405	miCLIP	HEK293T	Heat_shock
human_m6A_27691	chr11	65223877	65223877	+	NEAT1;MALAT1	ENSG00000173727	intronic	transcribed_unprocessed_pseudogene	TGTGTTTAATATGTAACCAAACTTTGTCTGTGTCAAAAGAA	31328227	GSE128699	miCLIP	HCT116	METTL5
human_m6A_27692	chr11	65223975	65223975	+	NEAT1;MALAT1	ENSG00000173727	intronic	transcribed_unprocessed_pseudogene	GAAAAGATGCATGATGAAAAACTCAATGAACTTAGAAAAGG	26404942	GSE71154	m6A-CLIP-seq	A549	Control
human_m6A_27693	chr11	65223984	65223984	+	NEAT1;MALAT1	ENSG00000173727	intronic	transcribed_unprocessed_pseudogene	CATGATGAAAAACTCAATGAACTTAGAAAAGGACTAAACTT	28920958	GSE98623	miCLIP	MOLM13	Control|26404942
human_m6A_27694	chr11	65223996	65223996	+	NEAT1;MALAT1	ENSG00000173727	intronic	transcribed_unprocessed_pseudogene	CTCAATGAACTTAGAAAAGGACTAAACTTTCTACAGCATTA	26404942	GSE71154	m6A-CLIP-seq	CD8T	Control|26404942
human_m6A_27695	chr11	65224001	65224001	+	NEAT1;MALAT1	ENSG00000173727	intronic	transcribed_unprocessed_pseudogene	TGAACTTAGAAAAGGACTAAACTTTCTACAGCATTAATCAT	28920958	GSE98623	miCLIP	MOLM13	Control
human_m6A_27696	chr11	65224388	65224388	+	NEAT1;MALAT1	ENSG00000173727	intronic	transcribed_unprocessed_pseudogene	TATCATTGAAGAACTTTTAGACATGGTACCTATGGCAGATC	28637692	GSE86336	m6A-CLIP-seq	HeLa	Control
human_m6A_27697	chr11	65266575	65266575	+	MALAT1	ENSG00000251562	ncRNA_exonic	lincRNA	GGCAGGCGGAGCTTGAGGAAACCGCAGATAAGTTTTTTTCT	31328227	GSE128699	miCLIP	HCT116	Control
human_m6A_27698	chr11	65266720	65266720	+	MALAT1	ENSG00000251562	ncRNA_exonic	lincRNA	TTTTAAGAGAAAATATGAAGACTTAGAAGAGTAGCATGAGG	31328227	GSE128699	miCLIP	HCT116	ZCCHC4
human_m6A_27699	chr11	65266766	65266766	+	MALAT1	ENSG00000251562	ncRNA_exonic	lincRNA	AAAGATAAAAGGTTTCTAAAACATGACGGAGGTTGAGATGA	31328227	GSE128699	miCLIP	HCT116	Control
human_m6A_27700	chr11	65266837	65266837	+	MALAT1;TALAM1	ENSG00000251562	ncRNA_exonic	lincRNA	AAAGAAAATTGAGAGAAAGGACTACAGAGCCCCGAATTAAT	28920958	GSE98623	miCLIP	MOLM13	Control|26593424
human_m6A_27701	chr11	65266898	65266898	+	MALAT1;TALAM1	ENSG00000251562	ncRNA_exonic	lincRNA	TTTAGATTAAAATGAAGGTGACTTAAACAGCTTAAAGTTTA	26593424	GSE73405	miCLIP	HepG2	Heat_shock|31328227
human_m6A_27702	chr11	65266904	65266904	+	MALAT1;TALAM1	ENSG00000251562	ncRNA_exonic	lincRNA	TTAAAATGAAGGTGACTTAAACAGCTTAAAGTTTAGTTTAA	26593424	GSE73405	miCLIP	HepG2	Heat_shock|31328227
human_m6A_27703	chr11	65266977	65266977	+	MALAT1;TALAM1	ENSG00000251562	ncRNA_exonic	lincRNA	ATCTTTTAAAAAGAGATTAAACCGAAGGTGATTAAAAGACC	26404942	GSE71154	m6A-CLIP-seq	CD8T	Control|31328227
human_m6A_27704	chr11	65266995	65266995	+	MALAT1;TALAM1	ENSG00000251562	ncRNA_exonic	lincRNA	AAACCGAAGGTGATTAAAAGACCTTGAAATCCATGACGCAG	26121403	GSE63753	miCLIP	HEK293	sysy_antinbody|26121403
human_m6A_27705	chr11	65267102	65267102	+	MALAT1;TALAM1	ENSG00000251562	ncRNA_exonic	lincRNA	ATTGGGAGTGGTAGGATGAAACAATTTGGAGAAGATAGAAG	26593424	GSE73405	miCLIP	HepG2	Control|31328227
human_m6A_27706	chr11	65267136	65267136	+	MALAT1;TALAM1	ENSG00000251562	ncRNA_exonic	lincRNA	ATAGAAGTTTGAAGTGGAAAACTGGAAGACAGAAGTACGGG	26593424	GSE73405	miCLIP	HepG2	Control|26404942
human_m6A_27707	chr11	65267144	65267144	+	MALAT1;TALAM1	ENSG00000251562	ncRNA_exonic	lincRNA	TTGAAGTGGAAAACTGGAAGACAGAAGTACGGGAAGGCGAA	28637692	GSE86336	m6A-CLIP-seq	HeLa	Control|26404942
human_m6A_27708	chr11	65267203	65267203	+	MALAT1;TALAM1	ENSG00000251562	ncRNA_exonic	lincRNA	AGGGAAATTAGAAGATAAAAACATACTTTTAGAAGAAAAAA	28637692	GSE86336	m6A-CLIP-seq	HeLa	Control|26404942
human_m6A_27709	chr11	65267235	65267235	+	MALAT1;TALAM1	ENSG00000251562	ncRNA_exonic	lincRNA	AAGAAAAAAGATAAATTTAAACCTGAAAAGTAGGAAGCAGA	26404942	GSE71154	m6A-CLIP-seq	CD8T	Control
human_m6A_27710	chr11	65267265	65267265	+	MALAT1;TALAM1	ENSG00000251562	ncRNA_exonic	lincRNA	TAGGAAGCAGAAGAAAAAAGACAAGCTAGGAAACAAAAAGC	26404942	GSE71154	m6A-CLIP-seq	CD8T	Control|31279658
human_m6A_27711	chr11	65267277	65267277	+	MALAT1;TALAM1	ENSG00000251562	ncRNA_exonic	lincRNA	GAAAAAAGACAAGCTAGGAAACAAAAAGCTAAGGGCAAAAT	28637692	GSE86336	m6A-CLIP-seq	HeLa	Control|26404942
human_m6A_27712	chr11	65267304	65267304	+	MALAT1;TALAM1	ENSG00000251562	ncRNA_exonic	lincRNA	GCTAAGGGCAAAATGTACAAACTTAGAAGAAAATTGGAAGA	26404942	GSE71154	m6A-CLIP-seq	CD8T	Control
human_m6A_27713	chr11	65267381	65267381	+	MALAT1;TALAM1	ENSG00000251562	ncRNA_exonic	lincRNA	TTTCAGATAGAAAATGAAAAACAAGCTAAGACAAGTATTGG	28637692	GSE86336	m6A-CLIP-seq	HeLa	Control
human_m6A_27714	chr11	65267391	65267391	+	MALAT1;TALAM1	ENSG00000251562	ncRNA_exonic	lincRNA	AAAATGAAAAACAAGCTAAGACAAGTATTGGAGAAGTATAG	31328227	GSE128699	miCLIP	HCT116	METTL5
human_m6A_27715	chr11	65267646	65267646	+	MALAT1;TALAM1	ENSG00000251562	ncRNA_exonic	lincRNA	ATCAAAAAGCTACTAAAAGGACTGGTGTAATTTAAAAAAAA	28920958	GSE98623	miCLIP	MOLM13	Control|26121403
human_m6A_27716	chr11	65267666	65267666	+	MALAT1;TALAM1	ENSG00000251562	ncRNA_exonic	lincRNA	ACTGGTGTAATTTAAAAAAAACTAAGGCAGAAGGCTTTTGG	28920958	GSE98623	miCLIP	MOLM13	Control|26593424
human_m6A_27717	chr11	65267747	65267747	+	MALAT1;TALAM1	ENSG00000251562	ncRNA_exonic	lincRNA	TAGTTTGAAAAATGTGAAGGACTTTCGTAACGGAAGTAATT	28920958	GSE98623	miCLIP	MOLM13	Control|26121403
human_m6A_27718	chr11	65267809	65267809	+	MALAT1;TALAM1	ENSG00000251562	ncRNA_exonic	lincRNA	ACTTAATGTTTTTGCATTGGACTTTGAGTTAAGATTATTTT	28920958	GSE98623	miCLIP	MOLM13	Control|26121403
human_m6A_27719	chr11	65267843	65267843	+	MALAT1;TALAM1	ENSG00000251562	ncRNA_exonic	lincRNA	TTATTTTTTAAATCCTGAGGACTAGCATTAATTGACAGCTG	28920958	GSE98623	miCLIP	MOLM13	Control|26121403
human_m6A_27720	chr11	65267857	65267857	+	MALAT1;TALAM1	ENSG00000251562	ncRNA_exonic	lincRNA	CTGAGGACTAGCATTAATTGACAGCTGACCCAGGTGCTACA	28920958	GSE98623	miCLIP	MOLM13	Control|26593424
human_m6A_27721	chr11	65267864	65267864	+	MALAT1;TALAM1	ENSG00000251562	ncRNA_exonic	lincRNA	CTAGCATTAATTGACAGCTGACCCAGGTGCTACACAGAAGT	28920958	GSE98623	miCLIP	MOLM13	Control|26593424
human_m6A_27722	chr11	65267906	65267906	+	MALAT1;TALAM1	ENSG00000251562	ncRNA_exonic	lincRNA	GATTCAGTGAATCTAGGAAGACAGCAGCAGACAGGATTCCA	26593424	GSE73405	miCLIP	HepG2	Control|28637692
human_m6A_27723	chr11	65267916	65267916	+	MALAT1;TALAM1	ENSG00000251562	ncRNA_exonic	lincRNA	ATCTAGGAAGACAGCAGCAGACAGGATTCCAGGAACCAGTG	26404942	GSE71154	m6A-CLIP-seq	CD8T	Control|31328227
human_m6A_27724	chr11	65267930	65267930	+	MALAT1;TALAM1	ENSG00000251562	ncRNA_exonic	lincRNA	CAGCAGACAGGATTCCAGGAACCAGTGTTTGATGAAGCTAG	26404942	GSE71154	m6A-CLIP-seq	CD8T	Control
human_m6A_27725	chr11	65267952	65267952	+	MALAT1;TALAM1	ENSG00000251562	ncRNA_exonic	lincRNA	CAGTGTTTGATGAAGCTAGGACTGAGGAGCAAGCGAGCAAG	28920958	GSE98623	miCLIP	MOLM13	Control|26121403
human_m6A_27726	chr11	65268190	65268190	+	MALAT1;TALAM1	ENSG00000251562	ncRNA_exonic	lincRNA	TTGTGCGTAGAGGATCCTAGACCAGCATGCCAGTGTGCCAA	26593424	GSE73405	miCLIP	HepG2	Control|28637692
human_m6A_27727	chr11	65268275	65268275	+	MALAT1;TALAM1	ENSG00000251562	ncRNA_exonic	lincRNA	CAATATGTTGTTTTTCTGGAACTTACTTATGGTAACCTTTT	26121403	GSE63753	miCLIP	HEK293	sysy_antinbody|26593424
human_m6A_27728	chr11	65268289	65268289	+	MALAT1;TALAM1	ENSG00000251562	ncRNA_exonic	lincRNA	TCTGGAACTTACTTATGGTAACCTTTTATTTATTTTCTAAT	26404942	GSE71154	m6A-CLIP-seq	A549	Control|25491922
human_m6A_27729	chr11	65268438	65268438	+	MALAT1;TALAM1	ENSG00000251562	ncRNA_exonic	lincRNA	TCTGAAGCTTTTGAGGGCAGACTGCCAAGTCCTGGAGAAAT	26593424	GSE73405	miCLIP	HepG2	Control|28637692
human_m6A_27730	chr11	65268509	65268509	+	MALAT1;TALAM1	ENSG00000251562	ncRNA_exonic	lincRNA	TTTACACGAATTTGAGGAAAACCAAATGAATTTGATAGCCA	26593424	GSE73405	miCLIP	HEK293T	Heat_shock|31328227
human_m6A_27731	chr11	65268537	65268537	+	MALAT1;TALAM1	ENSG00000251562	ncRNA_exonic	lincRNA	AATTTGATAGCCAAATTGAGACAATTTCAGCAAATCTGTAA	26593424	GSE73405	miCLIP	HepG2	Control|28637692
human_m6A_27732	chr11	65268612	65268612	+	MALAT1;TALAM1	ENSG00000251562	ncRNA_exonic	lincRNA	TTCAGTTTTGTGAATAGATGACCTGTTTTTACTTCCTCACC	28637692	GSE86336	m6A-CLIP-seq	HeLa	Control
human_m6A_27733	chr11	65268670	65268670	+	MALAT1;TALAM1	ENSG00000251562	ncRNA_exonic	lincRNA	ATGTAGAGTTTGGATGTGTAACTGAGGCGGGGGGGAGTTTT	26593424	GSE73405	miCLIP	HepG2	Heat_shock|26593424
human_m6A_27734	chr11	65268776	65268776	+	MALAT1;TALAM1	ENSG00000251562	ncRNA_exonic	lincRNA	TAGAATCCTAAAGGCAAATGACTCAAGGTGTAACAGAAAAC	28637692	GSE86336	m6A-CLIP-seq	HeLa	Control|26404942
human_m6A_27735	chr11	65268788	65268788	+	MALAT1;TALAM1	ENSG00000251562	ncRNA_exonic	lincRNA	GGCAAATGACTCAAGGTGTAACAGAAAACAAGAAAATCCAA	31328227	GSE128699	miCLIP	HCT116	ZCCHC4
human_m6A_27736	chr11	65268795	65268795	+	MALAT1;TALAM1	ENSG00000251562	ncRNA_exonic	lincRNA	GACTCAAGGTGTAACAGAAAACAAGAAAATCCAATATCAGG	26593424	GSE73405	miCLIP	HepG2	Heat_shock|28637692
human_m6A_27737	chr11	65268824	65268824	+	MALAT1;TALAM1	ENSG00000251562	ncRNA_exonic	lincRNA	TCCAATATCAGGATAATCAGACCACCACAGGTTTACAGTTT	26593424	GSE73405	miCLIP	HepG2	Heat_shock|26593424
human_m6A_27738	chr11	65268851	65268851	+	MALAT1;TALAM1	ENSG00000251562	ncRNA_exonic	lincRNA	CAGGTTTACAGTTTATAGAAACTAGAGCAGTTCTCACGTTG	26593424	GSE73405	miCLIP	HepG2	Control|31328227
human_m6A_27739	chr11	65268945	65268945	+	MALAT1;TALAM1	ENSG00000251562	ncRNA_exonic	lincRNA	CCCCCCACCCCCTTAATCAGACTTTAAAAGTGCTTAACCCC	26121403	GSE63753	miCLIP	HEK293	sysy_antinbody|28637692
human_m6A_27740	chr11	65268961	65268961	+	MALAT1;TALAM1	ENSG00000251562	ncRNA_exonic	lincRNA	TCAGACTTTAAAAGTGCTTAACCCCTTAAACTTGTTATTTT	26593424	GSE73405	miCLIP	HepG2	Heat_shock
human_m6A_27741	chr11	65268970	65268970	+	MALAT1;TALAM1	ENSG00000251562	ncRNA_exonic	lincRNA	AAAAGTGCTTAACCCCTTAAACTTGTTATTTTTTACTTGAA	26593424	GSE73405	miCLIP	HepG2	Heat_shock
human_m6A_27742	chr11	65269010	65269010	+	MALAT1;TALAM1	ENSG00000251562	ncRNA_exonic	lincRNA	AGCATTTTGGGATGGTCTTAACAGGGAAGAGAGAGGGTGGG	31281898	GSE125240	m6A-REF-seq	HEK293	Control|28637692
human_m6A_27743	chr11	65269081	65269081	+	MALAT1;TALAM1	ENSG00000251562	ncRNA_exonic	lincRNA	CAGATGCTATAGTACTATTGACAAACTGGGTTAGAGAAGGA	28637692	GSE86336	m6A-CLIP-seq	HeLa	Control|25491922
human_m6A_27744	chr11	65269085	65269085	+	MALAT1;TALAM1	ENSG00000251562	ncRNA_exonic	lincRNA	TGCTATAGTACTATTGACAAACTGGGTTAGAGAAGGAGTGT	26121403	GSE63753	miCLIP	HEK293	sysy_antinbody|28637692
human_m6A_27745	chr11	65269127	65269127	+	MALAT1;TALAM1	ENSG00000251562	ncRNA_exonic	lincRNA	CCGCTGTGCTGTTGGCACGAACACCTTCAGGGACTGGAGCT	26593424	GSE73405	miCLIP	HepG2	Heat_shock|25491922
human_m6A_27746	chr11	65269139	65269139	+	MALAT1;TALAM1	ENSG00000251562	ncRNA_exonic	lincRNA	TGGCACGAACACCTTCAGGGACTGGAGCTGCTTTTATCCTT	26121403	GSE63753	miCLIP	HEK293	sysy_antinbody|26593424
human_m6A_27747	chr11	65269235	65269235	+	MALAT1;TALAM1	ENSG00000251562	ncRNA_exonic	lincRNA	TATTCAGTCATCTCAGGAGAACTTCAGAAGAGCTTGAGTAG	31279658	GSE122948	miCLIP	HEK293T	Control
human_m6A_27748	chr11	65269411	65269411	+	MALAT1;TALAM1	ENSG00000251562	ncRNA_exonic	lincRNA	TAGTTTATGATTGCAGATAAACTCATGCCAGAGAACTTAAA	28637692	GSE86336	m6A-CLIP-seq	HeLa	Control|31328227
human_m6A_27749	chr11	65269482	65269482	+	MALAT1;TALAM1	ENSG00000251562	ncRNA_exonic	lincRNA	AACTTCCAAGTTGGCAAGTAACTCCCAATGATTTAGTTTTT	26593424	GSE73405	miCLIP	HepG2	Heat_shock|28637692
human_m6A_27750	chr11	65269654	65269654	+	MALAT1;TALAM1	ENSG00000251562	ncRNA_exonic	lincRNA	TTGGGGAAGGAAAGTATTGAACTGGGGGTTGGTCTGGCCTA	26121403	GSE63753	miCLIP	HEK293	sysy_antinbody|28637692
human_m6A_27751	chr11	65269683	65269683	+	MALAT1;TALAM1	ENSG00000251562	ncRNA_exonic	lincRNA	TGGTCTGGCCTACTGGGCTGACATTAACTACAATTATGGGA	28637692	GSE86336	m6A-CLIP-seq	HeLa	Control|25491922
human_m6A_27752	chr11	65269689	65269689	+	MALAT1;TALAM1	ENSG00000251562	ncRNA_exonic	lincRNA	GGCCTACTGGGCTGACATTAACTACAATTATGGGAAATGCA	26121403	GSE63753	miCLIP	HEK293	Control|25491922
human_m6A_27753	chr11	65269782	65269782	+	MALAT1;TALAM1	ENSG00000251562	ncRNA_exonic	lincRNA	TGATTTAATAATAATTTAAAACTACTATAGAAACTGCAGAG	31328227	GSE128699	miCLIP	HCT116	Control
human_m6A_27754	chr11	65270089	65270089	+	MALAT1;TALAM1	ENSG00000251562	ncRNA_exonic	lincRNA	TTGTTGATGAGGGAGGGGAAACTTTTTTTTTTTCTATAGAC	26593424	GSE73405	miCLIP	HepG2	Heat_shock
human_m6A_27755	chr11	65270108	65270108	+	MALAT1;TALAM1	ENSG00000251562	ncRNA_exonic	lincRNA	AACTTTTTTTTTTTCTATAGACTTTTTTCAGATAACATCTT	28637692	GSE86336	m6A-CLIP-seq	HeLa	Control
human_m6A_27756	chr11	65270139	65270139	+	MALAT1;TALAM1	ENSG00000251562	ncRNA_exonic	lincRNA	ATAACATCTTCTGAGTCATAACCAGCCTGGCAGTATGATGG	28637692	GSE86336	m6A-CLIP-seq	HeLa	Control
human_m6A_27757	chr11	65270176	65270176	+	MALAT1;TALAM1	ENSG00000251562	ncRNA_exonic	lincRNA	ATGGCCTAGATGCAGAGAAAACAGCTCCTTGGTGAATTGAT	31328227	GSE128699	miCLIP	HCT116	METTL5
human_m6A_27758	chr11	65270249	65270249	+	MALAT1;TALAM1	ENSG00000251562	ncRNA_exonic	lincRNA	TCCATTGGGGAATAAGCATAACCCTGAGATTCTTACTACTG	26404942	GSE71154	m6A-CLIP-seq	CD8T	Control|26404942
human_m6A_27759	chr11	65270276	65270276	+	MALAT1;TALAM1	ENSG00000251562	ncRNA_exonic	lincRNA	GATTCTTACTACTGATGAGAACATTATCTGCATATGCCAAA	31281898	GSE125240	m6A-REF-seq	brain	Control|31281898
human_m6A_27760	chr11	65270375	65270375	+	MALAT1;TALAM1	ENSG00000251562	ncRNA_exonic	lincRNA	TAATTGCTTGTCAAGCTATAACCACAAAAATAATGAATTGA	26404942	GSE71154	m6A-CLIP-seq	CD8T	Control|31279658
human_m6A_27761	chr11	65270588	65270588	+	MALAT1;TALAM1	ENSG00000251562	ncRNA_exonic	lincRNA	CAATGTTTCGTTTGCCTCAGACAGGTATCTCTTCGTTATCA	31281898	GSE125240	m6A-REF-seq	HEK293	Control|28637692
human_m6A_27762	chr11	65270642	65270642	+	MALAT1;TALAM1	ENSG00000251562	ncRNA_exonic	lincRNA	ATTTCATCTGGGAGCAGAAAACAGCAGGCAGCTGTTAACAG	31279658	GSE122948	miCLIP	HEK293T	Control
human_m6A_27763	chr11	65270826	65270826	+	MALAT1;TALAM1	ENSG00000251562	ncRNA_exonic	lincRNA	AGCCTTTTTAAAATTGTAGGACTTGTTCCTGTGGGCTTCAG	25491922	GSE54921	PA-m6A-seq	HeLa	Control|31328227
human_m6A_27764	chr11	65271080	65271080	+	MALAT1;TALAM1	ENSG00000251562	ncRNA_exonic	lincRNA	TAAATCATTCAAAATAATAAACTATTTTTATTAGAGAATGT	31328227	GSE128699	miCLIP	HCT116	Control|31328227
human_m6A_27765	chr11	65271215	65271215	+	MALAT1;TALAM1	ENSG00000251562	ncRNA_exonic	lincRNA	TTCAGAAACTTTGTCTGCGAACACTCTTTAATGGACCAGAT	28637692	GSE86336	m6A-CLIP-seq	HeLa	Control
human_m6A_27766	chr11	65271263	65271263	+	MALAT1;TALAM1	ENSG00000251562	ncRNA_exonic	lincRNA	TGAGCGGAAGAACGAATGTAACTTTAAGGCAGGAAAGACAA	26593424	GSE73405	miCLIP	HepG2	Control
human_m6A_27767	chr11	65271280	65271280	+	MALAT1;TALAM1	ENSG00000251562	ncRNA_exonic	lincRNA	GTAACTTTAAGGCAGGAAAGACAAATTTTATTCTTCATAAA	31328227	GSE128699	miCLIP	HCT116	Control
human_m6A_27768	chr11	65271373	65271373	+	MALAT1;TALAM1	ENSG00000251562	ncRNA_exonic	lincRNA	AGGAATAAATAACCTCTTAGACAGGTGGGAGATTATGATCA	31328227	GSE128699	miCLIP	HCT116	Control|31328227
human_m6A_27769	chr11	65271448	65271448	+	MALAT1;TALAM1	ENSG00000251562	ncRNA_exonic	lincRNA	AGTCAGGGGTCTATAAATTGACAGTGATTAGAGTAATACTT	26593424	GSE73405	miCLIP	HepG2	Control|28637692
human_m6A_27770	chr11	65271546	65271546	+	MALAT1;TALAM1	ENSG00000251562	ncRNA_exonic	lincRNA	GGCAATGTTTTACACTATTGACCTTATATAGGGAAGGGAGG	26593424	GSE73405	miCLIP	HepG2	Control|25491922
human_m6A_27771	chr11	65271691	65271691	+	MALAT1;TALAM1	ENSG00000251562	ncRNA_exonic	lincRNA	TGTTCTAGTGAGTGTATGAGACCTTGCAGTGAGTTTATCAG	31328227	GSE128699	miCLIP	HCT116	Control
human_m6A_27772	chr11	65271797	65271797	+	MALAT1;TALAM1	ENSG00000251562	ncRNA_exonic	lincRNA	AGCTTTTTTTTTTTTTACAGACTTCACAGAGAATGCAGTTG	26593424	GSE73405	miCLIP	HepG2	Heat_shock|31328227
human_m6A_27773	chr11	65272149	65272149	+	MALAT1;TALAM1	ENSG00000251562	ncRNA_exonic	lincRNA	ATGCAACCTTAAAATCAGTGACAAGAAACATTCCAAACAAG	28637692	GSE86336	m6A-CLIP-seq	HeLa	Control|25491922
human_m6A_27774	chr11	65272156	65272156	+	MALAT1;TALAM1	ENSG00000251562	ncRNA_exonic	lincRNA	CTTAAAATCAGTGACAAGAAACATTCCAAACAAGCAACAGT	26121403	GSE63753	miCLIP	HEK293	Control|28637692
human_m6A_27775	chr11	65272165	65272165	+	MALAT1;TALAM1	ENSG00000251562	ncRNA_exonic	lincRNA	AGTGACAAGAAACATTCCAAACAAGCAACAGTCTTCAAGAA	25491922	GSE54921	PA-m6A-seq	HeLa	Control|31328227
human_m6A_27776	chr11	65272213	65272213	+	MALAT1;TALAM1	ENSG00000251562	ncRNA_exonic	lincRNA	TGGCAAGTGGAAATGTTTAAACAGTTCAGTGATCTTTAGTG	31328227	GSE128699	miCLIP	HCT116	Control|31328227
human_m6A_27777	chr11	65272293	65272293	+	MALAT1;TALAM1	ENSG00000251562	ncRNA_exonic	lincRNA	CTTAATTCTTACATGCAGGAACACTCAGCAGACACACGTAT	31328227	GSE128699	miCLIP	HCT116	ZCCHC4
human_m6A_27778	chr11	65272335	65272335	+	MALAT1;TALAM1	ENSG00000251562	ncRNA_exonic	lincRNA	CGAAGGGCCAGAGAAGCCAGACCCAGTAAGAAAAAATAGCC	26593424	GSE73405	miCLIP	HepG2	Heat_shock
human_m6A_27779	chr11	65272372	65272372	+	MALAT1;TALAM1	ENSG00000251562	ncRNA_exonic	lincRNA	AGCCTATTTACTTTAAATAAACCAAACATTCCATTTTAAAT	26593424	GSE73405	miCLIP	HepG2	Heat_shock
human_m6A_27780	chr11	65272377	65272377	+	MALAT1;TALAM1	ENSG00000251562	ncRNA_exonic	lincRNA	ATTTACTTTAAATAAACCAAACATTCCATTTTAAATGTGGG	26593424	GSE73405	miCLIP	HepG2	Heat_shock|31328227
human_m6A_27781	chr11	65272437	65272437	+	MALAT1;TALAM1	ENSG00000251562	ncRNA_exonic	lincRNA	TTTCAGATGGTATTCTTCAGACTATAGAAGGAGCTTCCAGT	28637692	GSE86336	m6A-CLIP-seq	HeLa	Control|31328227
human_m6A_27782	chr11	65272487	65272487	+	MALAT1;TALAM1	ENSG00000251562	ncRNA_exonic	lincRNA	CAGTGGACAAAATGAGGAAAACAGGTGAACAAGCTTTTTCT	31328227	GSE128699	miCLIP	HCT116	ZCCHC4
human_m6A_27783	chr11	65272495	65272495	+	MALAT1;TALAM1	ENSG00000251562	ncRNA_exonic	lincRNA	AAAATGAGGAAAACAGGTGAACAAGCTTTTTCTGTATTTAC	31328227	GSE128699	miCLIP	HCT116	METTL5
human_m6A_27784	chr11	65272540	65272540	+	MALAT1;TALAM1	ENSG00000251562	ncRNA_exonic	lincRNA	AAAGTCAGATCAGTTATGGGACAATAGTATTGAATAGATTT	31328227	GSE128699	miCLIP	HCT116	Control|31328227
human_m6A_27785	chr11	65272579	65272579	+	MALAT1;TALAM1	ENSG00000251562	ncRNA_exonic	lincRNA	TTCAGCTTTATGCTGGAGTAACTGGCATGTGAGCAAACTGT	25491922	GSE54921	PA-m6A-seq	HeLa	Control|31328227
human_m6A_27786	chr11	65272595	65272595	+	MALAT1;TALAM1	ENSG00000251562	ncRNA_exonic	lincRNA	AGTAACTGGCATGTGAGCAAACTGTGTTGGCGTGGGGGTGG	25491922	GSE54921	PA-m6A-seq	HeLa	Control|31328227
human_m6A_27787	chr11	65272695	65272695	+	MALAT1;TALAM1	ENSG00000251562	ncRNA_exonic	lincRNA	CACCGAAGGCTTAAAGTAGGACAACCATGGAGCCTTCCTGT	28637692	GSE86336	m6A-CLIP-seq	HeLa	Control|25491922
human_m6A_27788	chr11	65272726	65272726	+	MALAT1;TALAM1	ENSG00000251562	ncRNA_exonic	lincRNA	GCCTTCCTGTGGCAGGAGAGACAACAAAGCGCTATTATCCT	31328227	GSE128699	miCLIP	HCT116	Control
human_m6A_27789	chr11	65272795	65272795	+	MALAT1;TALAM1	ENSG00000251562	ncRNA_exonic	lincRNA	GATTTTTATTAGTAATGAGGACTTGCCTCAACTCCCTCTTT	26121403	GSE63753	miCLIP	HEK293	sysy_antinbody|31328227
human_m6A_27790	chr11	65272867	65272867	+	MALAT1;TALAM1	ENSG00000251562	ncRNA_exonic	lincRNA	GTACCCCTGGGCTTCTCTTAACATTTAAGCAAGCTGTTTTT	25491922	GSE54921	PA-m6A-seq	HeLa	Control
human_m6A_27791	chr11	65273062	65273062	+	MALAT1;TALAM1	ENSG00000251562	ncRNA_exonic	lincRNA	TGCCTTTTGATCTAGCACAGACCCTTCACCCCTCACCTCGA	25491922	GSE54921	PA-m6A-seq	HeLa	Control
human_m6A_27792	chr11	65273167	65273167	+	MALAT1;TALAM1	ENSG00000251562	ncRNA_exonic	lincRNA	CGAGGTCTTTGGTGGGTTGAACTATGTTAGAAAAGGCCATT	25491922	GSE54921	PA-m6A-seq	HeLa	Control|31328227
human_m6A_27793	chr11	65273208	65273208	+	MALAT1;TALAM1	ENSG00000251562	ncRNA_exonic	lincRNA	AATTTGCCTGCAAATTGTTAACAGAAGGGTATTAAAACCAC	28637692	GSE86336	m6A-CLIP-seq	HeLa	Control
human_m6A_27794	chr11	65273263	65273263	+	MALAT1;TALAM1	ENSG00000251562	ncRNA_exonic	lincRNA	ATTATAATACTTATCCAGTGACTAAAACCAACTTAAACCAG	26593424	GSE73405	miCLIP	HepG2	Control|28637692
human_m6A_27795	chr11	65273269	65273269	+	MALAT1;TALAM1	ENSG00000251562	ncRNA_exonic	lincRNA	ATACTTATCCAGTGACTAAAACCAACTTAAACCAGTAAGTG	26593424	GSE73405	miCLIP	HepG2	Control
human_m6A_27796	chr11	65273279	65273279	+	MALAT1;TALAM1	ENSG00000251562	ncRNA_exonic	lincRNA	AGTGACTAAAACCAACTTAAACCAGTAAGTGGAGAAATAAC	26593424	GSE73405	miCLIP	HepG2	Control|31328227
human_m6A_27797	chr11	65273298	65273298	+	MALAT1;TALAM1	ENSG00000251562	ncRNA_exonic	lincRNA	AACCAGTAAGTGGAGAAATAACATGTTCAAGAACTGTAATG	25491922	GSE54921	PA-m6A-seq	HeLa	Control
human_m6A_27798	chr11	65273310	65273310	+	MALAT1;TALAM1	ENSG00000251562	ncRNA_exonic	lincRNA	GAGAAATAACATGTTCAAGAACTGTAATGCTGGGTGGGAAC	28637692	GSE86336	m6A-CLIP-seq	HeLa	Control|31279658
human_m6A_27799	chr11	65273329	65273329	+	MALAT1;TALAM1	ENSG00000251562	ncRNA_exonic	lincRNA	AACTGTAATGCTGGGTGGGAACATGTAACTTGTAGACTGGA	28637692	GSE86336	m6A-CLIP-seq	HeLa	Control|25491922
human_m6A_27800	chr11	65273336	65273336	+	MALAT1;TALAM1	ENSG00000251562	ncRNA_exonic	lincRNA	ATGCTGGGTGGGAACATGTAACTTGTAGACTGGAGAAGATA	31328227	GSE128699	miCLIP	HCT116	METTL5
human_m6A_27801	chr11	65273413	65273413	+	MALAT1;TALAM1	ENSG00000251562	ncRNA_exonic	lincRNA	TGCAAAAATTCTCTGCTAAGACTTTTTCAGGTGAACATAAC	26121403	GSE63753	miCLIP	HEK293	Control|26593424
human_m6A_27802	chr11	65273427	65273427	+	MALAT1;TALAM1	ENSG00000251562	ncRNA_exonic	lincRNA	GCTAAGACTTTTTCAGGTGAACATAACAGACTTGGCCAAGC	28637692	GSE86336	m6A-CLIP-seq	HeLa	Control|31279658
human_m6A_27803	chr11	65273432	65273432	+	MALAT1;TALAM1	ENSG00000251562	ncRNA_exonic	lincRNA	GACTTTTTCAGGTGAACATAACAGACTTGGCCAAGCTAGCA	31328227	GSE128699	miCLIP	HCT116	Control|31328227
human_m6A_27804	chr11	65273436	65273436	+	MALAT1;TALAM1	ENSG00000251562	ncRNA_exonic	lincRNA	TTTTCAGGTGAACATAACAGACTTGGCCAAGCTAGCATCTT	26121403	GSE63753	miCLIP	HEK293	sysy_antinbody|31328227
human_m6A_32362	chr11	65266638	65266638	-	MALAT1	ENSG00000251562	ncRNA_exonic	lincRNA	AATATCTTAGTAACCTATTGACTATATTTTTTAAGTAGTTG	26593424	GSE73405	miCLIP	HepG2	Heat_shock
human_m6A_32363	chr11	65266646	65266646	-	MALAT1	ENSG00000251562	ncRNA_exonic	lincRNA	CGCTAAGCAATATCTTAGTAACCTATTGACTATATTTTTTA	26593424	GSE73405	miCLIP	HepG2	Heat_shock
human_m6A_32364	chr11	65267615	65267615	-	MALAT1;TALAM1	ENSG00000251562	ncRNA_exonic	lincRNA	GCTTTTTGATGTGATTTTTAACCAACTTCCCCTTCTAGCTT	26593424	GSE73405	miCLIP	HepG2	Heat_shock
human_m6A_32365	chr11	65267692	65267692	-	MALAT1;TALAM1	ENSG00000251562	ncRNA_exonic	lincRNA	AGGCCTTCCAAATTCTTCTAACTCTTCCAAAAGCCTTCTGC	26593424	GSE73405	miCLIP	HepG2	Control
human_m6A_32366	chr11	65267979	65267979	-	MALAT1;TALAM1	ENSG00000251562	ncRNA_exonic	lincRNA	TTTTCCTATCTTCACCACGAACTGCTGCTTGCTCGCTTGCT	26593424	GSE73405	miCLIP	HepG2	Control
human_m6A_32367	chr11	65268265	65268265	-	MALAT1;TALAM1	ENSG00000251562	ncRNA_exonic	lincRNA	CATAAGTAAGTTCCAGAAAAACAACATATTGCCGACCTCAC	26593424	GSE73405	miCLIP	HepG2	Heat_shock
human_m6A_32368	chr11	65268384	65268384	-	MALAT1;TALAM1	ENSG00000251562	ncRNA_exonic	lincRNA	TATAAGCCTGAAAAAGAGAAACCTACAACACCCGGAAATCG	26593424	GSE73405	miCLIP	HepG2	Heat_shock|26593424
human_m6A_32369	chr11	65268418	65268418	-	MALAT1;TALAM1	ENSG00000251562	ncRNA_exonic	lincRNA	TCTGCCCTCAAAAGCTTCAGACAAGATTCATGAGTATAAGC	26593424	GSE73405	miCLIP	HepG2	Control
human_m6A_32370	chr11	65268447	65268447	-	MALAT1;TALAM1	ENSG00000251562	ncRNA_exonic	lincRNA	CCATCTACTATTTCTCCAGGACTTGGCAGTCTGCCCTCAAA	26593424	GSE73405	miCLIP	HepG2	Control
human_m6A_32371	chr11	65268658	65268658	-	MALAT1;TALAM1	ENSG00000251562	ncRNA_exonic	lincRNA	CGCCTCAGTTACACATCCAAACTCTACATTTACAAAACGAA	26593424	GSE73405	miCLIP	HepG2	Control
human_m6A_32372	chr11	65268687	65268687	-	MALAT1;TALAM1	ENSG00000251562	ncRNA_exonic	lincRNA	CACAAAAAAAAATACTGAAAACTCCCCCCCGCCTCAGTTAC	26593424	GSE73405	miCLIP	HepG2	Heat_shock
human_m6A_32373	chr11	65268727	65268727	-	MALAT1;TALAM1	ENSG00000251562	ncRNA_exonic	lincRNA	TAAGGGAAAAAGAACTGAAAACATATTTTGCCCCCACCCCC	26593424	GSE73405	miCLIP	HepG2	Heat_shock
human_m6A_32374	chr11	65268734	65268734	-	MALAT1;TALAM1	ENSG00000251562	ncRNA_exonic	lincRNA	ACAGACCTAAGGGAAAAAGAACTGAAAACATATTTTGCCCC	26593424	GSE73405	miCLIP	HepG2	Heat_shock
human_m6A_32375	chr11	65268835	65268835	-	MALAT1;TALAM1	ENSG00000251562	ncRNA_exonic	lincRNA	CTAGTTTCTATAAACTGTAAACCTGTGGTGGTCTGATTATC	26593424	GSE73405	miCLIP	HepG2	Control
human_m6A_32376	chr11	65268842	65268842	-	MALAT1;TALAM1	ENSG00000251562	ncRNA_exonic	lincRNA	AACTGCTCTAGTTTCTATAAACTGTAAACCTGTGGTGGTCT	26593424	GSE73405	miCLIP	HepG2	Control
human_m6A_32377	chr11	65268890	65268890	-	MALAT1;TALAM1	ENSG00000251562	ncRNA_exonic	lincRNA	ACCAGCCATTTCTCCAATGGACATCTCTTCCACAGACCTCA	26593424	GSE73405	miCLIP	HepG2	Heat_shock
human_m6A_32378	chr11	65268913	65268913	-	MALAT1;TALAM1	ENSG00000251562	ncRNA_exonic	lincRNA	GGTGGGGGGAAAAAAGAGTAACTACCAGCCATTTCTCCAAT	26593424	GSE73405	miCLIP	HepG2	Heat_shock|26593424
human_m6A_32379	chr11	65269211	65269211	-	MALAT1;TALAM1	ENSG00000251562	ncRNA_exonic	lincRNA	CCTGAGATGACTGAATATGAACCAAAGCTGCACTGTGCTGT	26593424	GSE73405	miCLIP	HepG2	Heat_shock
human_m6A_32380	chr11	65269394	65269394	-	MALAT1;TALAM1	ENSG00000251562	ncRNA_exonic	lincRNA	GAGTTTATCTGCAATCATAAACTAAACAATTACCTAAACCC	26593424	GSE73405	miCLIP	HepG2	Control
human_m6A_32381	chr11	65269389	65269389	-	MALAT1;TALAM1	ENSG00000251562	ncRNA_exonic	lincRNA	TATCTGCAATCATAAACTAAACAATTACCTAAACCCACCCC	26593424	GSE73405	miCLIP	HepG2	Control
human_m6A_32382	chr11	65269433	65269433	-	MALAT1;TALAM1	ENSG00000251562	ncRNA_exonic	lincRNA	TTTACTTTTTCCATTCTAAGACTTTAAGTTCTCTGGCATGA	26593424	GSE73405	miCLIP	HepG2	Heat_shock
human_m6A_32383	chr11	65270421	65270421	-	MALAT1;TALAM1	ENSG00000251562	ncRNA_exonic	lincRNA	AAAGCAGTATTTTGAGATGGACATTGCCTCTTCATTGTATT	26593424	GSE73405	miCLIP	HepG2	Control
human_m6A_32384	chr11	65270730	65270730	-	MALAT1;TALAM1	ENSG00000251562	ncRNA_exonic	lincRNA	GCCATGGTTGATATTTAAGAACTCCACAGCTCTTAAAAATA	26593424	GSE73405	miCLIP	HepG2	Heat_shock
human_m6A_32385	chr11	65271146	65271146	-	MALAT1;TALAM1	ENSG00000251562	ncRNA_exonic	lincRNA	GCCCCAACACTGAACTACAGACAAACACTATTTTATTTAAA	26593424	GSE73405	miCLIP	HepG2	Control
human_m6A_32386	chr11	65271153	65271153	-	MALAT1;TALAM1	ENSG00000251562	ncRNA_exonic	lincRNA	CAAGATTGCCCCAACACTGAACTACAGACAAACACTATTTT	26593424	GSE73405	miCLIP	HepG2	Control
human_m6A_32387	chr11	65271430	65271430	-	MALAT1;TALAM1	ENSG00000251562	ncRNA_exonic	lincRNA	TGTCAATTTATAGACCCCTGACTTTCTGGAAATAAAATGTG	26593424	GSE73405	miCLIP	HepG2	Control
human_m6A_32388	chr11	65271437	65271437	-	MALAT1;TALAM1	ENSG00000251562	ncRNA_exonic	lincRNA	TAATCACTGTCAATTTATAGACCCCTGACTTTCTGGAAATA	26593424	GSE73405	miCLIP	HepG2	Control
human_m6A_32389	chr11	65271533	65271533	-	MALAT1;TALAM1	ENSG00000251562	ncRNA_exonic	lincRNA	TATAAGGTCAATAGTGTAAAACATTGCCTACCACTCTAAGA	26593424	GSE73405	miCLIP	HepG2	Control
human_m6A_53348	chr15	41578271	41578271	+	OIP5-AS1	ENSG00000247556	ncRNA_exonic	processed_transcript	CTTTTATATTCATCTCAAAAACAAAATTCTGAACTCAGGAC	31257032	GSE122961	MAZTER-seq	ESC	Control|31548708
human_m6A_53349	chr15	41590430	41590430	+	OIP5-AS1	ENSG00000247556	ncRNA_exonic	processed_transcript	GGATTCCAGTTATCCTGCTAACATCTCCAGGAAGAAAGAAG	31548708	GSE125780	DART-seq	HEK293T	Control
human_m6A_53350	chr15	41590491	41590491	+	OIP5-AS1	ENSG00000247556	ncRNA_exonic	processed_transcript	CTGTTTGCTTAATTATAAAGACATCATTTTGCAAGCAGAAG	31281898	GSE125240	m6A-REF-seq	brain	Control|28637692
human_m6A_53351	chr15	41590668	41590668	+	OIP5-AS1	ENSG00000247556	ncRNA_exonic	processed_transcript	CCATGATAAGCACAGTTGAGACTGCAGCAGTAAATTCCAAA	31279658	GSE122948	miCLIP	HEK293T	Control|31279658
human_m6A_53352	chr15	41590801	41590801	+	OIP5-AS1	ENSG00000247556	ncRNA_exonic	processed_transcript	GAACAAAGGCCCAATTTTAAACAAAAACCTAGGCCGGGTGT	31279658	GSE122948	miCLIP	HEK293T	Control
human_m6A_53353	chr15	41591083	41591083	+	OIP5-AS1	ENSG00000247556	ncRNA_exonic	processed_transcript	AGCCTGGGCGACAGAGTGAGACTCCGTCTCAGAAAAATAAA	26404942	GSE71154	m6A-CLIP-seq	CD8T	Control
human_m6A_53354	chr15	41591116	41591116	+	OIP5-AS1	ENSG00000247556	ncRNA_exonic	processed_transcript	AAAATAAAAAACAACTTTGGACATAGAGGAGTTGGGGGCAG	26404942	GSE71154	m6A-CLIP-seq	CD8T	Control
human_m6A_53355	chr15	41591219	41591219	+	OIP5-AS1	ENSG00000247556	ncRNA_exonic	processed_transcript	CCCTCATGCAGTGCCATCTGACTTTATGGTGTTTCACATTA	31548708	GSE125780	DART-seq	HEK293T	METTL3_depleted
human_m6A_53356	chr15	41591508	41591508	+	OIP5-AS1	ENSG00000247556	ncRNA_exonic	processed_transcript	TCTAGGCTGAAAAGGCTGGGACTCAGGTACTTTCCCCAGTT	28637692	GSE86336	m6A-CLIP-seq	HeLa	Control
human_m6A_53357	chr15	41591686	41591686	+	OIP5-AS1	ENSG00000247556	ncRNA_exonic	processed_transcript	TTATACATTATAAAGAACAGACTGTCGTAGAAAACTGTCTT	28637692	GSE86336	m6A-CLIP-seq	HeLa	Control|31279658
human_m6A_53358	chr15	41591699	41591699	+	OIP5-AS1	ENSG00000247556	ncRNA_exonic	processed_transcript	AGAACAGACTGTCGTAGAAAACTGTCTTTGCTTCCAAATCA	26404942	GSE71154	m6A-CLIP-seq	CD8T	Control|31279658
human_m6A_53359	chr15	41593069	41593069	+	OIP5-AS1;OIP5	ENSG00000247556	ncRNA_exonic	processed_transcript	CTGAGATACTATATTTGAGGACATTTCAGCTTTCCATAAGG	31548708	GSE125780	DART-seq	HEK293T	METTL3_depleted
human_m6A_53360	chr15	41595244	41595244	+	OIP5-AS1;OIP5	ENSG00000247556	ncRNA_exonic	processed_transcript	GATGTGTCCTATGGCCTGTGACTGCTTATTCTTTATCAATG	31548708	GSE125780	DART-seq	HEK293T	Control
human_m6A_53361	chr15	41595573	41595573	+	OIP5-AS1;OIP5	ENSG00000247556	ncRNA_exonic	processed_transcript	GCTGTCAGTTGGTCTTAGAGACATGGGAATAACCAAGCAAT	31257032	GSE122961	MAZTER-seq	ESC	Control|31257032
human_m6A_53362	chr15	41595619	41595619	+	OIP5-AS1;OIP5	ENSG00000247556	ncRNA_exonic	processed_transcript	GACATCTGCACTATCTGGGGACAGCGCTACATAGTACAATG	31279658	GSE122948	miCLIP	HEK293T	Control|31279658
human_m6A_53363	chr15	41596746	41596746	+	OIP5-AS1;OIP5	ENSG00000247556	ncRNA_exonic	processed_transcript	GGCAACCACAAGACATTCAAACTGTCAGGACTAGGGCGTAG	30867593	GSE121942	miCLIP	HepG2	Control
human_m6A_53364	chr15	41596990	41596990	+	OIP5-AS1;OIP5	ENSG00000247556	ncRNA_exonic	processed_transcript	TTATGATATGCTTTATGTAGACAAAGTTTGAGGTCTTTTAA	31548708	GSE125780	DART-seq	HEK293T	Control
human_m6A_53365	chr15	41597233	41597233	+	OIP5-AS1;OIP5	ENSG00000247556	ncRNA_exonic	processed_transcript	TTGCATAAAAAACAGTTTAAACAAATTTTATAGCCAAAGTT	31257032	GSE122961	MAZTER-seq	ESC	Control|31257032
human_m6A_53366	chr15	41597291	41597291	+	OIP5-AS1;OIP5	ENSG00000247556	ncRNA_exonic	processed_transcript	GGCCAGACTGCAATTTCTTGACTAAAGCTTTTAATGCCAGG	31548708	GSE125780	DART-seq	HEK293T	METTL3_depleted
human_m6A_53367	chr15	41597731	41597731	+	OIP5-AS1;OIP5	ENSG00000247556	ncRNA_exonic	processed_transcript	TTTCCTTGAGAAAATTCCTGACTTTAAAAATAACCCTTATA	31548708	GSE125780	DART-seq	HEK293T	METTL3_depleted
human_m6A_53368	chr15	41597770	41597770	+	OIP5-AS1;OIP5	ENSG00000247556	ncRNA_exonic	processed_transcript	TATAAGTACAAGTGATTGTGACAAATGACGTAAAAATGGCA	31548708	GSE125780	DART-seq	HEK293T	Control
human_m6A_55961	chr15	25281471	25281471	-	PWAR6	ENSG00000257151	ncRNA_exonic	lincRNA	TTTTGTATCAATTAATTTGAACATGCATCACGGTATTCAGA	26593424	GSE73405	miCLIP	HepG2	Control
human_m6A_44671	chr13	79986365	79986365	+	RBM26-AS1	ENSG00000227354	ncRNA_intronic	antisense	AATAATGAGTAAAAGTCGAAACAAGAACATTCCAGCATACA	26593424	GSE73405	miCLIP	HepG2	Heat_shock|26593424
human_m6A_44672	chr13	79997994	79997994	+	RBM26-AS1	ENSG00000227354	ncRNA_exonic	antisense	AACTGTGGTATTTTTAATGAACTAAATATTAATCTGCTAAC	26121403	GSE63753	miCLIP	HEK293	Control
human_m6A_52781	chr15	25219575	25219575	+	SNHG14	ENSG00000128739;ENSG00000273173	UTR5;UTR3	other	GCATCAAGTTTTAACTGTGGACATTGGATTTGGTGGAACAG	31257032	GSE122961	MAZTER-seq	ESC	FTO
human_m6A_52782	chr15	25227203	25227203	+	PWARSN;SNHG14;SNORD107	ENSG00000224078	ncRNA_exonic	processed_transcript	AAAATTTGAGCTTAAAAATGACACTCTGAAATCCAGTCAGT	31257032	GSE122961	MAZTER-seq	ESC	Control|31257032
human_m6A_52783	chr15	25233571	25233571	+	SNHG14	ENSG00000224078	ncRNA_intronic	processed_transcript	CTGTTCTCTTTTACTTAAAAACTGTAAAATTAGCCACTTCA	26404942	GSE71154	m6A-CLIP-seq	A549	Control
human_m6A_52784	chr15	25233677	25233677	+	SNHG14	ENSG00000224078	ncRNA_intronic	processed_transcript	CTCTGTGATACAGCAACTGAACAAGAAACCCAGACTTCAAA	26404942	GSE71154	m6A-CLIP-seq	A549	Control
human_m6A_52785	chr15	25233684	25233684	+	SNHG14	ENSG00000224078	ncRNA_intronic	processed_transcript	ATACAGCAACTGAACAAGAAACCCAGACTTCAAACAAGCAG	26404942	GSE71154	m6A-CLIP-seq	A549	Control
human_m6A_52786	chr15	25233690	25233690	+	SNHG14	ENSG00000224078	ncRNA_intronic	processed_transcript	CAACTGAACAAGAAACCCAGACTTCAAACAAGCAGACTTCT	28637692	GSE86336	m6A-CLIP-seq	HeLa	Control
human_m6A_52787	chr15	25233697	25233697	+	SNHG14	ENSG00000224078	ncRNA_intronic	processed_transcript	ACAAGAAACCCAGACTTCAAACAAGCAGACTTCTTTGGGTT	26404942	GSE71154	m6A-CLIP-seq	A549	Control
human_m6A_52788	chr15	25233705	25233705	+	SNHG14	ENSG00000224078	ncRNA_intronic	processed_transcript	CCCAGACTTCAAACAAGCAGACTTCTTTGGGTTGGACTGAA	28920958	GSE98623	miCLIP	MOLM13	Control|26404942
human_m6A_52789	chr15	25233720	25233720	+	SNHG14	ENSG00000224078	ncRNA_intronic	processed_transcript	AGCAGACTTCTTTGGGTTGGACTGAATAAAATGAGAAGAAA	26404942	GSE71154	m6A-CLIP-seq	A549	Control
human_m6A_52790	chr15	25234912	25234912	+	SNHG14	ENSG00000224078	ncRNA_intronic	processed_transcript	AAAAATTGTTCTGAAAATGGACAAATCATGAACAGATAATT	26404942	GSE71154	m6A-CLIP-seq	A549	Control
human_m6A_52791	chr15	25234923	25234923	+	SNHG14	ENSG00000224078	ncRNA_intronic	processed_transcript	TGAAAATGGACAAATCATGAACAGATAATTGAACAAGAAAA	26404942	GSE71154	m6A-CLIP-seq	A549	Control
human_m6A_52792	chr15	25234976	25234976	+	SNHG14	ENSG00000224078	ncRNA_intronic	processed_transcript	AAATTTGTGAAATATTTCAAACTCATTTACATTCAGAAACA	26404942	GSE71154	m6A-CLIP-seq	A549	Control
human_m6A_52793	chr15	25235121	25235121	+	SNHG14	ENSG00000224078	ncRNA_intronic	processed_transcript	TTGCAGCTTAAAAAAGATGGACCAGGATTATTTCCTTTAGA	26404942	GSE71154	m6A-CLIP-seq	A549	Control
human_m6A_52794	chr15	25235400	25235400	+	SNHG14	ENSG00000224078	ncRNA_intronic	processed_transcript	AGCAATAATCAAGGAAGAGGACAACGATTGCATACGTTTAT	26404942	GSE71154	m6A-CLIP-seq	A549	Control
human_m6A_52795	chr15	25235431	25235431	+	SNHG14	ENSG00000224078	ncRNA_intronic	processed_transcript	ATACGTTTATAATATTTAGAACATCTTTTGCCACAATAAAC	28637692	GSE86336	m6A-CLIP-seq	HeLa	Control|26404942
human_m6A_52796	chr15	25235450	25235450	+	SNHG14	ENSG00000224078	ncRNA_intronic	processed_transcript	AACATCTTTTGCCACAATAAACACTGGAAACCACCCACTTG	25491922	GSE54921	PA-m6A-seq	HeLa	Control
human_m6A_52797	chr15	25235670	25235670	+	SNHG14	ENSG00000224078	ncRNA_intronic	processed_transcript	ACCACCCCAGCATGGAGAAAACTGTAGTTTACAGATTCTTC	28920958	GSE98623	miCLIP	MOLM13	Control
human_m6A_52798	chr15	25235829	25235829	+	SNHG14	ENSG00000224078	ncRNA_intronic	processed_transcript	GTGCTCCTTACAACATCAGAACAGCAACTCTCAATCCGGAT	28637692	GSE86336	m6A-CLIP-seq	HeLa	Control
human_m6A_52799	chr15	25235918	25235918	+	SNHG14	ENSG00000224078	ncRNA_intronic	processed_transcript	ATTATCTACTGAATTGAGAAACATTTCAAATATATAAAACT	26404942	GSE71154	m6A-CLIP-seq	A549	Control
human_m6A_52800	chr15	25235936	25235936	+	SNHG14	ENSG00000224078	ncRNA_intronic	processed_transcript	AAACATTTCAAATATATAAAACTTGAAATATTTTGGGTAGT	26404942	GSE71154	m6A-CLIP-seq	A549	Control
human_m6A_52801	chr15	25236207	25236207	+	SNHG14	ENSG00000224078	ncRNA_intronic	processed_transcript	TGTGTGCACATGCAATAAGGACATCATTCCCCAACTCCTGC	28637692	GSE86336	m6A-CLIP-seq	HeLa	Control|26404942
human_m6A_52802	chr15	25236267	25236267	+	SNHG14	ENSG00000224078	ncRNA_intronic	processed_transcript	CAAATATTCAAATAATATAAACTTTTTTTCGTGGACATTTA	28920958	GSE98623	miCLIP	MOLM13	Control|30867593
human_m6A_52803	chr15	25236281	25236281	+	SNHG14	ENSG00000224078	ncRNA_intronic	processed_transcript	ATATAAACTTTTTTTCGTGGACATTTAGCTTACGAGTTTGT	28637692	GSE86336	m6A-CLIP-seq	HeLa	Control|26404942
human_m6A_52804	chr15	25241523	25241523	+	SNHG14	ENSG00000224078	ncRNA_intronic	processed_transcript	ACAGTTTTGTATTTACTTGGACTGCATGGCAACATTCAAAA	26404942	GSE71154	m6A-CLIP-seq	A549	Control
human_m6A_52805	chr15	25241545	25241545	+	SNHG14	ENSG00000224078	ncRNA_intronic	processed_transcript	TGCATGGCAACATTCAAAAAACACTTTGAATAACAGATAAA	30867593	GSE121942	miCLIP	HepG2	Control
human_m6A_52806	chr15	25241781	25241781	+	SNHG14	ENSG00000224078	ncRNA_intronic	processed_transcript	ATTGCCTCCATATCTTTTAAACATTCAGGTCTCTTGTATAA	28637692	GSE86336	m6A-CLIP-seq	HeLa	Control
human_m6A_52807	chr15	25243311	25243311	+	SNHG14	ENSG00000224078	ncRNA_intronic	processed_transcript	TCTTTGGAAGGACATGACAGACTTTTAACAGTCCTGTATAG	26404942	GSE71154	m6A-CLIP-seq	A549	Control
human_m6A_52808	chr15	25243318	25243318	+	SNHG14	ENSG00000224078	ncRNA_intronic	processed_transcript	AAGGACATGACAGACTTTTAACAGTCCTGTATAGTGAAAGG	28637692	GSE86336	m6A-CLIP-seq	HeLa	Control
human_m6A_52809	chr15	25243427	25243427	+	SNHG14	ENSG00000224078	ncRNA_intronic	processed_transcript	AACAACAGGAAATTTTAGAGACAACCACTTTGTGCCTGTCT	28637692	GSE86336	m6A-CLIP-seq	HeLa	Control
human_m6A_52810	chr15	25243475	25243475	+	SNHG14	ENSG00000224078	ncRNA_intronic	processed_transcript	TGACATTCAACATCCTAGGAACAATGGGCTGTTGTATTCAA	28637692	GSE86336	m6A-CLIP-seq	HeLa	Control
human_m6A_52811	chr15	25246615	25246615	+	SNHG14	ENSG00000224078	ncRNA_exonic	processed_transcript	CTTCATGTTTGTTTCAGTGGACACTCCTTGCAGATGTAAAA	28637692	GSE86336	m6A-CLIP-seq	HeLa	Control|26404942
human_m6A_52812	chr15	25246757	25246757	+	SNHG14	ENSG00000224078	ncRNA_exonic	processed_transcript	CTCAGGAGCTGGAATGACAGACATTATTGAACAAAGAAATC	28637692	GSE86336	m6A-CLIP-seq	HeLa	Control
human_m6A_52813	chr15	25246767	25246767	+	SNHG14	ENSG00000224078	ncRNA_exonic	processed_transcript	GGAATGACAGACATTATTGAACAAAGAAATCAGGATAGTGG	26404942	GSE71154	m6A-CLIP-seq	A549	Control
human_m6A_52814	chr15	25295939	25295939	+	SNHG14	ENSG00000224078;ENSG00000272846	ncRNA_intronic	other	ACACACACGCAAACTCACAAACACAACACACAGACAGAAAA	30867593	GSE121942	miCLIP	HepG2	Control
human_m6A_52815	chr15	25311779	25311779	+	SNHG14	ENSG00000224078	ncRNA_intronic	processed_transcript	CAGGAATGTCCTGTTGGAAAACTAGCCATTCCCTTTGTGTG	28637692	GSE86336	m6A-CLIP-seq	HeLa	Control
human_m6A_52821	chr15	25342560	25342560	+	SNHG14	ENSG00000224078	ncRNA_exonic	processed_transcript	GTGTATCATGAAAAAGTCTGACATCAAAACCTCAAAATGTG	31257032	GSE122961	MAZTER-seq	ESC	Control
human_m6A_52822	chr15	25343923	25343923	+	SNHG14	ENSG00000224078	ncRNA_exonic	processed_transcript	CCAGTGAAGTGCTAATTTTGACATTTGTACCAGCTAACGTA	31257032	GSE122961	MAZTER-seq	ESC	Control|31257032
human_m6A_52823	chr15	25344353	25344353	+	SNHG14	ENSG00000224078	ncRNA_exonic	processed_transcript	ATTCTTCCCTTTGAGGCAAGACAAGAAGGAAAGAAAGTATT	26593424	GSE73405	miCLIP	HepG2	Control|31257032
human_m6A_52824	chr15	25354408	25354408	+	SNHG14	ENSG00000224078	ncRNA_exonic	processed_transcript	CCAATGAAGATCTGAGGCAAACATTGCCCCTTTTTTAGAAG	31257032	GSE122961	MAZTER-seq	ESC	FTO
human_m6A_52825	chr15	25362600	25362600	+	IPW;SNHG14	ENSG00000224078	ncRNA_exonic	processed_transcript	AAACTCCAGAGAATGAGCTGACAACCTACTCCCTGGTCAGT	31257032	GSE122961	MAZTER-seq	ESC	FTO
human_m6A_55958	chr15	25239980	25239980	-	SNHG14	ENSG00000224078	ncRNA_intronic	processed_transcript	ATCCCAGCAACACAATGAAGACTAAGCAAAGGGGAAAGAAC	26593424	GSE73405	miCLIP	HepG2	Heat_shock
human_m6A_55959	chr15	25247634	25247634	-	SNHG14	ENSG00000224078	ncRNA_intronic	processed_transcript	GATTAATGGAAAAAGAAATGACAAACTAACTGCTGAAATAG	26593424	GSE73405	miCLIP	HepG2	Heat_shock
human_m6A_55960	chr15	25247667	25247667	-	SNHG14	ENSG00000224078	ncRNA_intronic	processed_transcript	AATATTTAATGCATTCATTAACACCAGAATGATGATTAATG	26593424	GSE73405	miCLIP	HepG2	Heat_shock
human_m6A_55962	chr15	25414355	25414355	-	SNHG14	ENSG00000224078	ncRNA_intronic	processed_transcript	ACTACTGTGGATACTACAAGACTGAAAAGAAAATCATATGT	26121403	GSE63753	miCLIP	HEK293	Control|31279658
human_m6A_55963	chr15	25414384	25414384	-	SNHG14	ENSG00000224078	ncRNA_intronic	processed_transcript	GGACAGACACTTGTACATGGACAGACATCACTACTGTGGAT	31279658	GSE122948	miCLIP	HEK293T	Control|25491922
human_m6A_55964	chr15	25414380	25414380	-	SNHG14	ENSG00000224078	ncRNA_intronic	processed_transcript	AGACACTTGTACATGGACAGACATCACTACTGTGGATACTA	25491922	GSE54921	PA-m6A-seq	HeLa	Control
human_m6A_55965	chr15	25583368	25583368	-	SNHG14	ENSG00000224078	ncRNA_intronic	processed_transcript	TTGTTGTTTGTTTATTATAAACAAAAAGCATGTGAAAGTGC	31257032	GSE122961	MAZTER-seq	HEK293T	Control|31257032
human_m6A_55966	chr15	25583538	25583538	-	SNHG14	ENSG00000224078	ncRNA_intronic	processed_transcript	CTTCATGTGTCTTGCAATGAACTGTTTCAGTAGCCAATCCT	26121403	GSE63753	miCLIP	HEK293	Control|31279658
human_m6A_55967	chr15	25583582	25583582	-	SNHG14	ENSG00000224078	ncRNA_intronic	processed_transcript	ACAACAAATTAAAAACAAAAACAACTCATGCCACAGTATGT	25491922	GSE54921	PA-m6A-seq	HeLa	Control
human_m6A_55968	chr15	25583588	25583588	-	SNHG14	ENSG00000224078	ncRNA_intronic	processed_transcript	AACAGCACAACAAATTAAAAACAAAAACAACTCATGCCACA	30867593	GSE121942	miCLIP	HepG2	Control|25491922
human_m6A_55969	chr15	25583631	25583631	-	SNHG14	ENSG00000224078	ncRNA_intronic	processed_transcript	GGAGAAATTGGAATGTTTTAACTGCAGCCCTCAGAACTTTA	31279658	GSE122948	miCLIP	HEK293T	Control
human_m6A_55970	chr15	25584262	25584262	-	SNHG14	ENSG00000224078	ncRNA_intronic	processed_transcript	ACAAAACAAAACAAAATAAAACAAAAAAAAGGAAGGAAAAA	31257032	GSE122961	MAZTER-seq	HEK293T	Control
human_m6A_71944	chr17	74553988	74553988	+	SNHG16	ENSG00000163597	ncRNA_exonic	processed_transcript	TCTTCCTTGACACGACACTAACATACTTGGCTTCCCTTCCT	26593424	GSE73405	miCLIP	HepG2	Heat_shock
human_m6A_71945	chr17	74557440	74557440	+	SNHG16	ENSG00000163597	ncRNA_exonic	processed_transcript	CGGTGTGGCAGCTGCTCTGAACCAGGACCTGGACCCGGACC	25491922	GSE54921	PA-m6A-seq	HeLa	Control
human_m6A_71946	chr17	74557458	74557458	+	SNHG16	ENSG00000163597	ncRNA_exonic	processed_transcript	GAACCAGGACCTGGACCCGGACCCAAAGTGCCATGTCTTTA	25491922	GSE54921	PA-m6A-seq	HeLa	Control
human_m6A_71947	chr17	74559453	74559453	+	SNHG16	ENSG00000163597	ncRNA_exonic	processed_transcript	AGGATTGTAAACTGAAATGAACATGATTATACTCTGTTGGA	31281898	GSE125240	m6A-REF-seq	HEK293	Control
human_m6A_71948	chr17	74559819	74559819	+	SNHG16	ENSG00000163597	ncRNA_exonic	processed_transcript	CTTTTTTTGTTTTTTTTTTAACATTTTATATTTTTGCTTTA	31279658	GSE122948	miCLIP	HEK293T	Control|31257032
human_m6A_71949	chr17	74560235	74560235	+	SNHG16	ENSG00000163597	ncRNA_exonic	processed_transcript	TTGTTGTTGTTGTTTTTGAGACAGTCTTGCTCTGTCACCCA	25491922	GSE54921	PA-m6A-seq	HeLa	Control
human_m6A_71950	chr17	74560576	74560576	+	SNHG16	ENSG00000163597	ncRNA_exonic	processed_transcript	GTTACCCTGGCTGGTCTCGAACTCCCGGACTTAAGCGATCC	25491922	GSE54921	PA-m6A-seq	HeLa	Control|31548708
human_m6A_71951	chr17	74560584	74560584	+	SNHG16	ENSG00000163597	ncRNA_exonic	processed_transcript	GGCTGGTCTCGAACTCCCGGACTTAAGCGATCCTCTGGCTC	31279658	GSE122948	miCLIP	HEK293T	Control
human_m6A_71952	chr17	74560747	74560747	+	SNHG16	ENSG00000163597	ncRNA_exonic	processed_transcript	TAGAACTGTAAGTCCAATAAACCTCTTTTGTAAATTAAAAA	26404942	GSE71154	m6A-CLIP-seq	CD8T	Control
human_m6A_71953	chr17	74560805	74560805	+	SNHG16	ENSG00000163597	ncRNA_exonic	processed_transcript	AGATACTAGGATGGATTGTGACTGTTGAGGAGTACTTACAT	31279658	GSE122948	miCLIP	HEK293T	Control
human_m6A_71954	chr17	74560962	74560962	+	SNHG16	ENSG00000163597	ncRNA_exonic	processed_transcript	GCTTTGTCCTCGTGCCAGTAACTCTGAAATCTCTCTTAATT	31279658	GSE122948	miCLIP	HEK293T	Control
human_m6A_71955	chr17	74561213	74561213	+	SNHG16	ENSG00000163597	ncRNA_exonic	processed_transcript	GCCCTAAATTGACCAACGTAACTGATGTGCCTCAGGAAGTC	31279658	GSE122948	miCLIP	HEK293T	Control
human_m6A_71956	chr17	74561306	74561306	+	SNHG16	ENSG00000163597	ncRNA_exonic	processed_transcript	TGCACACTGAAGCATCTCAGACTGTGCAAAGCCGTGTAGTC	26121403	GSE63753	miCLIP	HEK293	sysy_antinbody|26121403
human_m6A_71957	chr17	74561333	74561333	+	SNHG16	ENSG00000163597	ncRNA_exonic	processed_transcript	AAAGCCGTGTAGTCATCAAGACAGTAAATCCCAGGGCTTGG	31279658	GSE122948	miCLIP	HEK293T	Control
human_m6A_71958	chr17	74561386	74561386	+	SNHG16	ENSG00000163597	ncRNA_exonic	processed_transcript	TGATAACTTGTTTGGATGAGACTTAACTTAAAACCACTTAC	25491922	GSE54921	PA-m6A-seq	HeLa	Control
human_m6A_71959	chr17	74561391	74561391	+	SNHG16	ENSG00000163597	ncRNA_exonic	processed_transcript	ACTTGTTTGGATGAGACTTAACTTAAAACCACTTACAATAA	25491922	GSE54921	PA-m6A-seq	HeLa	Control
human_m6A_71960	chr17	74561398	74561398	+	SNHG16	ENSG00000163597	ncRNA_exonic	processed_transcript	TGGATGAGACTTAACTTAAAACCACTTACAATAAACTTGGG	25491922	GSE54921	PA-m6A-seq	HeLa	Control
human_m6A_71961	chr17	74561412	74561412	+	SNHG16	ENSG00000163597	ncRNA_exonic	processed_transcript	CTTAAAACCACTTACAATAAACTTGGGAAACTACCGTCAGC	25491922	GSE54921	PA-m6A-seq	HeLa	Control
human_m6A_77586	chr17	74560547	74560547	-	SNHG16	ENSG00000163597	ncRNA_exonic	processed_transcript	AGCCAGGGTAACAAATTGAGACCCCCCCCCAACTTTAAAAT	26593424	GSE73405	miCLIP	HepG2	Control
human_m6A_77587	chr17	74560557	74560557	-	SNHG16	ENSG00000163597	ncRNA_exonic	processed_transcript	GTTCGAGACCAGCCAGGGTAACAAATTGAGACCCCCCCCCA	26593424	GSE73405	miCLIP	HepG2	Control
human_m6A_77588	chr17	74561097	74561097	-	SNHG16	ENSG00000163597	ncRNA_exonic	processed_transcript	ACTCAGTCACCAGAAACGAAACACCACTTCAGAAATTCAGA	26593424	GSE73405	miCLIP	HepG2	Control
human_m6A_120703	chr3	9427573	9427573	-	THUMPD3-AS1	ENSG00000206573	ncRNA_exonic	antisense	CCACAAAACTCTCAAGAAGGACTTGTTGCAACTGGAAAAGC	26404942	GSE71154	m6A-CLIP-seq	CD8T	Control
human_m6A_120704	chr3	9427586	9427586	-	THUMPD3-AS1	ENSG00000206573	ncRNA_exonic	antisense	GAAGCACCATTTTCCACAAAACTCTCAAGAAGGACTTGTTG	26404942	GSE71154	m6A-CLIP-seq	A549	Control
human_m6A_120705	chr3	9430729	9430729	-	THUMPD3-AS1	ENSG00000206573	ncRNA_exonic	antisense	TTGCTGGCCATTTGCCAAGGACACCAAAACCCAAGGATGTT	31279658	GSE122948	miCLIP	HEK293T	Control
human_m6A_120706	chr3	9433267	9433267	-	THUMPD3-AS1	ENSG00000206573	ncRNA_exonic	antisense	GCCAGGGTGTGAGAGAGTTGACTTCAATTTTGAAATAAGTT	31279658	GSE122948	miCLIP	HEK293T	Control
human_m6A_120707	chr3	9433347	9433347	-	THUMPD3-AS1	ENSG00000206573	ncRNA_exonic	antisense	TACTGGTGAAGTTGCTGTGAACATTGTTAAAATGCCAATAA	31279658	GSE122948	miCLIP	HEK293T	Control
human_m6A_84212	chr19	36032666	36032666	+	TMEM147-AS1	ENSG00000236144	ncRNA_exonic	antisense	CCCTTACCTTTCCAATGTAAACCATGAGCCACTGCTGCCCC	26593424	GSE73405	miCLIP	HepG2	Control
human_m6A_89043	chr19	36032710	36032710	-	TMEM147-AS1	ENSG00000236144	ncRNA_exonic	antisense	AAAGAAAAAGCTCCTGGAGGACTCCTGAAGCCTGAGGCAGC	31279658	GSE122948	miCLIP	HEK293T	Control
human_m6A_89044	chr19	36032740	36032740	-	TMEM147-AS1	ENSG00000236144	ncRNA_exonic	antisense	AGGAGGGTCCCTGAAAACAGACACTGCATTAAAGAAAAAGC	28920958	GSE98623	miCLIP	MOLM13	Control
human_m6A_89045	chr19	36032825	36032825	-	TMEM147-AS1	ENSG00000236144	ncRNA_exonic	antisense	CTTTCTGCTTCCCAGCTCTGACAACCTCGCCATGAACCCTC	31257032	GSE122961	MAZTER-seq	HEK293T	Control|31279658
human_m6A_89046	chr19	36032866	36032866	-	TMEM147-AS1	ENSG00000236144	ncRNA_exonic	antisense	CCCGGGACGTGGACTCTGTGACTGTGAGGCCTGCCCGGCTG	31279658	GSE122948	miCLIP	HEK293T	Control
human_m6A_89047	chr19	36032874	36032874	-	TMEM147-AS1	ENSG00000236144	ncRNA_exonic	antisense	ATATGCTGCCCGGGACGTGGACTCTGTGACTGTGAGGCCTG	28920958	GSE98623	miCLIP	MOLM13	Control
human_m6A_89049	chr19	36034059	36034059	-	TMEM147-AS1	ENSG00000236144	ncRNA_exonic	antisense	GTTGCACAGTGTTTTAAGTGACTTCTGCACTGGTGGGCCTC	31279658	GSE122948	miCLIP	HEK293T	Control
human_m6A_89050	chr19	36034174	36034174	-	TMEM147-AS1	ENSG00000236144	ncRNA_exonic	antisense	CCATGCCTCTTTTTTCCAGGACTAAGTTGGTGGCCTAGGTG	31279658	GSE122948	miCLIP	HEK293T	Control
human_m6A_89051	chr19	36034225	36034225	-	TMEM147-AS1	ENSG00000236144	ncRNA_exonic	antisense	TGGTCTTGGGGAAGAGAAGGACCAAGATGAGGCCTTCATGC	26121403	GSE63753	miCLIP	HEK293	sysy_antinbody
human_m6A_89053	chr19	36034887	36034887	-	TMEM147-AS1	ENSG00000236144	ncRNA_exonic	antisense	TGGCAAGGGAAGCATTCCAGACTAAAGGAACAGCAAGTGCA	31279658	GSE122948	miCLIP	HEK293T	Control
human_m6A_89054	chr19	36034921	36034921	-	TMEM147-AS1	ENSG00000236144	ncRNA_exonic	antisense	CTTGGAGGAAGTAAGGACAGACTGTATGGTCACCTGGCAAG	28920958	GSE98623	miCLIP	MOLM13	Control
human_m6A_89055	chr19	36034989	36034989	-	TMEM147-AS1	ENSG00000236144	ncRNA_exonic	antisense	GGAATATGGCCACAAAAAGAACATATTTTGAGGGGGTGCCT	31279658	GSE122948	miCLIP	HEK293T	Control
human_m6A_89056	chr19	36035311	36035311	-	TMEM147-AS1	ENSG00000236144	ncRNA_exonic	antisense	TAAAACAAAAGATCCCAGTGACTGTGGGAAAGTGGACCTGC	28920958	GSE98623	miCLIP	MOLM13	Control|26404942
human_m6A_89057	chr19	36035327	36035327	-	TMEM147-AS1	ENSG00000236144	ncRNA_exonic	antisense	TGCAATGTGATTCCATTAAAACAAAAGATCCCAGTGACTGT	31279658	GSE122948	miCLIP	HEK293T	Control|25491922
human_m6A_89058	chr19	36035670	36035670	-	TMEM147-AS1	ENSG00000236144	ncRNA_exonic	antisense	CTACTGTGTCCAGTCTCTGGACTGGAGGGTATGACCAAGTG	31279658	GSE122948	miCLIP	HEK293T	Control
human_m6A_89059	chr19	36035736	36035736	-	TMEM147-AS1	ENSG00000236144	ncRNA_exonic	antisense	AGCTGAGGCCCCGACTCTTAACTCTATCGCCCATCCATGCA	31279658	GSE122948	miCLIP	HEK293T	Control
human_m6A_89061	chr19	36036192	36036192	-	TMEM147-AS1	ENSG00000236144	ncRNA_exonic	antisense	TGTTTTTTATTTCACCATGGACCCATCGGCGTGGGGCGCCC	28920958	GSE98623	miCLIP	MOLM13	Control
human_m6A_27320	chr11	62609229	62609229	+	WDR74;SNHG1	ENSG00000222328	ncRNA_exonic	snRNA	GAGGACGTATCAGATATTAAACTGATAAGAACAGATACTAC	26593424	GSE73405	miCLIP	HepG2	Heat_shock
human_m6A_32185	chr11	62609199	62609199	-	WDR74;SNHG1	ENSG00000222328	ncRNA_exonic	snRNA	GATACGTCCTCTATCCGAGGACAATATATTAAATGGATTTT	26593424	GSE73405	miCLIP	HepG2	Heat_shock|26593424
human_m6A_32186	chr11	62619675	62619675	-	SNHG1	ENSG00000255717	ncRNA_exonic	processed_transcript	TGTTGATTGAACTTCCCATAACTCCACTTCGTGTCTGTTCC	25491922	GSE54921	PA-m6A-seq	HeLa	Control
human_m6A_32187	chr11	62619713	62619713	-	SNHG1	ENSG00000255717	ncRNA_exonic	processed_transcript	ACCACTTTCGTAAACTACTGACCTAGCTTGTTGCCAATTGT	31548708	GSE125780	DART-seq	HEK293T	Control
human_m6A_32191	chr11	62621636	62621636	-	SNHG1	ENSG00000255717	ncRNA_exonic	processed_transcript	TCCATAAGGAATTGTCTGAGACATTTGGTTACCTTTTCTTA	31257032	GSE122961	MAZTER-seq	HEK293T	Control|31257032
human_m6A_32192	chr11	62621681	62621681	-	SNHG1	ENSG00000255717	ncRNA_exonic	processed_transcript	TTGTGAACTCACCAGGGTTAACATGAAGAGGGCATGAGAGC	31257032	GSE122961	MAZTER-seq	ESC	Control|31257032
human_m6A_32193	chr11	62621741	62621741	-	SNHG1	ENSG00000255717	ncRNA_exonic	processed_transcript	TCTGCTCCAATGAGGAGGAAACATCCTGCCTTACCCCTGTT	31257032	GSE122961	MAZTER-seq	ESC	Control
human_m6A_32195	chr11	62622645	62622645	-	SNHG1	ENSG00000255717	ncRNA_exonic	processed_transcript	TGGTGAAGGAATGGGACAAGACCCATCTTTATGCAAAGCCA	26121403	GSE63753	miCLIP	HEK293	Control
human_m6A_7119	chr1	178511677	178511677	+	C1orf220	ENSG00000240021	intronic	protein_coding	TCTTCTTTTGCTGAGACTTGACTCACTCCCGGCAGAGGGAT	31279658	GSE122948	miCLIP	HEK293T	Control
human_m6A_7120	chr1	178513908	178513908	+	C1orf220	ENSG00000184909;ENSG00000213057;ENSG00000240021	intronic	other	GGCTGGTTCTGGCGCCTGGAACACTTCAGAGACAGAAAGCA	31279658	GSE122948	miCLIP	HEK293T	Control
human_m6A_7121	chr1	178514994	178514994	+	C1orf220	ENSG00000184909	exonic	other	TGCCCTAAACCAAAAAATAAACTCTACAAACATCAACATTA	30867593	GSE121942	miCLIP	HepG2	SETD2
human_m6A_7122	chr1	178520533	178520533	+	C1orf220;MIR4424	ENSG00000213057;ENSG00000201347	intergenic	other	GAGCTGACCCTGGCCTTGGAACTAACTGTGGTGGGATCAGA	31279658	GSE122948	miCLIP	HEK293T	Control
human_m6A_163074	chr8	92081170	92081170	-	OTUD6B-AS1	ENSG00000253738	ncRNA_exonic	antisense	GGAGGCAATTGTATGAAAGAACTGATGGTATGCATTAAAAC	28637692	GSE86336	m6A-CLIP-seq	HeLa	Control|31279658
human_m6A_163075	chr8	92081212	92081212	-	OTUD6B-AS1	ENSG00000253738	ncRNA_exonic	antisense	TTTACTGCAGCTAACAGAGAACCTGAATTAAAATAAGAATA	26404942	GSE71154	m6A-CLIP-seq	CD8T	Control
human_m6A_163076	chr8	92081259	92081259	-	OTUD6B-AS1	ENSG00000253738	ncRNA_exonic	antisense	GGAAAGTATATCAACCAAGAACTTTCCCTGAAAATTTTGCT	28637692	GSE86336	m6A-CLIP-seq	HeLa	Control|31279658
human_m6A_163077	chr8	92081303	92081303	-	OTUD6B-AS1	ENSG00000253738	ncRNA_exonic	antisense	TTTACAAAGGAAACTGGAAGACATTCTTAGATATACAGGGG	28637692	GSE86336	m6A-CLIP-seq	HeLa	Control|26404942
human_m6A_163078	chr8	92081311	92081311	-	OTUD6B-AS1	ENSG00000253738	ncRNA_exonic	antisense	ATCATTTCTTTACAAAGGAAACTGGAAGACATTCTTAGATA	26404942	GSE71154	m6A-CLIP-seq	CD8T	Control|26404942
human_m6A_163079	chr8	92081393	92081393	-	OTUD6B-AS1	ENSG00000253738	ncRNA_exonic	antisense	AAATGCCAGAAGACAGTGGAACAATATCTAGAGTGTTAAGG	26404942	GSE71154	m6A-CLIP-seq	A549	Control|31279658
human_m6A_163080	chr8	92081401	92081401	-	OTUD6B-AS1	ENSG00000253738	ncRNA_exonic	antisense	GCAATTCTAAATGCCAGAAGACAGTGGAACAATATCTAGAG	28637692	GSE86336	m6A-CLIP-seq	HeLa	Control|26404942
human_m6A_163081	chr8	92081538	92081538	-	OTUD6B-AS1	ENSG00000253738	ncRNA_exonic	antisense	GAAAAGAAAGCAGCATCTAGACATATCCGGGTGACGTTTTT	31279658	GSE122948	miCLIP	HEK293T	Control
human_m6A_163082	chr8	92081607	92081607	-	OTUD6B-AS1	ENSG00000253738	ncRNA_exonic	antisense	TTTCCAGAATTGAAGAACGAACTAGATCTACAAATGGAAAA	28637692	GSE86336	m6A-CLIP-seq	HeLa	Control|26404942
human_m6A_163083	chr8	92081673	92081673	-	OTUD6B-AS1	ENSG00000253738	ncRNA_exonic	antisense	AGGAATACCTGAAACTGAGGACAGAGCAAGTGGAGCTGAAA	28637692	GSE86336	m6A-CLIP-seq	HeLa	Control|26404942
human_m6A_163084	chr8	92081680	92081680	-	OTUD6B-AS1	ENSG00000253738	ncRNA_exonic	antisense	GCATAATAGGAATACCTGAAACTGAGGACAGAGCAAGTGGA	26404942	GSE71154	m6A-CLIP-seq	CD8T	Control|26404942
human_m6A_163085	chr8	92081966	92081966	-	OTUD6B-AS1	ENSG00000253738	ncRNA_exonic	antisense	AAACGGATATAGAGATGGAAACAAGATATAAGAAGGATTGA	26404942	GSE71154	m6A-CLIP-seq	CD8T	Control
human_m6A_111862	chr22	31365529	31365529	+	TUG1	ENSG00000133422;ENSG00000253352	intergenic	other	TCTTTCTTCTCGTACGCAGAACTCGGGCGGCGGCCTATGCG	26121403	GSE63753	miCLIP	HEK293	sysy_antinbody|31279658
human_m6A_111863	chr22	31365721	31365721	+	TUG1	ENSG00000253352	upstream	antisense	ACCCTTCGGGGCCTGCAAGGACCCAGTTGGGGGGGCAGGAG	26121403	GSE63753	miCLIP	HEK293	sysy_antinbody|31279658
human_m6A_111864	chr22	31366608	31366608	+	TUG1	ENSG00000253352	upstream	antisense	CTGGTGCCTGTACTTTTCTGACTCTCATTGACCATATTCCA	26121403	GSE63753	miCLIP	HEK293	sysy_antinbody|31279658
human_m6A_111865	chr22	31366748	31366748	+	TUG1	ENSG00000253352	ncRNA_exonic	antisense	CTAATTAATGGTGCACGTGGACTTTTAGCAAGCGGGCTCAC	28920958	GSE98623	miCLIP	MOLM13	Control|26404942
human_m6A_111866	chr22	31366777	31366777	+	TUG1	ENSG00000253352	ncRNA_exonic	antisense	AAGCGGGCTCACTGGAAGAGACTGAACCTGGCATGGAATTC	28920958	GSE98623	miCLIP	MOLM13	Control|26404942
human_m6A_111867	chr22	31366840	31366840	+	TUG1	ENSG00000253352	ncRNA_exonic	antisense	TCTTTCTTAATCGAAAGTTAACATTGTCTGAAAAGTTTTGT	31257032	GSE122961	MAZTER-seq	HEK293T	Control
human_m6A_111868	chr22	31367217	31367217	+	TUG1	ENSG00000253352	ncRNA_exonic	antisense	ATGTCTGAAAAAATCAATTGACTATTCCCTTTTCCTAAAGG	31279658	GSE122948	miCLIP	HEK293T	Control|31279658
human_m6A_111869	chr22	31367244	31367244	+	TUG1	ENSG00000253352	ncRNA_exonic	antisense	CCTTTTCCTAAAGGGCAGAGACAGATAATCTCACTTCCAGA	31281898	GSE125240	m6A-REF-seq	HEK293	Control|28920958
human_m6A_111870	chr22	31367337	31367337	+	TUG1	ENSG00000253352	ncRNA_exonic	antisense	ATCCGGATGTACCTCAAAAGACTTAAGACTGTGGTGATAAG	28920958	GSE98623	miCLIP	MOLM13	Control|26404942
human_m6A_111871	chr22	31367344	31367344	+	TUG1	ENSG00000253352	ncRNA_exonic	antisense	TGTACCTCAAAAGACTTAAGACTGTGGTGATAAGATGCTTT	26121403	GSE63753	miCLIP	HEK293	sysy_antinbody|26404942
human_m6A_111872	chr22	31367390	31367390	+	TUG1	ENSG00000253352	ncRNA_exonic	antisense	GCAGAAAGGAGGGAAAAAAAACAACTGGAACTCAAAGCTTG	28920958	GSE98623	miCLIP	MOLM13	Control|28637692
human_m6A_111873	chr22	31367399	31367399	+	TUG1	ENSG00000253352	ncRNA_exonic	antisense	AGGGAAAAAAAACAACTGGAACTCAAAGCTTGAAATTCTGT	26404942	GSE71154	m6A-CLIP-seq	CD8T	Control|26404942
human_m6A_111874	chr22	31367426	31367426	+	TUG1	ENSG00000253352	ncRNA_exonic	antisense	GCTTGAAATTCTGTGGCAAAACATGAGATGTCCAGGATTGG	31279658	GSE122948	miCLIP	HEK293T	Control|31328227
human_m6A_111875	chr22	31367495	31367495	+	TUG1	ENSG00000253352	ncRNA_exonic	antisense	TGCAATAGTTGGAGCAGATAACTTTCAGTGTAGCCACAGCC	28920958	GSE98623	miCLIP	MOLM13	Control
human_m6A_111876	chr22	31367520	31367520	+	TUG1	ENSG00000253352	ncRNA_exonic	antisense	CAGTGTAGCCACAGCCATGGACTCCAGATTTCCAGATTTTC	28637692	GSE86336	m6A-CLIP-seq	HeLa	Control|26404942
human_m6A_111877	chr22	31367544	31367544	+	TUG1	ENSG00000253352	ncRNA_exonic	antisense	CAGATTTCCAGATTTTCAAGACCTGGACCTGGAACCCGAAA	25491922	GSE54921	PA-m6A-seq	HeLa	Control
human_m6A_111878	chr22	31367588	31367588	+	TUG1	ENSG00000253352	ncRNA_exonic	antisense	CTTGTCACGATGCGGCAGGAACACTGGAGGTAGATTTTTTT	31257032	GSE122961	MAZTER-seq	ESC	FTO
human_m6A_111879	chr22	31367627	31367627	+	TUG1	ENSG00000253352	ncRNA_exonic	antisense	TTTTATTTTTGAATTTTGGGACTGTTGACCTTGCTGTGAGA	28920958	GSE98623	miCLIP	MOLM13	Control|26121403
human_m6A_111880	chr22	31367634	31367634	+	TUG1	ENSG00000253352	ncRNA_exonic	antisense	TTTGAATTTTGGGACTGTTGACCTTGCTGTGAGAAAAGAGA	26404942	GSE71154	m6A-CLIP-seq	CD8T	Control
human_m6A_111881	chr22	31367654	31367654	+	TUG1	ENSG00000253352	ncRNA_exonic	antisense	ACCTTGCTGTGAGAAAAGAGACAACGACTGAGCAAGCACTA	26404942	GSE71154	m6A-CLIP-seq	CD8T	Control|31279658
human_m6A_111882	chr22	31368973	31368973	+	TUG1	ENSG00000253352	ncRNA_exonic	antisense	CCACCTTACTACTGACGAAGACACCCATTCCAGTGGACCAC	25491922	GSE54921	PA-m6A-seq	HeLa	Control|31257032
human_m6A_111883	chr22	31368989	31368989	+	TUG1	ENSG00000253352	ncRNA_exonic	antisense	GAAGACACCCATTCCAGTGGACCACTGTGACCCAGGAGGCA	26121403	GSE63753	miCLIP	HEK293	sysy_antinbody|26593424
human_m6A_111884	chr22	31368998	31368998	+	TUG1	ENSG00000253352	ncRNA_exonic	antisense	CATTCCAGTGGACCACTGTGACCCAGGAGGCATTCAGCCAT	26593424	GSE73405	miCLIP	HepG2	Heat_shock
human_m6A_111885	chr22	31369189	31369189	+	TUG1	ENSG00000253352	ncRNA_exonic	antisense	TTCAGTTAAAGCCTTCAGAGACACACAATAAATTTGGACCA	31279658	GSE122948	miCLIP	HEK293T	Control|31279658
human_m6A_111886	chr22	31369206	31369206	+	TUG1	ENSG00000253352	ncRNA_exonic	antisense	GAGACACACAATAAATTTGGACCAGGGGATTTTTTAGTTAT	28920958	GSE98623	miCLIP	MOLM13	Control|26404942
human_m6A_111887	chr22	31369273	31369273	+	TUG1	ENSG00000253352	ncRNA_exonic	antisense	CTTTTTGAGAGCAGCATTGGACCACACCCCACAATCTCAAA	28920958	GSE98623	miCLIP	MOLM13	Control|28637692
human_m6A_111888	chr22	31369310	31369310	+	TUG1	ENSG00000253352	ncRNA_exonic	antisense	CAAATGATTGAAATTCATGAACATCTAGGATCCCGTGAAGG	31281898	GSE125240	m6A-REF-seq	HEK293	Control|31281898
human_m6A_111889	chr22	31369338	31369338	+	TUG1	ENSG00000253352	ncRNA_exonic	antisense	GATCCCGTGAAGGTCACTGGACCCTGTTTTTTCTACTTCAA	28920958	GSE98623	miCLIP	MOLM13	Control|26593424
human_m6A_111890	chr22	31369387	31369387	+	TUG1	ENSG00000253352	ncRNA_exonic	antisense	GTAGCCTACTGAATGAGAAAACATATTCTGACCCATTGGGA	26404942	GSE71154	m6A-CLIP-seq	CD8T	Control|31279658
human_m6A_111891	chr22	31369397	31369397	+	TUG1	ENSG00000253352	ncRNA_exonic	antisense	GAATGAGAAAACATATTCTGACCCATTGGGATCAAATCAAA	28920958	GSE98623	miCLIP	MOLM13	Control|25491922
human_m6A_111892	chr22	31369428	31369428	+	TUG1	ENSG00000253352	ncRNA_exonic	antisense	TCAAATCAAAGGCACAGTGAACTCCTCATAGCATCTTCTTT	28920958	GSE98623	miCLIP	MOLM13	Control|26121403
human_m6A_111893	chr22	31369463	31369463	+	TUG1	ENSG00000253352	ncRNA_exonic	antisense	TTCTTTGGAATTACTCAGGAACCAGAACTTTTTACACAAAT	25491922	GSE54921	PA-m6A-seq	HeLa	Control
human_m6A_111894	chr22	31369469	31369469	+	TUG1	ENSG00000253352	ncRNA_exonic	antisense	GGAATTACTCAGGAACCAGAACTTTTTACACAAATGTAAGA	28920958	GSE98623	miCLIP	MOLM13	Control|31279658
human_m6A_111895	chr22	31370000	31370000	+	TUG1	ENSG00000253352	ncRNA_intronic	antisense	ATTGTCAAGTCAAAAACGGGACATGTTCTAACAGCAAAGCT	28637692	GSE86336	m6A-CLIP-seq	HeLa	Control|31279658
human_m6A_111896	chr22	31370510	31370510	+	TUG1	ENSG00000253352	ncRNA_intronic	antisense	TTGCCAGCAGATTGCCCTGGACACCCCAGAATAAACAGCAT	31279658	GSE122948	miCLIP	HEK293T	PCIF1
human_m6A_111897	chr22	31371230	31371230	+	TUG1	ENSG00000253352	ncRNA_exonic	antisense	ATGAAGCCCTTTGAGTGAAAACTGTGCAGAAGCCCAGAGTA	31279658	GSE122948	miCLIP	HEK293T	Control
human_m6A_111898	chr22	31371336	31371336	+	TUG1	ENSG00000253352	ncRNA_exonic	antisense	CTTCCTTTACCACCGTGGTGACACCTAAGGGGACTTCCTTA	26593424	GSE73405	miCLIP	HepG2	Heat_shock|26404942
human_m6A_111899	chr22	31371348	31371348	+	TUG1	ENSG00000253352	ncRNA_exonic	antisense	CCGTGGTGACACCTAAGGGGACTTCCTTACAACACCTTGAA	28920958	GSE98623	miCLIP	MOLM13	Control|26593424
human_m6A_111900	chr22	31371368	31371368	+	TUG1	ENSG00000253352	ncRNA_exonic	antisense	ACTTCCTTACAACACCTTGAACTCTTCCGAACACAGTTTGA	28920958	GSE98623	miCLIP	MOLM13	Control|28637692
human_m6A_111901	chr22	31371378	31371378	+	TUG1	ENSG00000253352	ncRNA_exonic	antisense	AACACCTTGAACTCTTCCGAACACAGTTTGAAAACCACTGC	31279658	GSE122948	miCLIP	HEK293T	Control
human_m6A_111902	chr22	31371485	31371485	+	TUG1	ENSG00000253352	ncRNA_exonic	antisense	TCATGTTCAGTAGATGCTGAACATTCTTAGAAATACTGTGT	28920958	GSE98623	miCLIP	MOLM13	Control|26404942
human_m6A_111903	chr22	31371510	31371510	+	TUG1	ENSG00000253352	ncRNA_exonic	antisense	CTTAGAAATACTGTGTGTGAACTTAGAAAAGTGCAAGAAGA	28920958	GSE98623	miCLIP	MOLM13	Control|26404942
human_m6A_111904	chr22	31371653	31371653	+	TUG1	ENSG00000253352	ncRNA_exonic	antisense	GAATGGGATATAGCCAGAGAACAATTCTATGCACCCTACAC	26404942	GSE71154	m6A-CLIP-seq	CD8T	Control|31279658
human_m6A_111905	chr22	31371676	31371676	+	TUG1	ENSG00000253352	ncRNA_exonic	antisense	ATTCTATGCACCCTACACTGACAGACTCCCTTAAGCAACAC	26404942	GSE71154	m6A-CLIP-seq	A549	Control
human_m6A_111906	chr22	31371680	31371680	+	TUG1	ENSG00000253352	ncRNA_exonic	antisense	TATGCACCCTACACTGACAGACTCCCTTAAGCAACACCAGA	28920958	GSE98623	miCLIP	MOLM13	Control|26121403
human_m6A_111907	chr22	31371727	31371727	+	TUG1	ENSG00000253352	ncRNA_exonic	antisense	ACTGGTACTTGAAGTACATGACTTTGAAGTCTTGACCCTCC	28920958	GSE98623	miCLIP	MOLM13	Control
human_m6A_111908	chr22	31371827	31371827	+	TUG1	ENSG00000253352	ncRNA_exonic	antisense	TAGAGCAACTTGTACATTTGACCTCTTGTTATCAGCCATGG	31328227	GSE128699	miCLIP	HCT116	Control
human_m6A_111909	chr22	31371949	31371949	+	TUG1	ENSG00000253352	ncRNA_exonic	antisense	TCATTCGTCTTCTTTTCCAAACTACACATCACTGTATGACT	26593424	GSE73405	miCLIP	HepG2	Heat_shock|26404942
human_m6A_111910	chr22	31371967	31371967	+	TUG1	ENSG00000253352	ncRNA_exonic	antisense	AAACTACACATCACTGTATGACTCAACCAGTAGCAGTTATA	31279658	GSE122948	miCLIP	HEK293T	Control|31328227
human_m6A_111911	chr22	31372126	31372126	+	TUG1	ENSG00000253352	ncRNA_exonic	antisense	TATTCTCCAGAATTATTATGACTATTCAGCTCACTTTAACA	31548708	GSE125780	DART-seq	HEK293T	Control
human_m6A_111912	chr22	31372152	31372152	+	TUG1	ENSG00000253352	ncRNA_exonic	antisense	CAGCTCACTTTAACAGTTGAACTTCAAGCGACAATCTTTGA	26404942	GSE71154	m6A-CLIP-seq	CD8T	Control|26404942
human_m6A_111913	chr22	31372173	31372173	+	TUG1	ENSG00000253352	ncRNA_exonic	antisense	CTTCAAGCGACAATCTTTGAACACCCCTTCTCATGTGATTT	31328227	GSE128699	miCLIP	HCT116	METTL5
human_m6A_111914	chr22	31372413	31372413	+	TUG1	ENSG00000253352	ncRNA_exonic	antisense	TGCCTACCTTTTTGCTGGAAACAAACTGATTTGAAAAACAA	28920958	GSE98623	miCLIP	MOLM13	Control
human_m6A_111915	chr22	31372417	31372417	+	TUG1	ENSG00000253352	ncRNA_exonic	antisense	TACCTTTTTGCTGGAAACAAACTGATTTGAAAAACAAAATC	28920958	GSE98623	miCLIP	MOLM13	Control|26404942
human_m6A_111916	chr22	31372471	31372471	+	TUG1	ENSG00000253352	ncRNA_exonic	antisense	GCTAAGGATTTTATCGGTAGACTTAAGAGCTTTTGTCCTTG	26121403	GSE63753	miCLIP	HEK293	sysy_antinbody
human_m6A_111917	chr22	31372542	31372542	+	TUG1	ENSG00000253352;ENSG00000269987	ncRNA_exonic	other	AATACTGTCATTTTACACTGACTCAGAGCAGCTGACTTCAT	28920958	GSE98623	miCLIP	MOLM13	Control|26404942
human_m6A_111918	chr22	31372599	31372599	+	TUG1	ENSG00000253352;ENSG00000269987	ncRNA_exonic	other	TATTTAAGGCAGGCATTGTAACAGACATAAAGACAACTTAT	26404942	GSE71154	m6A-CLIP-seq	CD8T	Control
human_m6A_111919	chr22	31372603	31372603	+	TUG1	ENSG00000253352;ENSG00000269987	ncRNA_exonic	other	TAAGGCAGGCATTGTAACAGACATAAAGACAACTTATCTGT	26404942	GSE71154	m6A-CLIP-seq	CD8T	Control|31279658
human_m6A_111920	chr22	31372611	31372611	+	TUG1	ENSG00000253352;ENSG00000269987	ncRNA_exonic	other	GCATTGTAACAGACATAAAGACAACTTATCTGTTTCAGCAG	26404942	GSE71154	m6A-CLIP-seq	CD8T	Control|31279658
human_m6A_111921	chr22	31372650	31372650	+	TUG1	ENSG00000253352;ENSG00000269987	ncRNA_exonic	other	AGGAAGGATTCAGTTTATGAACTCTCAGACCAGATCATGTT	28920958	GSE98623	miCLIP	MOLM13	Control|26121403
human_m6A_111922	chr22	31372658	31372658	+	TUG1	ENSG00000253352;ENSG00000269987	ncRNA_exonic	other	TTCAGTTTATGAACTCTCAGACCAGATCATGTTGAACAAGG	26404942	GSE71154	m6A-CLIP-seq	CD8T	Control
human_m6A_111923	chr22	31372673	31372673	+	TUG1	ENSG00000253352;ENSG00000269987	ncRNA_exonic	other	CTCAGACCAGATCATGTTGAACAAGGAGACTTTGATGTGTG	31279658	GSE122948	miCLIP	HEK293T	PCIF1
human_m6A_111924	chr22	31372681	31372681	+	TUG1	ENSG00000253352;ENSG00000269987	ncRNA_exonic	other	AGATCATGTTGAACAAGGAGACTTTGATGTGTGTCATGAGA	26404942	GSE71154	m6A-CLIP-seq	CD8T	Control|26404942
human_m6A_111925	chr22	31372855	31372855	+	TUG1	ENSG00000253352;ENSG00000269987	ncRNA_exonic	other	TCGACTCTACATCTCGTCAAACAAGGCCTAGGTCTGGTTGC	31257032	GSE122961	MAZTER-seq	HEK293T	Control|28920958
human_m6A_111926	chr22	31372881	31372881	+	TUG1	ENSG00000253352;ENSG00000269987	ncRNA_exonic	other	CCTAGGTCTGGTTGCTGTAGACTGCTCGCCCTCAACAAATA	28920958	GSE98623	miCLIP	MOLM13	Control|26121403
human_m6A_111927	chr22	31373035	31373035	+	TUG1	ENSG00000253352	ncRNA_exonic	antisense	CCTATACTTTACAGAAAAAGACATTGATCTATACTGCCATT	31281898	GSE125240	m6A-REF-seq	brain	Control|31281898
human_m6A_111928	chr22	31373091	31373091	+	TUG1	ENSG00000253352	ncRNA_exonic	antisense	ATACTCAGTCAAAAGGAATGACTTAAGATGAAGATGATCAT	31328227	GSE128699	miCLIP	HCT116	Control
human_m6A_111929	chr22	31373176	31373176	+	TUG1	ENSG00000253352	ncRNA_exonic	antisense	AGAAAAGCAAAAAACCTAAAACTTAAATCTAGGAGTCTGTA	26121403	GSE63753	miCLIP	HEK293	sysy_antinbody|26404942
human_m6A_111930	chr22	31373243	31373243	+	TUG1	ENSG00000253352	ncRNA_exonic	antisense	GATCTCATCTAAATCTTTGAACAGCACCATTCAACCAATCT	31281898	GSE125240	m6A-REF-seq	HEK293	Control|31281898
human_m6A_111931	chr22	31373357	31373357	+	TUG1	ENSG00000253352	ncRNA_exonic	antisense	AGAAAGTAGGGCCAACTTTGACAAATCTGGCTCTGCTGACC	28920958	GSE98623	miCLIP	MOLM13	Control|31279658
human_m6A_111932	chr22	31373375	31373375	+	TUG1	ENSG00000253352	ncRNA_exonic	antisense	TGACAAATCTGGCTCTGCTGACCCTGTCACTCCCAGATGTA	28920958	GSE98623	miCLIP	MOLM13	Control|26404942
human_m6A_111933	chr22	31373402	31373402	+	TUG1	ENSG00000253352	ncRNA_exonic	antisense	CACTCCCAGATGTAGCATAGACTCCTAAACAGAACCTCAAG	28920958	GSE98623	miCLIP	MOLM13	Control|26404942
human_m6A_111934	chr22	31373481	31373481	+	TUG1	ENSG00000253352	ncRNA_exonic	antisense	CTTTGGCAGATGAGCAAGAAACTGAAAGCTGATGTACCTGA	26404942	GSE71154	m6A-CLIP-seq	CD8T	Control
human_m6A_111935	chr22	31373501	31373501	+	TUG1	ENSG00000253352	ncRNA_exonic	antisense	ACTGAAAGCTGATGTACCTGACTGGCTCTGTAAGATCAGAA	26404942	GSE71154	m6A-CLIP-seq	CD8T	Control|31279658
human_m6A_111936	chr22	31373523	31373523	+	TUG1	ENSG00000253352;ENSG00000269972	ncRNA_exonic	other	TGGCTCTGTAAGATCAGAAAACTGTATCCAGAATAAGCCCT	28920958	GSE98623	miCLIP	MOLM13	Control|26121403
human_m6A_111937	chr22	31373552	31373552	+	TUG1	ENSG00000253352;ENSG00000269972	ncRNA_exonic	other	AGAATAAGCCCTATGGATTAACCCCTGAGTACCCAGAGTAA	28920958	GSE98623	miCLIP	MOLM13	Control|26593424
human_m6A_111938	chr22	31373575	31373575	+	TUG1	ENSG00000253352;ENSG00000269972	ncRNA_exonic	other	CCTGAGTACCCAGAGTAAAAACTAATTTACAGAACTTCCTT	31279658	GSE122948	miCLIP	HEK293T	Control
human_m6A_111939	chr22	31373588	31373588	+	TUG1	ENSG00000253352;ENSG00000269972	ncRNA_exonic	other	AGTAAAAACTAATTTACAGAACTTCCTTATTGATCTGCTGG	26404942	GSE71154	m6A-CLIP-seq	A549	Control|31279658
human_m6A_111940	chr22	31373736	31373736	+	TUG1	ENSG00000253352	ncRNA_exonic	antisense	CAATTAGACTCACCGTGAGGACTACAGTCAATTTCAGTCTA	31279658	GSE122948	miCLIP	HEK293T	Control
human_m6A_111941	chr22	31373792	31373792	+	TUG1	ENSG00000253352	ncRNA_exonic	antisense	AACAAGGATTTTTAATAGTAACAACCCACACCTCACCCACT	26404942	GSE71154	m6A-CLIP-seq	CD8T	Control|26404942
human_m6A_111942	chr22	31373816	31373816	+	TUG1	ENSG00000253352;ENSG00000269972	ncRNA_exonic	other	CCCACACCTCACCCACTAGGACTCAATGTTCACAACAGGAA	28920958	GSE98623	miCLIP	MOLM13	Control|26121403
human_m6A_111943	chr22	31373839	31373839	+	TUG1	ENSG00000253352;ENSG00000269972	ncRNA_exonic	other	CAATGTTCACAACAGGAAGGACCATTGCTGCATACTCCTTG	28637692	GSE86336	m6A-CLIP-seq	HeLa	Control|25491922
human_m6A_111944	chr22	31374045	31374045	+	TUG1	ENSG00000253352	ncRNA_exonic	antisense	GATTCACCAGTACACACAGAACTGTACCAGTTCAACCTAGC	28920958	GSE98623	miCLIP	MOLM13	Control|26121403
human_m6A_111945	chr22	31374107	31374107	+	TUG1	ENSG00000253352	ncRNA_exonic	antisense	GTACTTAAAATTTACAGCTGACTCAAATTGCCTCACAGAAT	31279658	GSE122948	miCLIP	HEK293T	Control|31548708
human_m6A_111946	chr22	31374171	31374171	+	TUG1	ENSG00000253352	ncRNA_exonic	antisense	TCTTACTTCAGATCAGCAGGACAGTTGGGCTCTCAGACTCA	31281898	GSE125240	m6A-REF-seq	HEK293	Control|31281898
human_m6A_111947	chr22	31374187	31374187	+	TUG1	ENSG00000253352	ncRNA_exonic	antisense	CAGGACAGTTGGGCTCTCAGACTCATGACCACTGAGTTTGC	31279658	GSE122948	miCLIP	HEK293T	Control
human_m6A_111948	chr22	31374218	31374218	+	TUG1	ENSG00000253352	ncRNA_exonic	antisense	CTGAGTTTGCTTGTGTTGAAACTGTGGTTTCATCCAACATA	28920958	GSE98623	miCLIP	MOLM13	Control|26404942
human_m6A_111949	chr22	31374248	31374248	+	TUG1	ENSG00000253352	ncRNA_exonic	antisense	CATCCAACATATGCTATTGGACATGATTATTATTCCATTCA	31281898	GSE125240	m6A-REF-seq	HEK293	Control|31281898
human_m6A_111950	chr22	31374281	31374281	+	TUG1	ENSG00000253352	ncRNA_exonic	antisense	TCCATTCAAATGGATTACAGACTTCTTGAGGACAGGACAAA	28920958	GSE98623	miCLIP	MOLM13	Control|26404942
human_m6A_111951	chr22	31374292	31374292	+	TUG1	ENSG00000253352	ncRNA_exonic	antisense	GGATTACAGACTTCTTGAGGACAGGACAAACTTATCTCTCA	28920958	GSE98623	miCLIP	MOLM13	Control|28637692
human_m6A_111952	chr22	31374297	31374297	+	TUG1	ENSG00000253352	ncRNA_exonic	antisense	ACAGACTTCTTGAGGACAGGACAAACTTATCTCTCATGGTG	31279658	GSE122948	miCLIP	HEK293T	Control|31279658
human_m6A_111953	chr22	31374301	31374301	+	TUG1	ENSG00000253352	ncRNA_exonic	antisense	ACTTCTTGAGGACAGGACAAACTTATCTCTCATGGTGTTTT	28920958	GSE98623	miCLIP	MOLM13	Control
human_m6A_111954	chr22	31374421	31374421	+	TUG1	ENSG00000253352	ncRNA_exonic	antisense	CATATCTGTTCTTATCCTGGACATCAGTAGTTTTTAATTGC	31279658	GSE122948	miCLIP	HEK293T	Control|31279658
human_m6A_111955	chr22	31374520	31374520	+	TUG1	ENSG00000253352	ncRNA_exonic	antisense	ATTTTCAGTCTGTGGTTTGGACAGTCTGACCCAACCTTGAG	31281898	GSE125240	m6A-REF-seq	HEK293	Control|31281898
human_m6A_111956	chr22	31374553	31374553	+	TUG1	ENSG00000253352	ncRNA_exonic	antisense	ACCTTGAGCTTTGTGGGTGAACATGTAATTCAGACCTCATC	26404942	GSE71154	m6A-CLIP-seq	CD8T	Control|26404942
human_m6A_111957	chr22	31374566	31374566	+	TUG1	ENSG00000253352	ncRNA_exonic	antisense	TGGGTGAACATGTAATTCAGACCTCATCAATCAGCAAATCC	26404942	GSE71154	m6A-CLIP-seq	CD8T	Control|26404942
human_m6A_111958	chr22	31374593	31374593	+	TUG1	ENSG00000253352	ncRNA_exonic	antisense	CAATCAGCAAATCCATCTGAACTGTGGAGGAGAAGCTCTCT	28637692	GSE86336	m6A-CLIP-seq	HeLa	Control|26404942
human_m6A_111959	chr22	31374721	31374721	+	TUG1	ENSG00000253352;ENSG00000269987	ncRNA_exonic	other	CAGAGCCAAAATATGGAGAGACTTGAATCCTGATGACAGCG	28920958	GSE98623	miCLIP	MOLM13	Control|26404942
human_m6A_111960	chr22	31374736	31374736	+	TUG1	ENSG00000253352;ENSG00000269987	ncRNA_exonic	other	GAGAGACTTGAATCCTGATGACAGCGTTTGTGCCCCTGGAT	31281898	GSE125240	m6A-REF-seq	kidney	Control|31281898
human_m6A_111961	chr22	31374789	31374789	+	TUG1	ENSG00000253352;ENSG00000269987	ncRNA_exonic	other	GAAGCTAGAATATCCCCTGGACTTTTCAGTTATGTGAACCA	28920958	GSE98623	miCLIP	MOLM13	Control|26404942
human_m6A_111962	chr22	31374806	31374806	+	TUG1	ENSG00000253352;ENSG00000269987	ncRNA_exonic	other	TGGACTTTTCAGTTATGTGAACCAATAAATACCCTTTTTTG	25491922	GSE54921	PA-m6A-seq	HeLa	Control
human_m6A_111963	chr22	31374982	31374982	+	TUG1	ENSG00000253352	ncRNA_exonic	antisense	GAAGACAAAATGAAACAGGAACTGAGGGAATATTTAAGATC	26121403	GSE63753	miCLIP	HEK293	sysy_antinbody
human_m6A_111964	chr22	31375022	31375022	+	TUG1	ENSG00000253352	ncRNA_exonic	antisense	CCCACAGAAGCGTAAAAATGACATGGTAGAAAGTAATAGAA	31257032	GSE122961	MAZTER-seq	HEK293T	Control
human_m6A_111965	chr22	31432930	31432930	+	TUG1;SMTN	ENSG00000253352;ENSG00000240186	intergenic	other	TCTGATGCCCCAGCGCCTGGACCGGCGCCTAGCAAATCGTA	26593424	GSE73405	miCLIP	HEK293T	Heat_shock
human_m6A_113969	chr22	31364506	31364506	-	MORC2;TUG1	ENSG00000133422	upstream	protein_coding	TAATCTGACCACCACCCTGAACTGGGTTTGGTCCGGCTTTG	26121403	GSE63753	miCLIP	HEK293	sysy_antinbody|26121403
human_m6A_113970	chr22	31364768	31364768	-	MORC2;TUG1	ENSG00000133422	upstream	protein_coding	TTCCAATTCCGCGGGGAGGGACAAAGGCAGTTGTGAGATCC	31279658	GSE122948	miCLIP	HEK293T	Control
human_m6A_113971	chr22	31365303	31365303	-	TUG1	ENSG00000133422;ENSG00000253352	intergenic	other	CCTGACTCCCCGGCGACGAGACAAGATGGCTCCTCCGGTCC	26593424	GSE73405	miCLIP	HepG2	Heat_shock
human_m6A_113972	chr22	31365319	31365319	-	TUG1	ENSG00000133422;ENSG00000253352	intergenic	other	TTCTTCGATTTAGGGGCCTGACTCCCCGGCGACGAGACAAG	26593424	GSE73405	miCLIP	HepG2	Heat_shock
human_m6A_113973	chr22	31369331	31369331	-	TUG1	ENSG00000253352	ncRNA_exonic	antisense	AGAAAAAACAGGGTCCAGTGACCTTCACGGGATCCTAGATG	26593424	GSE73405	miCLIP	HepG2	Heat_shock
human_m6A_113974	chr22	31369344	31369344	-	TUG1	ENSG00000253352	ncRNA_exonic	antisense	CAGGATTTGAAGTAGAAAAAACAGGGTCCAGTGACCTTCAC	26593424	GSE73405	miCLIP	HepG2	Heat_shock
human_m6A_113975	chr22	31374022	31374022	-	TUG1	ENSG00000253352	ncRNA_exonic	antisense	TGTGTGTACTGGTGAATCGGACTCATTTCTGCACTACTGAA	26593424	GSE73405	miCLIP	HepG2	Control
human_m6A_63086	chr16	89779178	89779178	+	VPS9D1-AS1	ENSG00000261373	ncRNA_exonic	antisense	GGAAGCCCAGTGGTGTCTGGACACCAGAGGAGTCTCTCTCA	31281898	GSE125240	m6A-REF-seq	HEK293	Control
human_m6A_63087	chr16	89783242	89783242	+	VPS9D1-AS1	ENSG00000261373	ncRNA_exonic	antisense	CCCCAGCTTCTGGGGGAGGGACAAGAAGGCTGGTCACAGTC	31279658	GSE122948	miCLIP	HEK293T	PCIF1
human_m6A_63088	chr16	89783388	89783388	+	VPS9D1-AS1	ENSG00000261373	ncRNA_intronic	antisense	GCCCCCCCATCCCCTCACTGACCCTGGGCAAGCCCACTGCC	31279658	GSE122948	miCLIP	HEK293T	Control
human_m6A_63089	chr16	89783461	89783461	+	VPS9D1-AS1	ENSG00000261373	ncRNA_intronic	antisense	CCCCTCCCGTCCCCCAACTGACTGACCCTAGGCAAGCCCAC	26121403	GSE63753	miCLIP	HEK293	Control
human_m6A_63090	chr16	89783566	89783566	+	VPS9D1-AS1	ENSG00000261373	ncRNA_intronic	antisense	AAGCCGACTATTCCTCATGGACCCCAGGCAAGGCCCCTGCC	31279658	GSE122948	miCLIP	HEK293T	Control
human_m6A_63091	chr16	89783780	89783780	+	VPS9D1-AS1	ENSG00000261373	ncRNA_exonic	antisense	GAAGTGGCCGTTTTACAGAGACAAGGACGTGCTGAGGGGAT	31279658	GSE122948	miCLIP	HEK293T	Control|31279658
human_m6A_63092	chr16	89783884	89783884	+	VPS9D1-AS1	ENSG00000261373	ncRNA_exonic	antisense	GCACCTCTGCGCGACCATGGACCTGCTCACACAGCCCTTCT	26121403	GSE63753	miCLIP	HEK293	Control
human_m6A_63093	chr16	89783932	89783932	+	VPS9D1-AS1	ENSG00000261373	ncRNA_exonic	antisense	GTGGGAGCTGCCTCTCTGTGACTCGCCCCTGGACCCACCGC	26121403	GSE63753	miCLIP	HEK293	Control|31279658
human_m6A_63094	chr16	89783944	89783944	+	VPS9D1-AS1	ENSG00000261373	ncRNA_exonic	antisense	TCTCTGTGACTCGCCCCTGGACCCACCGCCCCAGCGCCTGA	31328227	GSE128699	miCLIP	HCT116	Control
human_m6A_63095	chr16	89783993	89783993	+	VPS9D1-AS1	ENSG00000261373	ncRNA_exonic	antisense	CCTGCTGCCCTTCACAGAAAACTTCTCATAGACTCCCATTT	31279658	GSE122948	miCLIP	HEK293T	Control|31279658
human_m6A_63096	chr16	89784004	89784004	+	VPS9D1-AS1	ENSG00000261373	ncRNA_exonic	antisense	TCACAGAAAACTTCTCATAGACTCCCATTTTCTCATCCCGC	26121403	GSE63753	miCLIP	HEK293	Control|31279658
human_m6A_63097	chr16	89784054	89784054	+	VPS9D1-AS1	ENSG00000261373	ncRNA_exonic	antisense	GCCCCCGACTCCCCCCGGAAACTGCCCTTACCCGTCCCCAC	26121403	GSE63753	miCLIP	HEK293	Control|31279658
human_m6A_63098	chr16	89784083	89784083	+	VPS9D1-AS1	ENSG00000261373	ncRNA_exonic	antisense	ACCCGTCCCCACCTTGCCAGACACGGTGGGCCACTGGAGTT	31279658	GSE122948	miCLIP	HEK293T	Control|31279658
human_m6A_63099	chr16	89784119	89784119	+	VPS9D1-AS1	ENSG00000261373	ncRNA_exonic	antisense	GAGTTCCTCTGTCTTCTGGGACTTTGCTCTCCCCAGGGGAT	31279658	GSE122948	miCLIP	HEK293T	PCIF1
human_m6A_63100	chr16	89784241	89784241	+	VPS9D1-AS1	ENSG00000261373	ncRNA_exonic	antisense	GCAACTGTTAGCTCCCCCTGACCTGTGTGATCCTACGTCCA	31328227	GSE128699	miCLIP	HCT116	ZCCHC4
human_m6A_63101	chr16	89784547	89784547	+	VPS9D1-AS1	ENSG00000261373	ncRNA_exonic	antisense	AGCGGCTGCTGGCCTCTCAAACTTAATGTGTTCATTGCGGA	31279658	GSE122948	miCLIP	HEK293T	PCIF1
human_m6A_63102	chr16	89784568	89784568	+	VPS9D1-AS1	ENSG00000261373	ncRNA_exonic	antisense	CTTAATGTGTTCATTGCGGAACTTGCTATTCCTCTCCTTGC	31279658	GSE122948	miCLIP	HEK293T	Control|31279658
human_m6A_138276	chr5	80533520	80533520	-	CKMT2-AS1	ENSG00000247572	ncRNA_exonic	antisense	TATTGAAGGATATTCATCAAACTGCTAAAAGGGTTGCTTCA	28920958	GSE98623	miCLIP	MOLM13	Control
human_m6A_138277	chr5	80533693	80533693	-	CKMT2-AS1	ENSG00000247572	ncRNA_exonic	antisense	CAGCTATTAAAGGAGTTAAAACTGCCTCCACTTACCTGGAG	31279658	GSE122948	miCLIP	HEK293T	Control
human_m6A_138278	chr5	80534424	80534424	-	CKMT2-AS1	ENSG00000247572	ncRNA_exonic	antisense	AGCCATAGCCAAAGGAACAAACTGTGAGACCTGGGACTTGA	26404942	GSE71154	m6A-CLIP-seq	CD8T	Control
human_m6A_138279	chr5	80534675	80534675	-	CKMT2-AS1	ENSG00000247572	ncRNA_exonic	antisense	CTACCACTATAATCCAAAGGACAAGAGCAAAAATAGTAAAG	31279658	GSE122948	miCLIP	HEK293T	Control
human_m6A_138280	chr5	80597250	80597250	-	CKMT2-AS1	ENSG00000247572	ncRNA_exonic	antisense	GTTCAATCCGTGCTGTCTGAACTCACAGTGTAGCAGGCGAG	24981863	GSE54365	m6A-seq	with	improved
human_m6A_141870	chr6	30259470	30259470	+	HCG18	ENSG00000231074	ncRNA_exonic	antisense	TTATCGCAGAAGTCACATTGACTGTCTCACATTTACTCTTC	26593424	GSE73405	miCLIP	HepG2	Control
human_m6A_141871	chr6	30262576	30262576	+	HCG18	ENSG00000231074	ncRNA_exonic	antisense	CAGCATCTATTGGCAGGATGACCAGCAATTCTTGTGTGTGG	26593424	GSE73405	miCLIP	HepG2	Control
human_m6A_141872	chr6	30294370	30294370	+	HCG18	ENSG00000231074	ncRNA_exonic	antisense	AGCCGGGGCCTGGAGCCTGGACTAGACAGCCTCGCCGGCCG	31279658	GSE122948	miCLIP	HEK293T	Control
human_m6A_146611	chr6	30255316	30255316	-	HCG18	ENSG00000231074	ncRNA_exonic	antisense	TGTAACAAAAGCAAAAATGGACAAATTGGATTTAAGAGCTT	31279658	GSE122948	miCLIP	HEK293T	Control
human_m6A_146612	chr6	30255332	30255332	-	HCG18	ENSG00000231074	ncRNA_exonic	antisense	AGACACCAAAAGCAATTGTAACAAAAGCAAAAATGGACAAA	26404942	GSE71154	m6A-CLIP-seq	A549	Control
human_m6A_146613	chr6	30255821	30255821	-	HCG18	ENSG00000231074	ncRNA_exonic	antisense	TTCAATGCTATTCCTATCAAACTATCAATTACATTTTTCAC	30867593	GSE121942	miCLIP	HepG2	Control
human_m6A_146614	chr6	30256401	30256401	-	HCG18	ENSG00000231074	ncRNA_exonic	antisense	AATAATAAGAGCCAACTATAACAAACCCACAGCCAACATCA	25491922	GSE54921	PA-m6A-seq	HeLa	Control
human_m6A_146615	chr6	30256397	30256397	-	HCG18	ENSG00000231074	ncRNA_exonic	antisense	ATAAGAGCCAACTATAACAAACCCACAGCCAACATCATACT	25491922	GSE54921	PA-m6A-seq	HeLa	Control
human_m6A_146616	chr6	30256432	30256432	-	HCG18	ENSG00000231074	ncRNA_exonic	antisense	TCCCATCTTGTGTTGAAGGAACATAACTCAGAATAATAAGA	25491922	GSE54921	PA-m6A-seq	HeLa	Control
human_m6A_146617	chr6	30256427	30256427	-	HCG18	ENSG00000231074	ncRNA_exonic	antisense	TCTTGTGTTGAAGGAACATAACTCAGAATAATAAGAGCCAA	25491922	GSE54921	PA-m6A-seq	HeLa	Control
human_m6A_146618	chr6	30256810	30256810	-	HCG18	ENSG00000231074	ncRNA_exonic	antisense	CTGCCTGTGCTTGGACATGGACCCTCTGCAATATGCGGCAG	26404942	GSE71154	m6A-CLIP-seq	A549	Control|31279658
human_m6A_146619	chr6	30257085	30257085	-	HCG18	ENSG00000231074	ncRNA_exonic	antisense	CCTTTTCCATGTATCCTGGAACTGAGCATAGACCTCTTCCC	24981863	GSE54365	m6A-seq	with	improved
human_m6A_146620	chr6	30259402	30259402	-	HCG18	ENSG00000231074	ncRNA_exonic	antisense	AAAATTTTGGTGAAACCTGAACTTTCTTCGTTGCATATACT	26121403	GSE63753	miCLIP	HEK293	Control|26404942
human_m6A_146621	chr6	30259449	30259449	-	HCG18	ENSG00000231074	ncRNA_exonic	antisense	CAATGTGACTTCTGCGATAAACAGATTTTTAAACCCCGAAA	26593424	GSE73405	miCLIP	HepG2	Control
human_m6A_146622	chr6	30259462	30259462	-	HCG18	ENSG00000231074	ncRNA_exonic	antisense	AATGTGAGACAGTCAATGTGACTTCTGCGATAAACAGATTT	26593424	GSE73405	miCLIP	HepG2	Control
human_m6A_146623	chr6	30259474	30259474	-	HCG18	ENSG00000231074	ncRNA_exonic	antisense	CGAGGAAGAGTAAATGTGAGACAGTCAATGTGACTTCTGCG	26121403	GSE63753	miCLIP	HEK293	Control|26593424
human_m6A_146624	chr6	30259497	30259497	-	HCG18	ENSG00000231074	ncRNA_exonic	antisense	GACAAGTCAGCAGGATCAGGACACGAGGAAGAGTAAATGTG	26404942	GSE71154	m6A-CLIP-seq	A549	Control|31279658
human_m6A_146625	chr6	30259516	30259516	-	HCG18	ENSG00000231074	ncRNA_exonic	antisense	CTTCGTAGTTGCCCATGTGGACAAGTCAGCAGGATCAGGAC	26404942	GSE71154	m6A-CLIP-seq	CD8T	Control
human_m6A_146626	chr6	30259896	30259896	-	HCG18	ENSG00000231074	ncRNA_exonic	antisense	GCCTGGCAACTCCTGCAAGGACCGCAGGACAGCCCCTCTGT	26121403	GSE63753	miCLIP	HEK293	sysy_antinbody
human_m6A_146627	chr6	30260182	30260182	-	HCG18	ENSG00000231074;ENSG00000243753	ncRNA_exonic	other	CCTGGGAGGAGGTGGTGAGAACTCTGGGAGAGAAAAAAGAA	26404942	GSE71154	m6A-CLIP-seq	A549	Control|24981863
human_m6A_146628	chr6	30262260	30262260	-	HCG18	ENSG00000231074	ncRNA_exonic	antisense	TCATGGGCCCCATCATCATGACTTCTGTCCAAGGTGTGCTC	24981863	GSE54365	m6A-seq	with	improved
human_m6A_146629	chr6	30262354	30262354	-	HCG18	ENSG00000231074	ncRNA_exonic	antisense	AGGCCTGCCAGGGGCCACAGACACAGAAGATGCTCCCGGGG	31279658	GSE122948	miCLIP	HEK293T	Control
human_m6A_146630	chr6	30262492	30262492	-	HCG18	ENSG00000231074	ncRNA_exonic	antisense	TTGAGAGTAGGAGACTGGAGACCAAGGTGGCTAGAATCCAG	26404942	GSE71154	m6A-CLIP-seq	A549	Control
human_m6A_146631	chr6	30262499	30262499	-	HCG18	ENSG00000231074	ncRNA_exonic	antisense	CATGGGCTTGAGAGTAGGAGACTGGAGACCAAGGTGGCTAG	26404942	GSE71154	m6A-CLIP-seq	CD8T	Control
human_m6A_146632	chr6	30262677	30262677	-	HCG18	ENSG00000231074	ncRNA_exonic	antisense	GTAGACAAGACAGCAAAAGGACAGACTACCTTGTGGAACCT	26404942	GSE71154	m6A-CLIP-seq	CD8T	Control|31279658
human_m6A_146633	chr6	30262693	30262693	-	HCG18	ENSG00000231074	ncRNA_exonic	antisense	CCAAAGGTTCTCTGGTGTAGACAAGACAGCAAAAGGACAGA	26404942	GSE71154	m6A-CLIP-seq	CD8T	Control|31279658
human_m6A_146634	chr6	30262688	30262688	-	HCG18	ENSG00000231074	ncRNA_exonic	antisense	GGTTCTCTGGTGTAGACAAGACAGCAAAAGGACAGACTACC	28920958	GSE98623	miCLIP	MOLM13	Control|26404942
human_m6A_146635	chr6	30262740	30262740	-	HCG18	ENSG00000231074	ncRNA_exonic	antisense	TGTTGTTGTTTTGTAATAGGACTGAAGCCAATATTAAAGCA	26593424	GSE73405	miCLIP	HepG2	Control
human_m6A_146636	chr6	30266279	30266279	-	HCG17;HCG18	ENSG00000231074;ENSG00000270604	ncRNA_intronic	other	ATAACCAGAATCTATAAGGAACTTAGTAAGCAAAAAAGAAC	26404942	GSE71154	m6A-CLIP-seq	A549	Control
human_m6A_146637	chr6	30268703	30268703	-	HCG17;HCG18	ENSG00000231074	ncRNA_exonic	antisense	AATACCAACCACACTCTTGGACCACAGTGCCATAAAAATAA	26404942	GSE71154	m6A-CLIP-seq	A549	Control
human_m6A_146638	chr6	30268730	30268730	-	HCG17;HCG18	ENSG00000231074	ncRNA_exonic	antisense	CATCTCAAAAAAACAAAAAAACCCTGAAATACCAACCACAC	30867593	GSE121942	miCLIP	HepG2	Control
human_m6A_146639	chr6	30270548	30270548	-	HCG17;HCG18	ENSG00000231074	ncRNA_exonic	antisense	CTCCCTGGATGTGGCTATTAACTTCTGGCCTGCCACTCTAT	25491922	GSE54921	PA-m6A-seq	HeLa	Control
human_m6A_146640	chr6	30291925	30291925	-	HCG17;HCG18	ENSG00000231074;ENSG00000270604	ncRNA_intronic	other	TAATAATGGGATGTAATTAAACAAATTTTAAATATACATTT	30867593	GSE121942	miCLIP	HepG2	SETD2
human_m6A_146641	chr6	30294278	30294278	-	HCG18	ENSG00000231074	ncRNA_exonic	antisense	GGGGCGGGGGCGGCTTGTGGACTTCCACACTTTTCCTCTCT	25491922	GSE54921	PA-m6A-seq	HeLa	Control|24981863
human_m6A_146642	chr6	30294519	30294519	-	HCG18	ENSG00000231074	ncRNA_exonic	antisense	GGAATCAAGGGCAAGAAGGGACCCAGAGGGGCAGGTGGCTG	26404942	GSE71154	m6A-CLIP-seq	A549	Control
human_m6A_174509	chrX	149128641	149128641	+	LINC00894	ENSG00000235703	ncRNA_intronic	antisense	CCTGTTATTATTTTAGAATGACATGGACTCTTTCCCAGTCC	26593424	GSE73405	miCLIP	HepG2	Heat_shock
human_m6A_174510	chrX	149128647	149128647	+	LINC00894	ENSG00000235703	ncRNA_intronic	antisense	ATTATTTTAGAATGACATGGACTCTTTCCCAGTCCATTTGG	26593424	GSE73405	miCLIP	HepG2	Heat_shock
human_m6A_174511	chrX	149283523	149283523	+	LINC00894;MIR2114	ENSG00000183171	ncRNA_exonic	processed_pseudogene	CAAAAGAGTTACCACAAGGGACCAGTGGTCAACTCTGGTAT	31548708	GSE125780	DART-seq	HEK293T	Control|31548708
human_m6A_177003	chrX	149128659	149128659	-	LINC00894	ENSG00000235703	ncRNA_intronic	antisense	AAGAATCCTAACCCAAATGGACTGGGAAAGAGTCCATGTCA	26593424	GSE73405	miCLIP	HepG2	Heat_shock
human_m6A_86436	chr19	58817465	58817465	+	ERVK3-1;ZNF8-ERVK3-1	ENSG00000142396	ncRNA_exonic	protein_coding	TTGGTCCAGAAGCAACCGTGACAAGTGGTGCCCGACCAGGG	31257032	GSE122961	MAZTER-seq	ESC	Control|31257032
human_m6A_86437	chr19	58823572	58823572	+	ERVK3-1;ZNF8-ERVK3-1	ENSG00000142396	ncRNA_exonic	protein_coding	GTGCCCTCCAGGTGTGTGTGACCATGGAACGGGAGACCGGA	26593424	GSE73405	miCLIP	HepG2	Control
human_m6A_86438	chr19	58823587	58823587	+	ERVK3-1;ZNF8-ERVK3-1	ENSG00000142396	ncRNA_exonic	protein_coding	GTGTGACCATGGAACGGGAGACCGGAGGGATCCATGGTATT	26593424	GSE73405	miCLIP	HepG2	Control
human_m6A_86439	chr19	58823753	58823753	+	ERVK3-1;ZNF8-ERVK3-1	ENSG00000142396	ncRNA_exonic	protein_coding	ACGACACAAGAAGCTGAGAAACTACTGGAGCGCCAGGGTCA	26593424	GSE73405	miCLIP	HepG2	Control
human_m6A_86440	chr19	58824015	58824015	+	ERVK3-1;ZNF8-ERVK3-1	ENSG00000142396	ncRNA_intronic	protein_coding	TACACCGGCCCATTGGAAGGACTCCCTTTATGTATCACCAT	28920958	GSE98623	miCLIP	MOLM13	Control|31279658
human_m6A_86441	chr19	58824370	58824370	+	ERVK3-1;ZNF8-ERVK3-1	ENSG00000142396	ncRNA_intronic	protein_coding	TTCACTGGCACTGGTGGTGGACCTTCAACACCTCTTCATCA	25491922	GSE54921	PA-m6A-seq	HeLa	Control
human_m6A_86442	chr19	58826193	58826193	+	ERVK3-1;ZNF8-ERVK3-1	ENSG00000142396	ncRNA_exonic	protein_coding	TTTATTCAATTAATGCAAAAACAAAAGGGGAGATGTTGGAG	31279658	GSE122948	miCLIP	HEK293T	Control|31548708
human_m6A_86443	chr19	58826278	58826278	+	ERVK3-1;ZNF8-ERVK3-1	ENSG00000142396	ncRNA_exonic	protein_coding	GCTCTGTGAGCAAACAGCAAACTGTTCTCATGAAAGCAGGA	28920958	GSE98623	miCLIP	MOLM13	Control|31279658
human_m6A_86444	chr19	58826308	58826308	+	ERVK3-1;ZNF8-ERVK3-1	ENSG00000142396	ncRNA_exonic	protein_coding	TGAAAGCAGGATGTTGGCGAACTGACAAACTCTGTCTGCCG	31279658	GSE122948	miCLIP	HEK293T	PCIF1
human_m6A_86445	chr19	58826312	58826312	+	ERVK3-1;ZNF8-ERVK3-1	ENSG00000142396	ncRNA_exonic	protein_coding	AGCAGGATGTTGGCGAACTGACAAACTCTGTCTGCCGCCAG	31257032	GSE122961	MAZTER-seq	ESC	FTO
human_m6A_86446	chr19	58826316	58826316	+	ERVK3-1;LOC105372480;ZNF8-ERVK3-1	ENSG00000142396	ncRNA_exonic	protein_coding	GGATGTTGGCGAACTGACAAACTCTGTCTGCCGCCAGAAGG	28637692	GSE86336	m6A-CLIP-seq	HeLa	Control|31279658
human_m6A_86447	chr19	58826454	58826454	+	ERVK3-1;ZNF8-ERVK3-1	ENSG00000142396	ncRNA_exonic	protein_coding	TGTGTTAAATCAAATAGCTGACCGACAGTTATCCCTTCCTC	26593424	GSE73405	miCLIP	HepG2	Heat_shock|31548708
human_m6A_90676	chr19	58823771	58823771	-	ERVK3-1;ZNF8-ERVK3-1	ENSG00000142396	ncRNA_exonic	protein_coding	GAGTCAGGGGTTTTTGCCTGACCCTGGCGCTCCAGTAGTTT	26593424	GSE73405	miCLIP	HepG2	Control
human_m6A_90677	chr19	58826282	58826282	-	ERVK3-1;ZNF8-ERVK3-1	ENSG00000142396	ncRNA_exonic	protein_coding	AACATCCTGCTTTCATGAGAACAGTTTGCTGTTTGCTCACA	31279658	GSE122948	miCLIP	HEK293T	Control
human_m6A_90678	chr19	58826462	58826462	-	ERVK3-1;ZNF8-ERVK3-1	ENSG00000142396	ncRNA_exonic	protein_coding	TGAATAGGGAGGAAGGGATAACTGTCGGTCAGCTATTTGAT	26593424	GSE73405	miCLIP	HepG2	Heat_shock
human_m6A_137708	chr5	43571888	43571888	-	PAIP1;NNT-AS1	ENSG00000248092	ncRNA_exonic	antisense	CAATCTGAAGAACTACAGAGACTCTCAAAAAACTAGTGTAT	28637692	GSE86336	m6A-CLIP-seq	HeLa	Control|26404942
human_m6A_137709	chr5	43571897	43571897	-	PAIP1;NNT-AS1	ENSG00000248092	ncRNA_exonic	antisense	TTAACACTACAATCTGAAGAACTACAGAGACTCTCAAAAAA	26404942	GSE71154	m6A-CLIP-seq	CD8T	Control
human_m6A_137710	chr5	43571942	43571942	-	PAIP1;NNT-AS1	ENSG00000248092	ncRNA_exonic	antisense	CACTGCAACACCTGATTTAAACTACAACCAGGAGACTCTGT	26404942	GSE71154	m6A-CLIP-seq	CD8T	Control
human_m6A_137711	chr5	43572041	43572041	-	PAIP1;NNT-AS1	ENSG00000248092	ncRNA_exonic	antisense	GAGCAAGACAACTTGAATAAACTATGGGAAAAATCACTACA	26404942	GSE71154	m6A-CLIP-seq	CD8T	Control
human_m6A_137712	chr5	43572054	43572054	-	PAIP1;NNT-AS1	ENSG00000248092	ncRNA_exonic	antisense	GCCCTGCAGACTGGAGCAAGACAACTTGAATAAACTATGGG	26404942	GSE71154	m6A-CLIP-seq	CD8T	Control
human_m6A_137713	chr5	43572065	43572065	-	PAIP1;NNT-AS1	ENSG00000248092	ncRNA_exonic	antisense	CTTTTCTTGAAGCCCTGCAGACTGGAGCAAGACAACTTGAA	26404942	GSE71154	m6A-CLIP-seq	CD8T	Control
human_m6A_137714	chr5	43573195	43573195	-	NNT-AS1	ENSG00000248092	ncRNA_exonic	antisense	TTTGGAATTCACACCGTTGGACTAGTTAAAAACTTCTAAAA	26404942	GSE71154	m6A-CLIP-seq	CD8T	Control|25491922
human_m6A_137715	chr5	43573217	43573217	-	NNT-AS1	ENSG00000248092	ncRNA_exonic	antisense	TTAAACACAGTTTTCTGATAACTTTGGAATTCACACCGTTG	25491922	GSE54921	PA-m6A-seq	HeLa	Control
human_m6A_137716	chr5	43573233	43573233	-	NNT-AS1	ENSG00000248092	ncRNA_exonic	antisense	CTGACAGCACACACACTTAAACACAGTTTTCTGATAACTTT	25491922	GSE54921	PA-m6A-seq	HeLa	Control
human_m6A_137717	chr5	43573250	43573250	-	NNT-AS1	ENSG00000248092	ncRNA_exonic	antisense	AATCCATGGAAAGGGCCCTGACAGCACACACACTTAAACAC	25491922	GSE54921	PA-m6A-seq	HeLa	Control
human_m6A_137718	chr5	43574558	43574558	-	NNT-AS1	ENSG00000248092	ncRNA_exonic	antisense	TCTCTGCTATTTTTTTAAGGACCTAAAACTGAATGGACATA	31279658	GSE122948	miCLIP	HEK293T	Control
human_m6A_137719	chr5	43575244	43575244	-	NNT-AS1	ENSG00000248092	ncRNA_exonic	antisense	AAGATCTTCAGCCATGAAGGACAGACAAACTGTAACCTTTC	26404942	GSE71154	m6A-CLIP-seq	CD8T	Control
human_m6A_137720	chr5	43575240	43575240	-	NNT-AS1	ENSG00000248092	ncRNA_exonic	antisense	TCTTCAGCCATGAAGGACAGACAAACTGTAACCTTTCCATT	31279658	GSE122948	miCLIP	HEK293T	Control
human_m6A_137721	chr5	43575386	43575386	-	NNT-AS1	ENSG00000248092	ncRNA_exonic	antisense	TGAAGAGGACAAATACTCAAACTATATCACTTGTTGTCCAT	26404942	GSE71154	m6A-CLIP-seq	CD8T	Control
human_m6A_137722	chr5	43575398	43575398	-	NNT-AS1	ENSG00000248092	ncRNA_exonic	antisense	CAACATGAGATTTGAAGAGGACAAATACTCAAACTATATCA	31279658	GSE122948	miCLIP	HEK293T	Control
human_m6A_137723	chr5	43575505	43575505	-	NNT-AS1	ENSG00000248092	ncRNA_exonic	antisense	ACTCACTCATTACCACAAGGACAGAACCCAGCCATTCATGA	26404942	GSE71154	m6A-CLIP-seq	CD8T	Control|31279658
human_m6A_137724	chr5	43575568	43575568	-	NNT-AS1	ENSG00000248092	ncRNA_exonic	antisense	AAAGGTGAGAAAGACACTAGACTCTTTTTAAAACCAGCTCT	26404942	GSE71154	m6A-CLIP-seq	CD8T	Control
human_m6A_137725	chr5	43575575	43575575	-	NNT-AS1	ENSG00000248092	ncRNA_exonic	antisense	GCAAGAGAAAGGTGAGAAAGACACTAGACTCTTTTTAAAAC	26404942	GSE71154	m6A-CLIP-seq	CD8T	Control|31279658
human_m6A_125599	chr4	1243929	1243929	+	CTBP1-AS2	ENSG00000196810	ncRNA_exonic	antisense	ATGGAGACGGAATGATGCAGACTCCTATCCGCGAGATACCT	26593424	GSE73405	miCLIP	HepG2	Heat_shock
human_m6A_125600	chr4	1244423	1244423	+	CTBP1-AS2	ENSG00000196810	ncRNA_exonic	antisense	TTCCTGTCTGCTCAGCATGGACAGGCAGCCCAGGAGAAGGC	31279658	GSE122948	miCLIP	HEK293T	Control
human_m6A_125601	chr4	1244578	1244578	+	CTBP1-AS2	ENSG00000196810	ncRNA_exonic	antisense	GTGGTGAATATAATGGAGAGACTTCTGGGGAGGAATTCCTG	26404942	GSE71154	m6A-CLIP-seq	CD8T	Control
human_m6A_125602	chr4	1244611	1244611	+	CTBP1-AS2	ENSG00000196810	ncRNA_exonic	antisense	AATTCCTGGCTCCCGCGTGGACTTGCAGAGCTCAACAGGCA	26121403	GSE63753	miCLIP	HEK293	sysy_antinbody
human_m6A_125603	chr4	1245327	1245327	+	CTBP1-AS2	ENSG00000196810	ncRNA_exonic	antisense	GCTGTCCTGGGAGCTACTGGACAGTCACCTTGGTGGGAATG	31279658	GSE122948	miCLIP	HEK293T	Control
human_m6A_125604	chr4	1245421	1245421	+	CTBP1-AS2	ENSG00000196810	ncRNA_exonic	antisense	ATTTTTGTCCATCGCGTGGGACAACCTAGTATTGGGGGAAA	26404942	GSE71154	m6A-CLIP-seq	CD8T	Control|31279658
human_m6A_125605	chr4	1245442	1245442	+	CTBP1-AS2	ENSG00000196810	ncRNA_exonic	antisense	CAACCTAGTATTGGGGGAAAACTCAGTCCACTCTAAAGAAG	31279658	GSE122948	miCLIP	HEK293T	Control|31279658
human_m6A_125606	chr4	1245515	1245515	+	CTBP1-AS2	ENSG00000196810	ncRNA_exonic	antisense	ATGCGACTCCATGTCAATGGACTATTTTATTCAACTCGGGT	26404942	GSE71154	m6A-CLIP-seq	A549	Control
human_m6A_125607	chr4	1245594	1245594	+	CTBP1-AS2	ENSG00000196810	ncRNA_exonic	antisense	GAAGAACTCCAAGTTACTGGACACCAGGACAAACCAGGTAG	31281898	GSE125240	m6A-REF-seq	HEK293	Control|31279658
human_m6A_125608	chr4	1245602	1245602	+	CTBP1-AS2	ENSG00000196810	ncRNA_exonic	antisense	CCAAGTTACTGGACACCAGGACAAACCAGGTAGATCACTGC	31328227	GSE128699	miCLIP	HCT116	Control
human_m6A_125609	chr4	1245774	1245774	+	CTBP1-AS2	ENSG00000196810	ncRNA_exonic	antisense	TGTTCAGTATCACGCTCAAGACAAGGGCCAACCTATTACTT	31279658	GSE122948	miCLIP	HEK293T	PCIF1
human_m6A_125610	chr4	1246231	1246231	+	CTBP1-AS2	ENSG00000196810	ncRNA_exonic	antisense	AATTTTTTAACAATAAAATGACCAGCAAGTAAACTTGAAAC	26404942	GSE71154	m6A-CLIP-seq	CD8T	Control|26404942
human_m6A_125611	chr4	1246243	1246243	+	CTBP1-AS2	ENSG00000196810	ncRNA_exonic	antisense	ATAAAATGACCAGCAAGTAAACTTGAAACAAAAATGGACAA	26404942	GSE71154	m6A-CLIP-seq	CD8T	Control
human_m6A_125612	chr4	1246250	1246250	+	CTBP1-AS2	ENSG00000196810	ncRNA_exonic	antisense	GACCAGCAAGTAAACTTGAAACAAAAATGGACAAATATCTA	26404942	GSE71154	m6A-CLIP-seq	A549	Control
human_m6A_125613	chr4	1246260	1246260	+	CTBP1-AS2	ENSG00000196810	ncRNA_exonic	antisense	TAAACTTGAAACAAAAATGGACAAATATCTAAAATATTTTT	26404942	GSE71154	m6A-CLIP-seq	CD8T	Control
human_m6A_53859	chr15	50647154	50647154	+	GABPB1-AS1	ENSG00000104064	intronic	protein_coding	AACTTCCACATCCGGTGGTAACAGGGCCCTACACAGACCCG	26404942	GSE71154	m6A-CLIP-seq	CD8T	Control
human_m6A_53860	chr15	50647180	50647180	+	GABPB1-AS1;GABPB1	ENSG00000104064	splicing	protein_coding	CCCTACACAGACCCGCACTGACCTGGAAAAGCTTCGGGAGC	28920958	GSE98623	miCLIP	MOLM13	Control
human_m6A_53861	chr15	50647761	50647761	+	GABPB1-AS1	ENSG00000244879	ncRNA_exonic	antisense	CGGTGGGTAGGAGTTTGGAAACTAATGTTCCTGTGCTAACC	26404942	GSE71154	m6A-CLIP-seq	CD8T	Control
human_m6A_53862	chr15	50647796	50647796	+	GABPB1-AS1	ENSG00000244879	ncRNA_exonic	antisense	CTAACCTTCGTGTCTCTGTGACATGACTGTTGAAAGACGGA	26404942	GSE71154	m6A-CLIP-seq	A549	Control
human_m6A_53863	chr15	50647801	50647801	+	GABPB1-AS1	ENSG00000244879	ncRNA_exonic	antisense	CTTCGTGTCTCTGTGACATGACTGTTGAAAGACGGAGAGTG	26404942	GSE71154	m6A-CLIP-seq	CD8T	Control
human_m6A_53864	chr15	50647886	50647886	+	GABPB1-AS1	ENSG00000244879	ncRNA_exonic	antisense	GAATCCTGGGAGACGGAAGGACAGCCAAGAGGCTAGGATTT	26404942	GSE71154	m6A-CLIP-seq	CD8T	Control|31279658
human_m6A_53865	chr15	50648009	50648009	+	GABPB1-AS1	ENSG00000244879	ncRNA_exonic	antisense	CCTTTTCCACTTTTTCATAAACTCAACAGTCAGGTTCATGA	30867593	GSE121942	miCLIP	HepG2	SETD2
human_m6A_53866	chr15	50648241	50648241	+	GABPB1-AS1	ENSG00000244879	ncRNA_intronic	antisense	AAAAAAAAAAAGCATTATGAACTTAATCTAGATGTGATTTG	31279658	GSE122948	miCLIP	HEK293T	PCIF1
human_m6A_53867	chr15	50648358	50648358	+	GABPB1-AS1	ENSG00000244879	ncRNA_exonic	antisense	TTTAGCATCCTACATGTAGGACTTGGGAATATGTGAGACAG	26404942	GSE71154	m6A-CLIP-seq	CD8T	Control|31279658
human_m6A_53868	chr15	50648487	50648487	+	GABPB1-AS1	ENSG00000244879	ncRNA_exonic	antisense	TCTCCACTTAGCCTTTTGTAACAATTGATGTAATAAAGGTT	26593424	GSE73405	miCLIP	HepG2	Control
human_m6A_56738	chr15	50646443	50646443	-	GABPB1-AS1;GABPB1-IT1	ENSG00000104064	intronic	protein_coding	CAAAGACTTCGCCGCCGAGAACTGCGGGTGCACTGCCTCAG	26404942	GSE71154	m6A-CLIP-seq	CD8T	Control|31279658
human_m6A_56739	chr15	50646458	50646458	-	GABPB1-AS1;GABPB1-IT1	ENSG00000104064	intronic	protein_coding	TCGGGACTTCTGCCCCAAAGACTTCGCCGCCGAGAACTGCG	26404942	GSE71154	m6A-CLIP-seq	CD8T	Control
human_m6A_56740	chr15	50646473	50646473	-	GABPB1-AS1;GABPB1-IT1	ENSG00000104064	intronic	protein_coding	TGCCGTTCTGAAGGCTCGGGACTTCTGCCCCAAAGACTTCG	28920958	GSE98623	miCLIP	MOLM13	Control|26404942
human_m6A_2003	chr1	28833016	28833016	+	SNHG3	ENSG00000242125	ncRNA_exonic	sense_intronic	CGGAAATCATGTAATTTAAAACTATATATGGGTGTCTTAGG	25491922	GSE54921	PA-m6A-seq	HeLa	Control
human_m6A_2004	chr1	28834062	28834062	+	SNHG3	ENSG00000242125	ncRNA_exonic	sense_intronic	TGTCGACAATTACTGGGGAGACAAACCATGCAGGAAACAGC	25491922	GSE54921	PA-m6A-seq	HeLa	Control
human_m6A_2005	chr1	28834066	28834066	+	SNHG3	ENSG00000242125	ncRNA_exonic	sense_intronic	GACAATTACTGGGGAGACAAACCATGCAGGAAACAGCCTTC	25491922	GSE54921	PA-m6A-seq	HeLa	Control
human_m6A_2006	chr1	28834078	28834078	+	SNHG3	ENSG00000242125	ncRNA_exonic	sense_intronic	GGAGACAAACCATGCAGGAAACAGCCTTCTAGAGCACTGAA	28637692	GSE86336	m6A-CLIP-seq	HeLa	Control|25491922
human_m6A_2011	chr1	28835378	28835378	+	SNHG3	ENSG00000242125	ncRNA_exonic	sense_intronic	CACTTCGCATTTTGGCATTGACATTTAATTTTAGGGTCCTT	31257032	GSE122961	MAZTER-seq	ESC	Control|31257032
human_m6A_2012	chr1	28835467	28835467	+	SNHG3	ENSG00000242125	ncRNA_exonic	sense_intronic	GGTTTGACAATCTTTGGCAGACTTGGAGCAAAAGATTGAGG	31279658	GSE122948	miCLIP	HEK293T	Control
human_m6A_2013	chr1	28835593	28835593	+	SNHG3	ENSG00000242125	ncRNA_exonic	sense_intronic	CCAAGTAGCTGGGATTACAAACATAAGCCACCACGCCCAGC	28637692	GSE86336	m6A-CLIP-seq	HeLa	Control|31328227
human_m6A_2014	chr1	28835748	28835748	+	SNHG3	ENSG00000242125	ncRNA_exonic	sense_intronic	CTTTAAGAACCACAGAAGTGACTCTGCTTGGCCAGAAGGCA	31279658	GSE122948	miCLIP	HEK293T	Control
human_m6A_2015	chr1	28835982	28835982	+	SNHG3	ENSG00000242125	ncRNA_exonic	sense_intronic	CAGGCTGTTCTCAACTCCTGACCTCGTGATCCGCCCACCTC	25491922	GSE54921	PA-m6A-seq	HeLa	Control
human_m6A_2016	chr1	28836089	28836089	+	SNHG3	ENSG00000242125	ncRNA_exonic	sense_intronic	ATGTATTTGTAATTTACCTAACAAATTGCCTAATCTGCTAT	31548708	GSE125780	DART-seq	HEK293T	METTL3_depleted
human_m6A_2017	chr1	28836594	28836594	+	SNHG3	ENSG00000242125	ncRNA_exonic	sense_intronic	TCAGTACCCTGAAGGATGGGACTGAAGGGGGATCATCTAGA	31279658	GSE122948	miCLIP	HEK293T	Control
human_m6A_2018	chr1	28837277	28837277	+	SNHG3	ENSG00000242125	ncRNA_exonic	sense_intronic	GAAGTGGCACCTCTGCAGAAACAAGCATCAAATTCCCTGCT	31257032	GSE122961	MAZTER-seq	HEK293T	Control
human_m6A_11205	chr1	28833967	28833967	-	SNHG3	ENSG00000242125	ncRNA_exonic	sense_intronic	TTCCAACGTTGTGGAAAGGGACTTGTACATCATGGGGCAGA	26593424	GSE73405	miCLIP	HepG2	Heat_shock|26593424
human_m6A_70060	chr17	42253813	42253813	+	ASB16-AS1	ENSG00000267080	ncRNA_exonic	antisense	CAGAGTAGACTGTGGGAGGGACTGTCTGAGGCAGTGAGTAC	26593424	GSE73405	miCLIP	HepG2	Heat_shock
human_m6A_75735	chr17	42253817	42253817	-	ASB16-AS1	ENSG00000267080	ncRNA_exonic	antisense	AATAGTACTCACTGCCTCAGACAGTCCCTCCCACAGTCTAC	26593424	GSE73405	miCLIP	HepG2	Heat_shock|28637692
human_m6A_75736	chr17	42253866	42253866	-	ASB16-AS1	ENSG00000267080	ncRNA_exonic	antisense	AGTGATTTGTGCAGCCAAGGACACACAGCAAGTTAGTGGCT	31279658	GSE122948	miCLIP	HEK293T	Control|24981863
human_m6A_75737	chr17	42253899	42253899	-	ASB16-AS1	ENSG00000267080	ncRNA_exonic	antisense	CTTCAGTTTTCATATGAAAAACTTAAGCCCAGGAGTGATTT	28637692	GSE86336	m6A-CLIP-seq	HeLa	Control|26404942
human_m6A_75738	chr17	42254039	42254039	-	ASB16-AS1	ENSG00000267080	ncRNA_exonic	antisense	GACCCCTTCAGCTTGCTGTGACACTCCCTTGCCTTTCCACC	28637692	GSE86336	m6A-CLIP-seq	HeLa	Control
human_m6A_75739	chr17	42254099	42254099	-	ASB16-AS1	ENSG00000267080	ncRNA_exonic	antisense	GCAACTTGGCGCACCTGGGGACAAGAGAGCAAGGTCCTGAG	26404942	GSE71154	m6A-CLIP-seq	CD8T	Control|31279658
human_m6A_175707	chrX	62647030	62647030	-	LINC01278	ENSG00000235437	ncRNA_exonic	processed_transcript	TGGGTTGCCCCCTTCCTAGGACCCCTGATCTTCCTCTTCCT	24981863	GSE54365	m6A-seq	with	improved
human_m6A_175708	chrX	62650930	62650930	-	LINC01278	ENSG00000235437	ncRNA_exonic	processed_transcript	ATTAACTCCCACTTCTAAAAACTGAAAGATGCCCTTTTAAT	25491922	GSE54921	PA-m6A-seq	HeLa	Control
human_m6A_175709	chrX	62650946	62650946	-	LINC01278	ENSG00000235437	ncRNA_exonic	processed_transcript	TGGACCCAGCTTGCCCATTAACTCCCACTTCTAAAAACTGA	25491922	GSE54921	PA-m6A-seq	HeLa	Control
human_m6A_143398	chr6	52443008	52443008	+	TRAM2-AS1	ENSG00000225791	ncRNA_exonic	lincRNA	GTCTGTAATTCCCTTATCTGACTCTCAAGGAAATGACAAAG	31279658	GSE122948	miCLIP	HEK293T	PCIF1
human_m6A_143399	chr6	52443044	52443044	+	TRAM2-AS1	ENSG00000225791	ncRNA_exonic	lincRNA	CAAAGTAATGCCTAGATTGGACTAAACCTCATTTAACTTCA	26404942	GSE71154	m6A-CLIP-seq	CD8T	Control
human_m6A_54692	chr15	74754055	74754055	+	UBL7-AS1	ENSG00000247240	ncRNA_exonic	antisense	GTCTTTGAGGAGAGCTACTAACTTGGGTTCCTGGTACACCC	31279658	GSE122948	miCLIP	HEK293T	Control
human_m6A_54693	chr15	74754147	74754147	+	UBL7-AS1	ENSG00000247240	ncRNA_exonic	antisense	GGAAGGGGAATTTTCACTGAACTCTCATAGAGAAACTGTGT	28920958	GSE98623	miCLIP	MOLM13	Control
human_m6A_54694	chr15	74754299	74754299	+	UBL7-AS1	ENSG00000247240	ncRNA_exonic	antisense	AAGGAATTAATAATTCAAGAACTAAGGAAAGAAAAAAGTGA	31279658	GSE122948	miCLIP	HEK293T	Control
human_m6A_54695	chr15	74773469	74773469	+	UBL7-AS1	ENSG00000247240;ENSG00000260103	ncRNA_exonic	other	GGACCATGATAAAATTCCAGACTCTCGGTAGTTTTTGCGTT	31279658	GSE122948	miCLIP	HEK293T	Control
human_m6A_141642	chr6	26522166	26522166	+	HCG11	ENSG00000228223	ncRNA_exonic	lincRNA	TTCCCTACCCTACCTCGGTGACTGATGGCGGCGGCGGCCTC	31279658	GSE122948	miCLIP	HEK293T	PCIF1
human_m6A_141643	chr6	26522249	26522249	+	HCG11	ENSG00000228223	ncRNA_exonic	lincRNA	GCCTGCCGGGCCTGGACGAAACCCCCGCCGAGCAGCCTGGA	26593424	GSE73405	miCLIP	HEK293T	Heat_shock
human_m6A_141644	chr6	26522467	26522467	+	HCG11	ENSG00000228223	ncRNA_exonic	lincRNA	CTCTGTCGCCATTGGGCGAGACCTACCTAGTCCTAACGACA	25491922	GSE54921	PA-m6A-seq	HeLa	Control
human_m6A_141645	chr6	26522492	26522492	+	HCG11	ENSG00000228223	ncRNA_exonic	lincRNA	CCTAGTCCTAACGACAACGGACAAAGGCCTTAACGGGCCTG	31279658	GSE122948	miCLIP	HEK293T	PCIF1
human_m6A_141646	chr6	26522589	26522589	+	HCG11	ENSG00000228223	ncRNA_exonic	lincRNA	GTTGGTCTCCGTACTACCAGACCTTGCTGTCGGAAGAGACA	26404942	GSE71154	m6A-CLIP-seq	CD8T	Control
human_m6A_141647	chr6	26522607	26522607	+	HCG11	ENSG00000228223	ncRNA_exonic	lincRNA	AGACCTTGCTGTCGGAAGAGACAAATGGTAGAATGACAGGC	25491922	GSE54921	PA-m6A-seq	HeLa	Control
human_m6A_141648	chr6	26522880	26522880	+	HCG11	ENSG00000228223	ncRNA_exonic	lincRNA	ATACATGTCTTCCGGAGTTGACTTTTGGAAACTGAGTTGTT	26404942	GSE71154	m6A-CLIP-seq	CD8T	Control
human_m6A_141649	chr6	26522890	26522890	+	HCG11	ENSG00000228223	ncRNA_exonic	lincRNA	TCCGGAGTTGACTTTTGGAAACTGAGTTGTTAGACGGCCTC	28637692	GSE86336	m6A-CLIP-seq	HeLa	Control|31279658
human_m6A_141650	chr6	26522999	26522999	+	HCG11	ENSG00000228223	ncRNA_exonic	lincRNA	AAAAGAAGGTTCTATGCTAGACTGGTCATATTTAGAAGACA	26404942	GSE71154	m6A-CLIP-seq	CD8T	Control
human_m6A_141651	chr6	26523017	26523017	+	HCG11	ENSG00000228223	ncRNA_exonic	lincRNA	AGACTGGTCATATTTAGAAGACATTTTCATATTCTATCCAT	31281898	GSE125240	m6A-REF-seq	HEK293	Control|31281898
human_m6A_141652	chr6	26524117	26524117	+	HCG11	ENSG00000228223	ncRNA_exonic	lincRNA	AAACTTGTCTTCTGTAATTGACTTTTGCATAGGAATTTGTT	31279658	GSE122948	miCLIP	HEK293T	Control
human_m6A_141653	chr6	26524259	26524259	+	HCG11	ENSG00000228223	ncRNA_exonic	lincRNA	AGAAGATACCTTAGATGATAACCATTGTTATGTGTGTGCAG	31279658	GSE122948	miCLIP	HEK293T	Control
human_m6A_141654	chr6	26524723	26524723	+	HCG11	ENSG00000228223	ncRNA_exonic	lincRNA	GAGGCTGTCTTCTGAAAAGGACTTTTTGGAAGTGAAATGAT	31279658	GSE122948	miCLIP	HEK293T	Control
human_m6A_132070	chr5	6586444	6586444	+	LINC01018	ENSG00000250056	ncRNA_exonic	lincRNA	CTCATGCTGGCATCTTAGAGACATTGTATTCACCAGGTAAG	31281898	GSE125240	m6A-REF-seq	liver	Control
human_m6A_132071	chr5	6586492	6586492	+	LINC01018	ENSG00000250056	ncRNA_exonic	lincRNA	CACATCTGCTGGGTGCACGAACACTTCCTCCTTCCTTGCCA	31281898	GSE125240	m6A-REF-seq	liver	Control
human_m6A_132072	chr5	6587325	6587325	+	LINC01018	ENSG00000250056	ncRNA_exonic	lincRNA	CTTTCCGGTGATGCTTAAGAACATAGTTGCAGTTTTTGTTC	31281898	GSE125240	m6A-REF-seq	liver	Control
human_m6A_135296	chr5	139487682	139487682	+	LINC01024	ENSG00000245146	ncRNA_intronic	antisense	GGCTAGCGCCGCTGTCCAGGACAGGTGTGCGCGCGCGCGCC	31279658	GSE122948	miCLIP	HEK293T	PCIF1
human_m6A_135297	chr5	139488603	139488603	+	LINC01024;PURA	ENSG00000245146	upstream	antisense	GGGTTGGAGAGCCCCCAGAGACTGGCTGGGGTAACTGGTTC	31279658	GSE122948	miCLIP	HEK293T	Control
human_m6A_135298	chr5	139488849	139488849	+	LINC01024;PURA	ENSG00000245146	upstream	antisense	GGTTTGACATCTTTTGGTGGACTGTCAAAGGGGAAAGGAAA	31279658	GSE122948	miCLIP	HEK293T	Control
human_m6A_135299	chr5	139489439	139489439	+	LINC01024;PURA	ENSG00000245146;ENSG00000185129	intergenic	other	GGCTAATTCCTCCACTTTGAACATTTACAGTACAACATCCC	31279658	GSE122948	miCLIP	HEK293T	Control
human_m6A_139317	chr5	139483675	139483675	-	LINC01024	ENSG00000245146	ncRNA_exonic	antisense	CAAAGAGTGGATCTATCTGAACTGGATAGCACTATTGAACT	31279658	GSE122948	miCLIP	HEK293T	Control
human_m6A_139318	chr5	139487380	139487380	-	LINC01024	ENSG00000245146	ncRNA_intronic	antisense	CAGCCAGACGTCGGCGCGTAACCCGGCGCTCCGTGCGTGAC	26593424	GSE73405	miCLIP	HepG2	Heat_shock|26593424
human_m6A_170610	chr9	125872047	125872047	-	MIR600HG	ENSG00000236901	ncRNA_exonic	sense_intronic	TATTACATGTAGGACTCTGAACTTTAAACCTTCAGCGTGAC	24981863	GSE54365	m6A-seq	with	improved
human_m6A_170611	chr9	125875525	125875525	-	MIR600HG	ENSG00000236901	ncRNA_exonic	sense_intronic	GGGCTGTAGGGAGCCACTGGACAGCTGTGCTCAGGAGGGTC	31281898	GSE125240	m6A-REF-seq	brain	Control
human_m6A_50640	chr14	37642093	37642093	-	SLC25A21-AS1	ENSG00000258708	UTR3	antisense	TGTAAATTAGATTTGCTTTGACTTAGTTGCTACAGACCACA	26593424	GSE73405	miCLIP	HepG2	Heat_shock
human_m6A_11886	chr1	41493271	41493271	-	SLFNL1-AS1	ENSG00000010803	UTR3	protein_coding	GCGTGGCCCCTCTTCAGAGGACACTACCCTAGGGCACTTTC	31281898	GSE125240	m6A-REF-seq	brain	Control|31281898
human_m6A_11887	chr1	41493686	41493686	-	SLFNL1-AS1	ENSG00000010803	UTR3	protein_coding	GATAAGTCCTTCCATGAAGGACTGAGGAGGGAGAGTGGGGG	31279658	GSE122948	miCLIP	HEK293T	Control
human_m6A_11888	chr1	41493753	41493753	-	SLFNL1-AS1	ENSG00000010803	UTR3	protein_coding	GGGTTCCGGGCCACCTCAGGACTCCAAGAGGCTGTGTGGAG	31279658	GSE122948	miCLIP	HEK293T	Control
human_m6A_11889	chr1	41493846	41493846	-	SLFNL1-AS1	ENSG00000010803	UTR3	protein_coding	AACCAGGAGAGGCAGCCTAGACAACCAAGTGGCAGCAGGTG	31257032	GSE122961	MAZTER-seq	HEK293T	FTO
