# Supplementary material for: The development of a novel signature based on the m6A RNA methylation regulator-related ceRNA network to predict prognosis and therapy response in sarcomas
Source: Front Genet. 2022 Oct 12;13:894080. doi: 10.3389/fgene.2022.894080 (PMC9597465; doi:10.3389/fgene.2022.894080)
Supplement: Supplementary file 1 [file DataSheet1.zip › data sheet1/Supplementary data/Supplementary Table S7.xlsx]

## Sheet: Sheet1
chromosome	modStart	modEnd	modId	strand	modName	modType	supportNum	supportList	pubmedIds	geneName	geneType	region	sequence	motif score
chr17	28927880	28927881	m6A_site_189862	+	m6A_site_189862	m6A	1	GSM1166141	24209618	SMURF2P1,AC005562.1	processed_transcript,processed_transcript	exon,intron	CGCCAACCCCGCCGCCGGGGACATGTCCAACCCCTGAAGCC	371.87
chr17	28927920	28927921	m6A_site_189863	+	m6A_site_189863	m6A	1	GSM1166141	24209618	SMURF2P1,AC005562.1,SMURF2P1	processed_transcript,processed_transcript,transcribed_unprocessed_pseudogene	exon,intron,exon	CGGAGGAACGGGCCAGTCAGACTGCGCCCGACAGGTGATGG	344.64
chr17	28928700	28928701	m6A_site_189864	+	m6A_site_189864	m6A	1	GSM1166141	24209618	SMURF2P1,AC005562.1,SMURF2P1	transcribed_unprocessed_pseudogene,processed_transcript,processed_transcript	exon,intron,exon	CTAACTATGTGCTCATACAAACTTTAGAGCAAACTTTCTCT	274.68
chr17	28928712	28928713	m6A_site_189865	+	m6A_site_189865	m6A	1	GSM1166141	24209618	SMURF2P1,SMURF2P1,AC005562.1	transcribed_unprocessed_pseudogene,processed_transcript,processed_transcript	exon,exon,intron	TCATACAAACTTTAGAGCAAACTTTCTCTTACTCTCCCCAC	274.68
chr17	28951500	28951501	m6A_site_189866	+	m6A_site_189866	m6A	6	GSM1272366,GSM1272368,GSM2010450,GSM2010452,GSM2010454,GSM928399	2545683422608085	AC005562.1,SH3GL1P2	processed_transcript,processed_pseudogene	intron,exon	AGGTCGGAGGGTCTGAGGGGACCAAGCTGGACAATGACTTC	369.74
chr17	28951510	28951511	m6A_site_189867	+	m6A_site_189867	m6A	6	GSM1272366,GSM1272368,GSM2010450,GSM2010452,GSM2010454,GSM928399	2545683422608085	AC005562.1,SH3GL1P2	processed_transcript,processed_pseudogene	intron,exon	GTCTGAGGGGACCAAGCTGGACAATGACTTCAAAGAGATGG	371.87
chr17	28951571	28951572	m6A_site_189868	+	m6A_site_189868	m6A	3	GSM2010450,GSM2010452,GSM2010454		SH3GL1P2,AC005562.1	processed_pseudogene,processed_transcript	exon,intron	TGATGGAAATGCTGGCAAGGACCATCAAGTACCTGGAGCCC	369.74
chr17	28951659	28951660	m6A_site_189869	+	m6A_site_189869	m6A	1	GSM2010450		AC005562.1,SH3GL1P2	processed_transcript,processed_pseudogene	intron,exon	GATCCAGGGCCAGGTGAAGAACCCCGGCTACCCGCAGTCGG	299.78
chr17	28951845	28951846	m6A_site_189870	+	m6A_site_189870	m6A	1	GSM2010452		AC005562.1,SH3GL1P2	processed_transcript,processed_pseudogene	intron,exon	CTTCATTGACCTCCTCCAGAACCTGTGTGAGAAAGACCTGA	299.78
chr17	28951860	28951861	m6A_site_189871	+	m6A_site_189871	m6A	1	GSM2010452		AC005562.1,SH3GL1P2	processed_transcript,processed_pseudogene	intron,exon	CCAGAACCTGTGTGAGAAAGACCTGAAGGGGATCCAGCACC	294.79
chr17	28951911	28951912	m6A_site_189872	+	m6A_site_189872	m6A	1	GSM2010452		AC005562.1,SH3GL1P2	processed_transcript,processed_pseudogene	intron,exon	GCTAGAGGGCCGCCGCCTGGACTTTGACTAAAAGAAGCGGC	419.59
chr17	28951983	28951984	m6A_site_189873	+	m6A_site_189873	m6A	2	GSM2010452,GSM2010456		SH3GL1P2,AC005562.1	processed_pseudogene,processed_transcript	exon,intron	GGCGCTGGAGAAGTTTGAGGACTCCAAGGAGGTAGCAGAAA	419.59
chr17	28952003	28952004	m6A_site_189874	+	m6A_site_189874	m6A	2	GSM2010452,GSM2010456		AC005562.1,SH3GL1P2	processed_transcript,processed_pseudogene	intron,exon	ACTCCAAGGAGGTAGCAGAAACCAGCATGCACAACCTCCTG	224.83
chr17	28952328	28952329	m6A_site_189875	+	m6A_site_189875	m6A	1	GSM928399	22608085	AC005562.1,SH3GL1P2	processed_transcript,processed_pseudogene	intron,exon	CAGGAGCATGCCGCCCCTAGACCAGCCAAGCTGCAAGGTGC	294.79
chr17	28958880	28958881	m6A_site_189876	+	m6A_site_189876	m6A	1	GSM1339397	24981863	AC005562.1,LRRC37BP1,LRRC37BP1,AC005562.1	processed_transcript,processed_transcript,transcribed_unprocessed_pseudogene,processed_transcript	exon,exon,exon,intron	TGAGTCGGAGGCGCCCTCAGACAGCAGTGGCATCAACTTGT	296.92
chr17	28959081	28959082	m6A_site_189877	+	m6A_site_189877	m6A	1	GSM1339427	24981863	LRRC37BP1,LRRC37BP1,AC005562.1	transcribed_unprocessed_pseudogene,processed_transcript,processed_transcript	intron,exon,intron	GCTCCTGAGTATTTTGAAAAACAATAGAAAGAGCCCCTCAC	226.96
chr17	28959159	28959160	m6A_site_189878	+	m6A_site_189878	m6A	2	GSM1339427,GSM928399	2498186322608085	LRRC37BP1,AC005562.1,LRRC37BP1,LRRC37BP1	processed_transcript,processed_transcript,processed_transcript,transcribed_unprocessed_pseudogene	exon,intron,intron,intron	ATTTGAAAAAAAAATTAGAAACTGCGCAACCACAGGAAAAC	274.68
chr17	28959178	28959179	m6A_site_189879	+	m6A_site_189879	m6A	2	GSM1339427,GSM928399	2498186322608085	LRRC37BP1,AC005562.1,LRRC37BP1,LRRC37BP1	processed_transcript,processed_transcript,transcribed_unprocessed_pseudogene,processed_transcript	exon,intron,intron,intron	AACTGCGCAACCACAGGAAAACCGCCTGGCAAAGATTCAAA	224.83
chr17	28959211	28959212	m6A_site_189880	+	m6A_site_189880	m6A	1	GSM928399	22608085	AC005562.1,LRRC37BP1,LRRC37BP1,LRRC37BP1	processed_transcript,transcribed_unprocessed_pseudogene,processed_transcript,processed_transcript	intron,intron,intron,exon	GATTCAAAGTGTAGGCAAAAACCTGCAGAGAGTGAACAGAG	224.83
chr17	28959226	28959227	m6A_site_189881	+	m6A_site_189881	m6A	1	GSM928399	22608085	LRRC37BP1,LRRC37BP1,AC005562.1,LRRC37BP1	processed_transcript,processed_transcript,processed_transcript,transcribed_unprocessed_pseudogene	exon,intron,intron,intron	CAAAAACCTGCAGAGAGTGAACAGAGTCCTCATGGGCCCAA	301.91
chr17	28959302	28959303	m6A_site_189882	+	m6A_site_189882	m6A	1	GSM928403	22608085	LRRC37BP1,LRRC37BP1,AC005562.1,LRRC37BP1	processed_transcript,processed_transcript,processed_transcript,transcribed_unprocessed_pseudogene	intron,exon,intron,intron	AAGCACAGCACTAGGAAAGAACAGGATGCCCAGGCATTTGT	301.91
chr17	28959607	28959608	m6A_site_189883	+	m6A_site_189883	m6A	2	GSM1339401,GSM928399	2498186322608085	LRRC37BP1,LRRC37BP1,LRRC37BP1,AC005562.1	processed_transcript,processed_transcript,transcribed_unprocessed_pseudogene,processed_transcript	exon,intron,intron,intron	GGCAATGGCTAGAGTGAAAAACATGAAGGCTGCTAAACCAA	226.96
chr17	28959623	28959624	m6A_site_189884	+	m6A_site_189884	m6A	2	GSM1339401,GSM928399	2498186322608085	LRRC37BP1,LRRC37BP1,AC005562.1,LRRC37BP1	processed_transcript,processed_transcript,processed_transcript,transcribed_unprocessed_pseudogene	intron,exon,intron,intron	AAAAACATGAAGGCTGCTAAACCAATCACACATTCCAGAAA	224.83
chr17	28959663	28959664	m6A_site_189885	+	m6A_site_189885	m6A	2	GSM1339401,GSM928399	2498186322608085	LRRC37BP1,LRRC37BP1,LRRC37BP1,AC005562.1	processed_transcript,processed_transcript,transcribed_unprocessed_pseudogene,processed_transcript	intron,exon,intron,intron	AAAAATAGCGCTTTTATAAAACTCACTCCATTGTGGCCCAC	274.68
chr17	28959687	28959688	m6A_site_189886	+	m6A_site_189886	m6A	3	GSM1339393,GSM1339401,GSM928399	2498186322608085	LRRC37BP1,LRRC37BP1,LRRC37BP1,AC005562.1	transcribed_unprocessed_pseudogene,processed_transcript,processed_transcript,processed_transcript	intron,exon,intron,intron	ACTCCATTGTGGCCCACAGAACACCCAAGGCCAAAAAGATT	301.91
chr17	28959740	28959741	m6A_site_189887	+	m6A_site_189887	m6A	3	GSM1135032,GSM928399,GSM928401	2428462522608085	AC005562.1,LRRC37BP1,LRRC37BP1,LRRC37BP1	processed_transcript,processed_transcript,processed_transcript,transcribed_unprocessed_pseudogene	intron,exon,intron,intron	AAGGGCAGTTATCTCAACAGACCGATGCTCGCAAAGAGGCC	294.79
chr17	28959820	28959821	m6A_site_189888	+	m6A_site_189888	m6A	8	GSM1135032,GSM1339413,GSM1339415,GSM1339421,GSM1339423,GSM1339425,GSM928399,GSM928401	2.42846e+23	LRRC37BP1,AC005562.1,LRRC37BP1,LRRC37BP1	transcribed_unprocessed_pseudogene,processed_transcript,processed_transcript,processed_transcript	intron,intron,intron,exon	GATTTTTTCATCCTTAGGAGACCTGAGTCCTCAAGAAAACC	294.79
chr17	28959838	28959839	m6A_site_189889	+	m6A_site_189889	m6A	8	GSM1135032,GSM1339413,GSM1339415,GSM1339421,GSM1339423,GSM1339425,GSM928399,GSM928401	2.42846e+23	LRRC37BP1,LRRC37BP1,AC005562.1,LRRC37BP1	transcribed_unprocessed_pseudogene,processed_transcript,processed_transcript,processed_transcript	intron,exon,intron,intron	AGACCTGAGTCCTCAAGAAAACCCTCTTCTGGAAGTAGTTG	224.83
chr17	28959883	28959884	m6A_site_189890	+	m6A_site_189890	m6A	13	GSM1135032,GSM1135036,GSM1135037,GSM1339403,GSM1339413,GSM1339415,GSM1339417,GSM1339421,GSM1339423,GSM1339425,GSM1339427,GSM928399,GSM928401	2.42846e+23	LRRC37BP1,LRRC37BP1,AC005562.1,LRRC37BP1	transcribed_unprocessed_pseudogene,processed_transcript,processed_transcript,processed_transcript	intron,intron,intron,exon	TTCAGAACGTTTTACAGAAAACACTAATGTAAAAGACACAA	226.96
chr17	28959898	28959899	m6A_site_189891	+	m6A_site_189891	m6A	13	GSM1135032,GSM1135036,GSM1135037,GSM1339403,GSM1339413,GSM1339415,GSM1339417,GSM1339421,GSM1339423,GSM1339425,GSM1339427,GSM928399,GSM928401	2.42846e+23	LRRC37BP1,LRRC37BP1,LRRC37BP1,AC005562.1	processed_transcript,processed_transcript,transcribed_unprocessed_pseudogene,processed_transcript	intron,exon,intron,intron	AGAAAACACTAATGTAAAAGACACAACTAATGTAAAAGACA	296.92
chr17	28959916	28959917	m6A_site_189892	+	m6A_site_189892	m6A	10	GSM1339403,GSM1339413,GSM1339415,GSM1339417,GSM1339421,GSM1339423,GSM1339425,GSM1339427,GSM928399,GSM928401	2498186322608085	LRRC37BP1,LRRC37BP1,LRRC37BP1,AC005562.1	transcribed_unprocessed_pseudogene,processed_transcript,processed_transcript,processed_transcript	intron,intron,exon,intron	AGACACAACTAATGTAAAAGACACAAAAGAGATGTGTTCAA	296.92
chr17	28959939	28959940	m6A_site_189893	+	m6A_site_189893	m6A	10	GSM1339401,GSM1339413,GSM1339415,GSM1339417,GSM1339421,GSM1339423,GSM1339425,GSM1339427,GSM928399,GSM928401	2498186322608085	AC005562.1,LRRC37BP1,LRRC37BP1,LRRC37BP1	processed_transcript,processed_transcript,processed_transcript,transcribed_unprocessed_pseudogene	intron,intron,exon,intron	CAAAAGAGATGTGTTCAAAGACACATCTCTGAAAACACAAA	296.92
chr17	28959953	28959954	m6A_site_189894	+	m6A_site_189894	m6A	10	GSM1339401,GSM1339413,GSM1339415,GSM1339417,GSM1339421,GSM1339423,GSM1339425,GSM1339427,GSM928399,GSM928401	2498186322608085	LRRC37BP1,LRRC37BP1,AC005562.1,LRRC37BP1	transcribed_unprocessed_pseudogene,processed_transcript,processed_transcript,processed_transcript	intron,intron,intron,exon	TCAAAGACACATCTCTGAAAACACAAACTACAATCATCCTC	226.96
chr17	28959959	28959960	m6A_site_189895	+	m6A_site_189895	m6A	10	GSM1339401,GSM1339413,GSM1339415,GSM1339417,GSM1339421,GSM1339423,GSM1339425,GSM1339427,GSM928399,GSM928401	2498186322608085	LRRC37BP1,LRRC37BP1,AC005562.1,LRRC37BP1	transcribed_unprocessed_pseudogene,processed_transcript,processed_transcript,processed_transcript	intron,exon,intron,intron	ACACATCTCTGAAAACACAAACTACAATCATCCTCCTGAGG	274.68
chr17	28960204	28960205	m6A_site_189896	+	m6A_site_189896	m6A	2	GSM1339423,GSM928399	2498186322608085	LRRC37BP1,AC005562.1,AC005562.1,LRRC37BP1	transcribed_unprocessed_pseudogene,processed_transcript,processed_transcript,processed_transcript	exon,exon,intron,exon	TCATGTCTCATGTTATCTGGACCTTGAAAATGGAATGTTCA	369.74
chr17	28960228	28960229	m6A_site_189897	+	m6A_site_189897	m6A	2	GSM1339423,GSM928399	2498186322608085	AC005562.1,LRRC37BP1,AC005562.1,LRRC37BP1	processed_transcript,transcribed_unprocessed_pseudogene,processed_transcript,processed_transcript	intron,exon,exon,exon	TGAAAATGGAATGTTCAGAAACACATGTGCAAGGGAGCTGT	226.96
chr17	28960267	28960268	m6A_site_189898	+	m6A_site_189898	m6A	10	GSM1339413,GSM1339417,GSM1339419,GSM1339423,GSM1339425,GSM1339427,GSM1339435,GSM1339439,GSM1339441,GSM928399	2498186322608085	AC005562.1,LRRC37BP1,AC005562.1,LRRC37BP1	processed_transcript,transcribed_unprocessed_pseudogene,processed_transcript,processed_transcript	exon,exon,intron,exon	GTGCCAAGCTCATGTCGCGAACAGGCCTCCTGATGAAGCTT	301.91
chr17	28960337	28960338	m6A_site_189899	+	m6A_site_189899	m6A	13	GSM1339413,GSM1339415,GSM1339417,GSM1339419,GSM1339421,GSM1339423,GSM1339425,GSM1339427,GSM1339435,GSM1339439,GSM1339441,GSM928399,GSM928401	2498186322608085	AC005562.1,AC005562.1,LRRC37BP1,LRRC37BP1	processed_transcript,processed_transcript,transcribed_unprocessed_pseudogene,processed_transcript	intron,exon,exon,exon	GAATGTAGAATGGGATACGGACCAACAAAAAACAAATTATA	369.74
chr17	28960348	28960349	m6A_site_189900	+	m6A_site_189900	m6A	13	GSM1339413,GSM1339415,GSM1339417,GSM1339419,GSM1339421,GSM1339423,GSM1339425,GSM1339427,GSM1339435,GSM1339439,GSM1339441,GSM928399,GSM928401	2498186322608085	LRRC37BP1,AC005562.1,LRRC37BP1,AC005562.1	transcribed_unprocessed_pseudogene,processed_transcript,processed_transcript,processed_transcript	exon,intron,exon,exon	GGGATACGGACCAACAAAAAACAAATTATATTAATGAGAAC	226.96
chr17	28960367	28960368	m6A_site_189901	+	m6A_site_189901	m6A	14	GSM1339401,GSM1339413,GSM1339415,GSM1339417,GSM1339419,GSM1339421,GSM1339423,GSM1339425,GSM1339427,GSM1339435,GSM1339439,GSM1339441,GSM928399,GSM928401	2498186322608085	LRRC37BP1,AC005562.1,LRRC37BP1,AC005562.1	processed_transcript,processed_transcript,transcribed_unprocessed_pseudogene,processed_transcript	exon,exon,exon,intron	AACAAATTATATTAATGAGAACATGGAACAGAATGAACAGA	301.91
chr17	28960374	28960375	m6A_site_189902	+	m6A_site_189902	m6A	14	GSM1339401,GSM1339413,GSM1339415,GSM1339417,GSM1339419,GSM1339421,GSM1339423,GSM1339425,GSM1339427,GSM1339435,GSM1339439,GSM1339441,GSM928399,GSM928401	2498186322608085	LRRC37BP1,AC005562.1,AC005562.1,LRRC37BP1	transcribed_unprocessed_pseudogene,processed_transcript,processed_transcript,processed_transcript	exon,exon,intron,exon	TATATTAATGAGAACATGGAACAGAATGAACAGAAAGAGCA	301.91
chr17	28960383	28960384	m6A_site_189903	+	m6A_site_189903	m6A	14	GSM1339401,GSM1339413,GSM1339415,GSM1339417,GSM1339419,GSM1339421,GSM1339423,GSM1339425,GSM1339427,GSM1339435,GSM1339439,GSM1339441,GSM928399,GSM928401	2498186322608085	LRRC37BP1,LRRC37BP1,AC005562.1,AC005562.1	processed_transcript,transcribed_unprocessed_pseudogene,processed_transcript,processed_transcript	exon,exon,exon,intron	GAGAACATGGAACAGAATGAACAGAAAGAGCAGAAGTCAAG	301.91
chr17	28961045	28961046	m6A_site_189904	+	m6A_site_189904	m6A	15	GSM1339393,GSM1339401,GSM1339403,GSM1339415,GSM1339417,GSM1339421,GSM1339423,GSM1339425,GSM1339427,GSM1339433,GSM1339435,GSM1339439,GSM1339441,GSM928399,GSM928401	2498186322608085	AC005562.1,LRRC37BP1,LRRC37BP1,AC005562.1	processed_transcript,processed_transcript,transcribed_unprocessed_pseudogene,processed_transcript	intron,exon,exon,exon	TCCAGGATATGACTATAAGAACAAACTCATCTTCGCAATAT	301.91
chr17	28961122	28961123	m6A_site_189905	+	m6A_site_189905	m6A	9	GSM1339415,GSM1339417,GSM1339421,GSM1339423,GSM1339425,GSM1339427,GSM1339439,GSM1339441,GSM928399	2498186322608085	LRRC37BP1,AC005562.1,AC005562.1,LRRC37BP1	transcribed_unprocessed_pseudogene,processed_transcript,processed_transcript,processed_transcript	intron,exon,intron,exon	TTTGTTTTATAGAGGTAAAGACAATAATTAATTCAGGTTTT	296.92
chr17	28961184	28961185	m6A_site_189906	+	m6A_site_189906	m6A	1	GSM1339441	24981863	LRRC37BP1,AC005562.1,LRRC37BP1,AC005562.1	transcribed_unprocessed_pseudogene,processed_transcript,processed_transcript,processed_transcript	intron,intron,exon,exon	TGTGGATTCAGAATCCACAAACTGAAAACCAACGTCACTTT	274.68
chr17	28961191	28961192	m6A_site_189907	+	m6A_site_189907	m6A	1	GSM1339441	24981863	LRRC37BP1,AC005562.1,AC005562.1,LRRC37BP1	processed_transcript,processed_transcript,processed_transcript,transcribed_unprocessed_pseudogene	exon,intron,exon,intron	TCAGAATCCACAAACTGAAAACCAACGTCACTTTCCCACTT	224.83
chr2	27579283	27579284	m6A_site_257171	+	m6A_site_257171	m6A	3	GSM1135020,GSM1272366,GSM928403	2.42846e+23	AC074117.10	antisense	exon	CCCTGGTTTTTCTAACAAGGACTACTGTAGGTTCGCCGAGT	419.59
chr2	27579339	27579340	m6A_site_257174	+	m6A_site_257174	m6A	2	GSM1135020,GSM928403	2428462522608085	AC074117.10	antisense	exon	TATGCAGCGCCTACGCCCGGACACAGGCTTCCGCGTTACCG	371.87
chr2	27580018	27580019	m6A_site_257183	+	m6A_site_257183	m6A	15	GSE65380,GSM1135032,GSM1135036,GSM1135037,GSM1272366,GSM1272368,GSM1339439,GSM2010450,GSM2010452,GSM2010454,GSM2010456,GSM2460360,GSM928399,GSM928401,GSM928403	2.42846e+31	AC074117.10,AC074117.10	antisense,antisense	intron,exon	AATCCGGCCTTTCCGGCCGGACTGCCGCGCCTGTGGCCGGA	419.59
chr2	27580051	27580052	m6A_site_257184	+	m6A_site_257184	m6A	26	GSE65380,GSM1135021,GSM1135032,GSM1135032,GSM1135036,GSM1135037,GSM1272366,GSM1272368,GSM1339399,GSM1339401,GSM1339423,GSM1339439,GSM1339441,GSM2010450,GSM2010452,GSM2010454,GSM2010456,GSM2460360,GSM2483505,GSM2483506,GSM2483507,GSM908331,GSM908333,GSM928399,GSM928401,GSM928403	2.42846e+39	AC074117.10,AC074117.10	antisense,antisense	intron,exon	TGGCCGGAAGAGCCAGCTAGACCAGAGAGTCTGTACCTGCA	294.79
chr2	27580110	27580111	m6A_site_257185	+	m6A_site_257185	m6A	35	GSE65380,GSM1135020,GSM1135021,GSM1135025,GSM1135032,GSM1135032,GSM1135036,GSM1135037,GSM1272358,GSM1272360,GSM1272364,GSM1272366,GSM1272368,GSM1339397,GSM1339399,GSM1339415,GSM1339423,GSM1339427,GSM1339431,GSM1339435,GSM1339437,GSM1339439,GSM1339441,GSM2010450,GSM2010452,GSM2010454,GSM2010456,GSM2460360,GSM2483505,GSM2483506,GSM2483507,GSM908331,GSM928399,GSM928401,GSM928403	2.42846e+39	AC074117.10,AC074117.10	antisense,antisense	exon,intron	CCCAAGGCGGAGTCTGGGAGACAAAGAAGTCCTCGCCGCCG	296.92
chr2	27580711	27580712	m6A_site_257186	+	m6A_site_257186	m6A	21	GSM1135020,GSM1135021,GSM1135025,GSM1135032,GSM1135032,GSM1135036,GSM1135037,GSM1272364,GSM1272366,GSM1272368,GSM1339423,GSM2010450,GSM2010454,GSM2010456,GSM2460360,GSM2483505,GSM2483506,GSM2483507,GSM928399,GSM928401,GSM928403	2.42846e+31	AC074117.10	antisense	exon	GTTGACCAGGCTGGTCTTGAACACCTGACCTGAAGTGATCC	301.91
chr2	27581582	27581583	m6A_site_257187	+	m6A_site_257187	m6A	12	GSE65380,GSM1135032,GSM1135032,GSM1135036,GSM1135037,GSM1339397,GSM1339399,GSM1339413,GSM1339417,GSM1339433,GSM1339435,GSM928399	2.42846e+23	AC074117.10,AC074117.10	antisense,antisense	exon,intron	TTGAAAGTAGTGACCATTAAACTGCTCTACCTCTACCTCCA	274.68
chr2	27581693	27581694	m6A_site_257188	+	m6A_site_257188	m6A	30	GSE65380,GSM1135020,GSM1135021,GSM1135024,GSM1135025,GSM1135029,GSM1135032,GSM1135032,GSM1135036,GSM1135037,GSM1166139,GSM1272366,GSM1339395,GSM1339399,GSM1339401,GSM1339403,GSM1339411,GSM1339413,GSM1339415,GSM1339417,GSM1339421,GSM1339423,GSM1339425,GSM1339433,GSM1339435,GSM1339437,GSM1339439,GSM1339441,GSM928399,GSM928401	2.42846e+39	AC074117.10,SVA_F,AC074117.10	antisense,Other,antisense	exon,exon,intron	TCATGTGGAGCCGAAGCTGGACTGTACTGCTGCCATCTCGG	419.59
chr2	27582729	27582730	m6A_site_257189	+	m6A_site_257189	m6A	10	GSM1135021,GSM1135025,GSM1272366,GSM1272368,GSM1339417,GSM1339419,GSM1339425,GSM1339427,GSM1339435,GSM928401	2.42846e+31	SVA_F,AC074117.10,AC074117.10	Other,antisense,antisense	exon,intron,exon	GTCTCTGTAGAAAGAAGTAGACATGGGAGACTTTTCATTTT	296.92
chr2	27582738	27582739	m6A_site_257190	+	m6A_site_257190	m6A	10	GSM1135021,GSM1135025,GSM1272366,GSM1272368,GSM1339417,GSM1339419,GSM1339425,GSM1339427,GSM1339435,GSM928401	2.42846e+31	SVA_F,AC074117.10,AC074117.10	Other,antisense,antisense	exon,intron,exon	GAAAGAAGTAGACATGGGAGACTTTTCATTTTGTTCTGCAC	344.64
chr2	27582999	27583000	m6A_site_257191	+	m6A_site_257191	m6A	1	GSM1339413	24981863	AC074117.10,AC074117.10,SVA_F	antisense,antisense,Other	intron,exon,exon	AGGGTCCTCTGCCTAGGAAAACCAGAGACCTTTGTTCACTT	224.83
chr2	27583006	27583007	m6A_site_257192	+	m6A_site_257192	m6A	1	GSM1339413	24981863	AC074117.10,SVA_F,AC074117.10	antisense,Other,antisense	exon,exon,intron	TCTGCCTAGGAAAACCAGAGACCTTTGTTCACTTGTTTATC	294.79
chr2	27590373	27590374	m6A_site_257196	+	m6A_site_257196	m6A	1	GSM1908208		AC074117.10	antisense	exon	GGTGATTTCCTTGTTAAGGAACTTGATGGCGTTGTGCATGC	349.63
chr2	208686025	208686026	m6A_site_278809	-	m6A_site_278809	m6A	3	GSM2203060,GSM2203063,GSM2203064	27773535	AC096772.6	lincRNA	exon	CTCTCTCTCTCTCTCAATAAACAATGCAGAAAATACTTTCC	226.96
chr19	38221466	38221467	m6A_site_237974	-	m6A_site_237974	m6A	1	GSM2203044	27773535	CTD-2528L19.6	lincRNA	exon	TATCTAAGAATTACCTCGGAACTTCCATTTCTATTAATATT	349.63
chr3	14984295	14984296	m6A_site_317629	-	m6A_site_317629	m6A	1	GSM2203063	27773535	FGD5-AS1,FGD5-AS1	antisense,antisense	intron,exon	GTTGTAAAATAAACTTTTAAACCTCACGTAATTGCTGTTAG	224.83
chr3	14984303	14984304	m6A_site_317630	-	m6A_site_317630	m6A	1	GSM2203063	27773535	FGD5-AS1,FGD5-AS1	antisense,antisense	intron,exon	ATTACATGGTTGTAAAATAAACTTTTAAACCTCACGTAATT	274.68
chr3	14986149	14986150	m6A_site_317631	-	m6A_site_317631	m6A	1	GSM2332987	27773536	FGD5-AS1,FGD5-AS1	antisense,antisense	exon,intron	GTTGACCAGGCTGGTCTCGAACTCCTGGCCTCAAGTGATCC	349.63
chr3	14986206	14986207	m6A_site_317632	-	m6A_site_317632	m6A	2	GSM2332987,GSM2332988	27773536	AluSq2,FGD5-AS1,FGD5-AS1	Alu,antisense,antisense	exon,exon,intron	CAGCCTGGGCGATGAGCGAAACTGTCTCAAAAAAAAAAAAA	274.68
chr3	14986274	14986275	m6A_site_317633	-	m6A_site_317633	m6A	1	GSM1908208		FGD5-AS1,FGD5-AS1,AluSq2	antisense,antisense,Alu	exon,intron,exon	GCGACAGGAGAATCATTTGAACTCGGGAGGCAGAGGTTGCA	349.63
chr3	14986372	14986373	m6A_site_317634	-	m6A_site_317634	m6A	3	GSM1908208,GSM1908210,GSM1908212		AluSq2,FGD5-AS1,FGD5-AS1	Alu,antisense,antisense	exon,intron,exon	AGCCTGACTAACATGGTAAAACCCCATCTCTACTAAAAATA	224.83
chr3	14986395	14986396	m6A_site_317635	-	m6A_site_317635	m6A	3	GSM1908208,GSM1908210,GSM1908212		FGD5-AS1,AluSq2,FGD5-AS1	antisense,Alu,antisense	exon,exon,intron	CCTGAGGTCAGGAGTTCAAGACCAGCCTGACTAACATGGTA	294.79
chr3	14986546	14986547	m6A_site_317636	-	m6A_site_317636	m6A	2	GSM2203060,GSM2203063	27773535	FGD5-AS1,FGD5-AS1	antisense,antisense	exon,intron	AAATCCTTGCAAACATGGAAACAATGCATTTGGCCCAGTGC	226.96
chr3	14986554	14986555	m6A_site_317637	-	m6A_site_317637	m6A	2	GSM2203060,GSM2203063	27773535	FGD5-AS1,FGD5-AS1	antisense,antisense	exon,intron	TCTATGGTAAATCCTTGCAAACATGGAAACAATGCATTTGG	226.96
chr3	14986708	14986709	m6A_site_317638	-	m6A_site_317638	m6A	54	GSE37003,GSE65380,GSM1135032,GSM1135032,GSM1135036,GSM1135037,GSM1166139,GSM1166140,GSM1166141,GSM1166142,GSM1166143,GSM1272358,GSM1272366,GSM1272368,GSM1339401,GSM1339403,GSM1339405,GSM1339407,GSM1339409,GSM1339411,GSM1339413,GSM1339415,GSM1339417,GSM1339419,GSM1339421,GSM1339423,GSM1339425,GSM1339427,GSM1339429,GSM1339435,GSM1339437,GSM1339439,GSM1339441,GSM2010450,GSM2010452,GSM2203052,GSM2203…	2.42846e+55	HSMAR1,FGD5-AS1,FGD5-AS1	TcMar-Mariner,antisense,antisense	exon,intron,exon	TTTTTATGCTACAGGAATAAACAAACATTTCTCATTGGCAA	226.96
chr3	14986787	14986788	m6A_site_317639	-	m6A_site_317639	m6A	82	GSE37003,GSE65380,GSM1135020,GSM1135021,GSM1135024,GSM1135025,GSM1135029,GSM1135032,GSM1135032,GSM1135036,GSM1135037,GSM1166139,GSM1166140,GSM1166141,GSM1166142,GSM1166143,GSM1166144,GSM1272358,GSM1272360,GSM1272366,GSM1272368,GSM1339393,GSM1339395,GSM1339397,GSM1339399,GSM1339401,GSM1339403,GSM1339405,GSM1339407,GSM1339409,GSM1339411,GSM1339413,GSM1339415,GSM1339417,GSM1339419,GSM1339421,GSM1339…	2.42846e+71	HSMAR1,FGD5-AS1,FGD5-AS1	TcMar-Mariner,antisense,antisense	exon,exon,intron	GACAACTTTTTGCAGGGAAAACACTTCAGCATGGTGCAGAA	226.96
chr3	14986991	14986992	m6A_site_317640	-	m6A_site_317640	m6A	94	GSE37003,GSE65380,GSM1135020,GSM1135021,GSM1135024,GSM1135025,GSM1135028,GSM1135029,GSM1135032,GSM1135032,GSM1135036,GSM1135037,GSM1166139,GSM1166140,GSM1166141,GSM1166142,GSM1166143,GSM1166144,GSM1272358,GSM1272360,GSM1272362,GSM1272364,GSM1272366,GSM1272368,GSM1339393,GSM1339395,GSM1339397,GSM1339399,GSM1339401,GSM1339403,GSM1339405,GSM1339407,GSM1339409,GSM1339411,GSM1339413,GSM1339415,GSM1339…	2.42846e+79	HSMAR1,FGD5-AS1,FGD5-AS1	TcMar-Mariner,antisense,antisense	exon,intron,exon	ATTGGTAAGATGCACCGAAAACTGCAATACCTGCTGCCTGC	274.68
chr3	14987041	14987042	m6A_site_317641	-	m6A_site_317641	m6A	91	GSE37003,GSE65380,GSM1135020,GSM1135021,GSM1135024,GSM1135025,GSM1135028,GSM1135029,GSM1135032,GSM1135032,GSM1135036,GSM1135037,GSM1166139,GSM1166140,GSM1166141,GSM1166142,GSM1166143,GSM1166144,GSM1272358,GSM1272360,GSM1272362,GSM1272364,GSM1272366,GSM1272368,GSM1339393,GSM1339395,GSM1339397,GSM1339399,GSM1339401,GSM1339403,GSM1339405,GSM1339407,GSM1339409,GSM1339411,GSM1339413,GSM1339415,GSM1339…	2.42846e+71	FGD5-AS1,FGD5-AS1,HSMAR1	antisense,antisense,TcMar-Mariner	exon,intron,exon	GTTTTCTGAATCCTGGTGAAACCATTACATCTGAGAAGTAT	224.83
chr3	14987125	14987126	m6A_site_317642	-	m6A_site_317642	m6A	90	GSE37003,GSE65380,GSM1135020,GSM1135021,GSM1135024,GSM1135025,GSM1135028,GSM1135029,GSM1135032,GSM1135032,GSM1135036,GSM1135037,GSM1166139,GSM1166140,GSM1166141,GSM1166142,GSM1166143,GSM1166144,GSM1272358,GSM1272360,GSM1272362,GSM1272364,GSM1272366,GSM1272368,GSM1339393,GSM1339395,GSM1339397,GSM1339399,GSM1339401,GSM1339403,GSM1339405,GSM1339407,GSM1339409,GSM1339411,GSM1339413,GSM1339415,GSM1339…	2.42846e+79	FGD5-AS1,FGD5-AS1,HSMAR1	antisense,antisense,TcMar-Mariner	intron,exon,exon	AAAGCAGTTCCCAAAGCCAAACTTGCACCAAAAAAAAGGTC	274.68
chr3	14987161	14987162	m6A_site_317643	-	m6A_site_317643	m6A	91	GSE37003,GSE65380,GSM1135020,GSM1135021,GSM1135024,GSM1135025,GSM1135028,GSM1135029,GSM1135032,GSM1135032,GSM1135036,GSM1135037,GSM1166139,GSM1166140,GSM1166141,GSM1166142,GSM1166143,GSM1166144,GSM1272358,GSM1272360,GSM1272362,GSM1272364,GSM1272366,GSM1272368,GSM1339393,GSM1339395,GSM1339397,GSM1339399,GSM1339401,GSM1339403,GSM1339405,GSM1339407,GSM1339409,GSM1339411,GSM1339413,GSM1339415,GSM1339…	2.42846e+79	HSMAR1,FGD5-AS1,FGD5-AS1	TcMar-Mariner,antisense,antisense	exon,intron,exon	ACAACCAGCTCAGTGGTTGGACCAAGAGGCAGCTCCAAAGC	369.74
chr3	14987231	14987232	m6A_site_317644	-	m6A_site_317644	m6A	92	GSE37003,GSE65380,GSM1135020,GSM1135021,GSM1135024,GSM1135025,GSM1135028,GSM1135029,GSM1135032,GSM1135032,GSM1135036,GSM1135037,GSM1166139,GSM1166140,GSM1166141,GSM1166142,GSM1166143,GSM1166144,GSM1272358,GSM1272360,GSM1272362,GSM1272364,GSM1272366,GSM1272368,GSM1339393,GSM1339395,GSM1339397,GSM1339399,GSM1339401,GSM1339403,GSM1339405,GSM1339407,GSM1339409,GSM1339411,GSM1339413,GSM1339415,GSM1339…	2.42846e+79	FGD5-AS1,FGD5-AS1,HSMAR1	antisense,antisense,TcMar-Mariner	intron,exon,exon	TTTATGCTACGCAACAACAAACCATTTCTCAATCGGATTGT	224.83
chr3	14987277	14987278	m6A_site_317645	-	m6A_site_317645	m6A	82	GSE37003,GSE65380,GSM1135020,GSM1135021,GSM1135024,GSM1135025,GSM1135028,GSM1135029,GSM1135032,GSM1135032,GSM1135036,GSM1135037,GSM1166139,GSM1166140,GSM1166141,GSM1166142,GSM1166143,GSM1166144,GSM1272368,GSM1339393,GSM1339395,GSM1339397,GSM1339399,GSM1339401,GSM1339403,GSM1339405,GSM1339407,GSM1339409,GSM1339411,GSM1339413,GSM1339415,GSM1339417,GSM1339419,GSM1339421,GSM1339423,GSM1339425,GSM1339…	2.42846e+71	FGD5-AS1,HSMAR1,FGD5-AS1	antisense,TcMar-Mariner,antisense	intron,exon,exon	TGAGCTGAGCGGAAATCAAAACTATCGTTTTGAAGTGTAGT	274.68
chr3	14987387	14987388	m6A_site_317646	-	m6A_site_317646	m6A	89	GSE37003,GSE65380,GSM1135020,GSM1135021,GSM1135024,GSM1135025,GSM1135028,GSM1135029,GSM1135032,GSM1135032,GSM1135036,GSM1135037,GSM1166139,GSM1166140,GSM1166141,GSM1166142,GSM1166143,GSM1166144,GSM1272360,GSM1272368,GSM1339393,GSM1339395,GSM1339397,GSM1339399,GSM1339401,GSM1339403,GSM1339405,GSM1339407,GSM1339409,GSM1339411,GSM1339413,GSM1339415,GSM1339417,GSM1339419,GSM1339421,GSM1339423,GSM1339…	2.42846e+79	HSMAR1,FGD5-AS1,FGD5-AS1	TcMar-Mariner,antisense,antisense	exon,exon,intron	ACATGAAAAATTACAGAAGAACTCAGCGTTGACTATTCTAC	349.63
chr3	14987410	14987411	m6A_site_317647	-	m6A_site_317647	m6A	94	GSE37003,GSE65380,GSM1135020,GSM1135021,GSM1135024,GSM1135025,GSM1135028,GSM1135029,GSM1135032,GSM1135032,GSM1135036,GSM1135037,GSM1166139,GSM1166140,GSM1166141,GSM1166142,GSM1166143,GSM1166144,GSM1272358,GSM1272360,GSM1272366,GSM1272368,GSM1339393,GSM1339395,GSM1339397,GSM1339399,GSM1339401,GSM1339403,GSM1339405,GSM1339407,GSM1339409,GSM1339411,GSM1339413,GSM1339415,GSM1339417,GSM1339419,GSM1339…	2.42846e+79	HSMAR1,FGD5-AS1,FGD5-AS1	TcMar-Mariner,antisense,antisense	exon,intron,exon	CAATTGAGAGCAATCATTGAACTACATGAAAAATTACAGAA	349.63
chr3	14987523	14987524	m6A_site_317648	-	m6A_site_317648	m6A	93	GSE37003,GSE65380,GSM1135020,GSM1135021,GSM1135024,GSM1135025,GSM1135028,GSM1135029,GSM1135032,GSM1135032,GSM1135036,GSM1135037,GSM1166139,GSM1166140,GSM1166141,GSM1166142,GSM1166143,GSM1166144,GSM1272358,GSM1272360,GSM1272366,GSM1272368,GSM1339393,GSM1339395,GSM1339397,GSM1339399,GSM1339401,GSM1339403,GSM1339405,GSM1339407,GSM1339409,GSM1339411,GSM1339413,GSM1339415,GSM1339417,GSM1339419,GSM1339…	2.42846e+79	FGD5-AS1,FGD5-AS1,HSMAR1	antisense,antisense,TcMar-Mariner	intron,exon,exon	GGCCCAGGAACTGCTAACAAACATACAGTGCAGTGGTGGCT	226.96
chr3	14987534	14987535	m6A_site_317649	-	m6A_site_317649	m6A	93	GSE37003,GSE65380,GSM1135020,GSM1135021,GSM1135024,GSM1135025,GSM1135028,GSM1135029,GSM1135032,GSM1135032,GSM1135036,GSM1135037,GSM1166139,GSM1166140,GSM1166141,GSM1166142,GSM1166143,GSM1166144,GSM1272358,GSM1272360,GSM1272366,GSM1272368,GSM1339393,GSM1339395,GSM1339397,GSM1339399,GSM1339401,GSM1339403,GSM1339405,GSM1339407,GSM1339409,GSM1339411,GSM1339413,GSM1339415,GSM1339417,GSM1339419,GSM1339…	2.42846e+79	HSMAR1,FGD5-AS1,FGD5-AS1	TcMar-Mariner,antisense,antisense	exon,intron,exon	GTAACACATTTGGCCCAGGAACTGCTAACAAACATACAGTG	349.63
chr3	14987560	14987561	m6A_site_317650	-	m6A_site_317650	m6A	92	GSE37003,GSE65380,GSM1135020,GSM1135021,GSM1135024,GSM1135025,GSM1135028,GSM1135029,GSM1135032,GSM1135032,GSM1135036,GSM1135037,GSM1166139,GSM1166140,GSM1166141,GSM1166142,GSM1166143,GSM1166144,GSM1272358,GSM1272360,GSM1272366,GSM1272368,GSM1339393,GSM1339395,GSM1339397,GSM1339399,GSM1339401,GSM1339403,GSM1339405,GSM1339407,GSM1339409,GSM1339411,GSM1339413,GSM1339415,GSM1339417,GSM1339419,GSM1339…	2.42846e+79	FGD5-AS1,FGD5-AS1,HSMAR1	antisense,antisense,TcMar-Mariner	exon,intron,exon	AGCAGCGAAGACAACTCAAAACATCAGTAACACATTTGGCC	226.96
chr3	14987570	14987571	m6A_site_317651	-	m6A_site_317651	m6A	92	GSE37003,GSE65380,GSM1135020,GSM1135021,GSM1135024,GSM1135025,GSM1135028,GSM1135029,GSM1135032,GSM1135032,GSM1135036,GSM1135037,GSM1166139,GSM1166140,GSM1166141,GSM1166142,GSM1166143,GSM1166144,GSM1272358,GSM1272360,GSM1272366,GSM1272368,GSM1339393,GSM1339395,GSM1339397,GSM1339399,GSM1339401,GSM1339403,GSM1339405,GSM1339407,GSM1339409,GSM1339411,GSM1339413,GSM1339415,GSM1339417,GSM1339419,GSM1339…	2.42846e+79	FGD5-AS1,FGD5-AS1,HSMAR1	antisense,antisense,TcMar-Mariner	exon,intron,exon	TGGTTCATAAAGCAGCGAAGACAACTCAAAACATCAGTAAC	296.92
chr3	14989617	14989618	m6A_site_317657	-	m6A_site_317657	m6A	5	GSM1166139,GSM1166143,GSM1339409,GSM1339411,GSM2283212	2.42096e+23	FGD5-AS1	antisense	exon	GGCCGGGCCGGTCAGGGGGAACCCGCTCGCTTCGCCCGGCC	299.78
chr3	14989715	14989716	m6A_site_317658	-	m6A_site_317658	m6A	34	GSM1166139,GSM1166141,GSM1166143,GSM1272358,GSM1272360,GSM1272362,GSM1272364,GSM1272366,GSM1272368,GSM1339393,GSM1339409,GSM1339415,GSM1339427,GSM1339431,GSM1339437,GSM2010450,GSM2010452,GSM2010454,GSM2203056,GSM2203060,GSM2283210,GSM2283211,GSM2283212,GSM2283213,GSM2283214,GSM2283215,GSM2460360,GSM2483505,GSM2483506,GSM2483507,GSM2483508,GSM928399,GSM928401,GSM928403	2.42096e+47	FGD5-AS1	antisense	exon	CGGAGCCATCTCCGTCGAGAACAAAATGGCGGCGCTGGCGG	301.91
chr3	14989785	14989786	m6A_site_317659	-	m6A_site_317659	m6A	51	GSM1135021,GSM1135024,GSM1135025,GSM1166139,GSM1166140,GSM1166141,GSM1166142,GSM1166143,GSM1272358,GSM1272360,GSM1272362,GSM1272364,GSM1272366,GSM1272368,GSM1339393,GSM1339395,GSM1339399,GSM1339401,GSM1339415,GSM1339421,GSM1339427,GSM1339431,GSM1339435,GSM1339437,GSM1908212,GSM2010450,GSM2010452,GSM2010454,GSM2010456,GSM2203043,GSM2203047,GSM2203055,GSM2203056,GSM2203059,GSM2203060,GSM2283210,GSM…	2.42846e+63	FGD5-AS1	antisense	exon	CGGCAGAGAAGGAAGAAGGGACTGCAGGCGGGAGGAGGAGG	419.59
chr3	14989830	14989831	m6A_site_317660	-	m6A_site_317660	m6A	49	GSE65380,GSM1135024,GSM1135025,GSM1166139,GSM1166140,GSM1166143,GSM1272358,GSM1272360,GSM1272362,GSM1272364,GSM1272366,GSM1272368,GSM1339393,GSM1339395,GSM1339401,GSM1339415,GSM1339421,GSM1339427,GSM1339431,GSM1339433,GSM1339435,GSM1339437,GSM1339441,GSM2010450,GSM2010452,GSM2010454,GSM2010456,GSM2203043,GSM2203047,GSM2203055,GSM2203056,GSM2203059,GSM2203060,GSM2283210,GSM2283211,GSM2283212,GSM22…	2.42846e+63	FGD5-AS1	antisense	exon	GCGACGGCCGCCAAAGGCGGACTAGAAGCGGAGGGGTGAAA	419.59
chrX	73289333	73289334	m6A_site_471609	-	m6A_site_471609	m6A	2	GSM928399,GSM928401	22608085	FTX,FTX	lincRNA,lincRNA	exon,intron	CCCAGTCTACCCAGACCAGGACTTGGCTTCCAGGATCCAGG	419.59
chrX	73289339	73289340	m6A_site_471610	-	m6A_site_471610	m6A	1	GSM928399	22608085	FTX,FTX	lincRNA,lincRNA	intron,exon	TCCACTCCCAGTCTACCCAGACCAGGACTTGGCTTCCAGGA	294.79
chrX	73289362	73289363	m6A_site_471612	-	m6A_site_471612	m6A	1	GSM928399	22608085	FTX,FTX	lincRNA,lincRNA	exon,intron	ATGCTGCTGCATGTGGTCAAACCTCCACTCCCAGTCTACCC	224.83
chrX	73381056	73381057	m6A_site_471625	-	m6A_site_471625	m6A	3	GSM1135037,GSM928399,GSM928401	2428462522608085	MKRN5P,FTX	processed_pseudogene,lincRNA	exon,intron	ACTAATTGAAGAAAGAGAGAACAGCAACCCCTTTGACAGCA	301.91
chrX	73381076	73381077	m6A_site_471626	-	m6A_site_471626	m6A	3	GSM1135037,GSM928399,GSM928401	2428462522608085	MKRN5P,FTX	processed_pseudogene,lincRNA	exon,intron	CAAAGGAACCACTTCTGGGAACTAATTGAAGAAAGAGAGAA	349.63
chrX	73381089	73381090	m6A_site_471627	-	m6A_site_471627	m6A	3	GSM1135037,GSM928399,GSM928401	2428462522608085	FTX,MKRN5P	lincRNA,processed_pseudogene	intron,exon	ATATGGGGCCCAACAAAGGAACCACTTCTGGGAACTAATTG	299.78
chrX	73381120	73381121	m6A_site_471628	-	m6A_site_471628	m6A	4	GSM1135036,GSM1135037,GSM928399,GSM928401	2428462522608085	FTX,MKRN5P	lincRNA,processed_pseudogene	intron,exon	CACGGAGACAGAAAGTGGGAACATTAAGCAGATATGGGGCC	301.91
chrX	73381133	73381134	m6A_site_471629	-	m6A_site_471629	m6A	4	GSM1135036,GSM1135037,GSM928399,GSM928401	2428462522608085	MKRN5P,FTX	processed_pseudogene,lincRNA	exon,intron	AGGAGAGAGGAGCCACGGAGACAGAAAGTGGGAACATTAAG	296.92
chrX	73381181	73381182	m6A_site_471630	-	m6A_site_471630	m6A	7	GSE65380,GSM1135036,GSM1135037,GSM2203055,GSM2203059,GSM928399,GSM928401	2.42846e+23	MKRN5P,FTX	processed_pseudogene,lincRNA	exon,intron	GAGCTGCCCATTTGGAGGGAACTGCTTTTACAAGCATGCGT	349.63
chrX	73381207	73381208	m6A_site_471631	-	m6A_site_471631	m6A	7	GSE65380,GSM1135036,GSM1135037,GSM2203055,GSM2203059,GSM928399,GSM928401	2.42846e+23	FTX,MKRN5P	lincRNA,processed_pseudogene	intron,exon	TGCACGTATTTTGATGAAGGACATGGGAGCTGCCCATTTGG	371.87
chrX	73381245	73381246	m6A_site_471632	-	m6A_site_471632	m6A	5	GSE65380,GSM1135036,GSM1135037,GSM928399,GSM928401	2428462522608085	FTX,MKRN5P	lincRNA,processed_pseudogene	intron,exon	TCGTTCAGAAATACAAAGAGACAATGAGCAACAAGGCGTGC	296.92
chrX	73381267	73381268	m6A_site_471633	-	m6A_site_471633	m6A	4	GSM1135036,GSM1135037,GSM928399,GSM928401	2428462522608085	MKRN5P,FTX	processed_pseudogene,lincRNA	exon,intron	GAGAAAGAAGAGAAGCAGAAACTCGTTCAGAAATACAAAGA	274.68
chrX	73381538	73381539	m6A_site_471634	-	m6A_site_471634	m6A	1	GSM928399	22608085	MKRN5P,FTX	processed_pseudogene,lincRNA	exon,intron	CATTGAGTCCCATGAGAAGGACATAGAGCTCTCATTTGCTG	371.87
chrX	73381710	73381711	m6A_site_471635	-	m6A_site_471635	m6A	1	GSM1135037	24284625	MKRN5P,FTX	processed_pseudogene,lincRNA	exon,intron	AAAAGCAAATTGCCATGGAAACAAAGAAGCAGCTGTGCCCC	226.96
chrX	73381841	73381842	m6A_site_471636	-	m6A_site_471636	m6A	1	GSM1135037	24284625	MKRN5P,FTX	processed_pseudogene,lincRNA	exon,intron	TGTAGGAGCAGGTTCAGGGGACTGGGTGAATGCTATTGAGT	419.59
chrX	73381871	73381872	m6A_site_471637	-	m6A_site_471637	m6A	1	GSM1135037	24284625	MKRN5P,FTX	processed_pseudogene,lincRNA	exon,intron	AGCTGAGTCAAGAAATTCAAACTTTGCAACTGTAGGAGCAG	274.68
chrX	73381971	73381972	m6A_site_471638	-	m6A_site_471638	m6A	2	GSM1135036,GSM928401	2428462522608085	FTX,MKRN5P	lincRNA,processed_pseudogene	intron,exon	CATTGAACCAGGAAGAAGGAACTGCTGCAGAGCTAACTACA	349.63
chrX	73381985	73381986	m6A_site_471639	-	m6A_site_471639	m6A	2	GSM1135036,GSM928401	2428462522608085	FTX,MKRN5P	lincRNA,processed_pseudogene	intron,exon	TGAACATAGCAAGCCATTGAACCAGGAAGAAGGAACTGCTG	299.78
chrX	73382002	73382003	m6A_site_471640	-	m6A_site_471640	m6A	1	GSM928401	22608085	FTX,MKRN5P	lincRNA,processed_pseudogene	intron,exon	GGTGACCGCTGCAAATATGAACATAGCAAGCCATTGAACCA	301.91
chrX	73382111	73382112	m6A_site_471641	-	m6A_site_471641	m6A	1	GSM908333	22575960	FTX,MKRN5P	lincRNA,processed_pseudogene	intron,exon	TATGCATGGGGTTTGTAAGGACAGAGGTAACTGTGGATTCT	371.87
chrX	73382152	73382153	m6A_site_471642	-	m6A_site_471642	m6A	1	GSM908333	22575960	MKRN5P,FTX	processed_pseudogene,lincRNA	exon,intron	TGGCGGCGCAGCTGGACTAAACAGGTCACCTGCAGGTATTT	226.96
chrX	73382157	73382158	m6A_site_471643	-	m6A_site_471643	m6A	1	GSM908333	22575960	FTX,MKRN5P	lincRNA,processed_pseudogene	intron,exon	GGCAGTGGCGGCGCAGCTGGACTAAACAGGTCACCTGCAGG	419.59
chrX	73420067	73420068	m6A_site_471644	-	m6A_site_471644	m6A	2	GSM2203063,GSM2203064	27773535	FTX,RP3-368A4.5	lincRNA,sense_intronic	intron,exon	TATTAATAAAGCTGTTATAAACATTCATTTGCAGGTTTTTG	226.96
chrX	73420117	73420118	m6A_site_471645	-	m6A_site_471645	m6A	2	GSM2203063,GSM2203064	27773535	FTX,RP3-368A4.5	lincRNA,sense_intronic	intron,exon	ATCTATGCACCTATAGAGGGACATCTTGGTTGCTTCCAAGT	371.87
chrX	73420259	73420260	m6A_site_471646	-	m6A_site_471646	m6A	1	GSM2203063	27773535	FTX,RP3-368A4.5,L1MD	lincRNA,sense_intronic,L1	intron,exon,exon	TTTATAAAATAAACTAACAAACTGGCTTCTCTCACTTAGCA	274.68
chrX	73420267	73420268	m6A_site_471647	-	m6A_site_471647	m6A	1	GSM2203063	27773535	FTX,L1MD,RP3-368A4.5	lincRNA,L1,sense_intronic	intron,exon,exon	TATCCTGATTTATAAAATAAACTAACAAACTGGCTTCTCTC	274.68
chrX	73420566	73420567	m6A_site_471648	-	m6A_site_471648	m6A	3	GSM2203044,GSM2203056,GSM2203059	27773535	FTX,L1MD,RP3-368A4.5	lincRNA,L1,sense_intronic	intron,exon,exon	TGAATTGCCCCCTGATAAAGACATAACAATACCGGAAGTAA	296.92
chrX	73420633	73420634	m6A_site_471649	-	m6A_site_471649	m6A	4	GSM2203044,GSM2203056,GSM2203059,GSM2203063	27773535	RP3-368A4.5,L1MD,FTX	sense_intronic,L1,lincRNA	exon,exon,intron	ATTAATATAAACAAAAGTGGACTTCAAAAGAAGCAATATTA	419.59
chrX	73420643	73420644	m6A_site_471650	-	m6A_site_471650	m6A	4	GSM2203044,GSM2203056,GSM2203059,GSM2203063	27773535	L1MD,RP3-368A4.5,FTX	L1,sense_intronic,lincRNA	exon,exon,intron	GAATGACAATATTAATATAAACAAAAGTGGACTTCAAAAGA	226.96
chrX	73420684	73420685	m6A_site_471651	-	m6A_site_471651	m6A	4	GSM2203044,GSM2203056,GSM2203059,GSM2203063	27773535	RP3-368A4.5,FTX,L1MD	sense_intronic,lincRNA,L1	exon,intron,exon	AGGGATAATATATTGTGCAAACTCTAGTCAAAAAAAAGTTG	274.68
chrX	73420751	73420752	m6A_site_471652	-	m6A_site_471652	m6A	1	GSM2203044	27773535	FTX,RP3-368A4.5,L1MD	lincRNA,sense_intronic,L1	intron,exon,exon	ATATTCAATTCTTCCTAGAGACCCAAATATATGCTTTCTAC	294.79
chrX	73420899	73420900	m6A_site_471653	-	m6A_site_471653	m6A	1	GSM1339441	24981863	L1M5,FTX,RP3-368A4.5	L1,lincRNA,sense_intronic	exon,intron,exon	AAGATTAAAAAGATTAAGGGACAGTGTTAACAATTTATGCC	371.87
chrX	73420927	73420928	m6A_site_471654	-	m6A_site_471654	m6A	1	GSM1339441	24981863	RP3-368A4.5,L1M5,FTX	sense_intronic,L1,lincRNA	exon,exon,intron	AAGGGGGAGCATATTGAAAAACACCATAAAGATTAAAAAGA	226.96
chrX	73422548	73422549	m6A_site_471655	-	m6A_site_471655	m6A	53	GSE37003,GSE65380,GSM1135020,GSM1135021,GSM1135025,GSM1135028,GSM1135029,GSM1135032,GSM1135032,GSM1135036,GSM1135037,GSM1166140,GSM1339395,GSM1339403,GSM1339405,GSM1339407,GSM1339411,GSM1339413,GSM1339415,GSM1339417,GSM1339421,GSM1339423,GSM1339425,GSM1339429,GSM1339435,GSM1339437,GSM1339439,GSM1339441,GSM2010452,GSM2010454,GSM2203043,GSM2203044,GSM2203047,GSM2203055,GSM2203056,GSM2203059,GSM2203…	2.42846e+47	RP3-368A4.5,FTX	sense_intronic,lincRNA	exon,intron	TACCACTACCTAGTTCCAGAACATTGCCATCACCCCCAAAA	301.91
chrX	73422591	73422592	m6A_site_471656	-	m6A_site_471656	m6A	63	GSE37003,GSE65380,GSM1135020,GSM1135021,GSM1135024,GSM1135025,GSM1135028,GSM1135029,GSM1135032,GSM1135032,GSM1135036,GSM1135037,GSM1272360,GSM1272368,GSM1339393,GSM1339395,GSM1339401,GSM1339403,GSM1339405,GSM1339407,GSM1339409,GSM1339411,GSM1339413,GSM1339415,GSM1339417,GSM1339419,GSM1339421,GSM1339423,GSM1339425,GSM1339427,GSM1339429,GSM1339433,GSM1339435,GSM1339437,GSM1339439,GSM1339441,GSM1723…	2.42846e+55	RP3-368A4.5,FTX	sense_intronic,lincRNA	exon,intron	CTGCTGTCCTACCAACAGAAACTTCATAATGTTGTGCAGGC	274.68
chrX	73422671	73422672	m6A_site_471657	-	m6A_site_471657	m6A	63	GSE37003,GSE65380,GSM1135020,GSM1135021,GSM1135024,GSM1135025,GSM1135028,GSM1135029,GSM1135032,GSM1135032,GSM1135036,GSM1135037,GSM1272358,GSM1272360,GSM1272366,GSM1272368,GSM1339393,GSM1339395,GSM1339401,GSM1339403,GSM1339405,GSM1339407,GSM1339409,GSM1339411,GSM1339413,GSM1339415,GSM1339417,GSM1339419,GSM1339421,GSM1339423,GSM1339425,GSM1339427,GSM1339429,GSM1339433,GSM1339435,GSM1339437,GSM1339…	2.42846e+55	FTX,RP3-368A4.5	lincRNA,sense_intronic	intron,exon	ACCTGCTAAGGCCATTAAGGACAGGATGGTGATGCCTCGGC	371.87
chrX	73422691	73422692	m6A_site_471658	-	m6A_site_471658	m6A	63	GSE37003,GSE65380,GSM1135020,GSM1135021,GSM1135024,GSM1135025,GSM1135028,GSM1135029,GSM1135032,GSM1135032,GSM1135036,GSM1135037,GSM1272358,GSM1272360,GSM1272366,GSM1272368,GSM1339393,GSM1339395,GSM1339401,GSM1339403,GSM1339405,GSM1339407,GSM1339409,GSM1339411,GSM1339413,GSM1339415,GSM1339417,GSM1339419,GSM1339421,GSM1339423,GSM1339425,GSM1339427,GSM1339429,GSM1339433,GSM1339435,GSM1339437,GSM1339…	2.42846e+55	FTX,RP3-368A4.5	lincRNA,sense_intronic	intron,exon	GGGAACCACATAGCCCCCGGACCTGCTAAGGCCATTAAGGA	369.74
chrX	73422707	73422708	m6A_site_471659	-	m6A_site_471659	m6A	60	GSE37003,GSE65380,GSM1135020,GSM1135021,GSM1135024,GSM1135025,GSM1135028,GSM1135029,GSM1135032,GSM1135032,GSM1135036,GSM1135037,GSM1272358,GSM1272360,GSM1272366,GSM1272368,GSM1339393,GSM1339395,GSM1339401,GSM1339403,GSM1339405,GSM1339407,GSM1339409,GSM1339411,GSM1339413,GSM1339415,GSM1339417,GSM1339419,GSM1339421,GSM1339423,GSM1339425,GSM1339429,GSM1339433,GSM1339435,GSM1339437,GSM1339439,GSM1339…	2.42846e+47	RP3-368A4.5,FTX	sense_intronic,lincRNA	exon,intron	CACCTGCACGTGGATTGGGAACCACATAGCCCCCGGACCTG	299.78
chrX	73423035	73423036	m6A_site_471665	-	m6A_site_471665	m6A	53	GSE37003,GSE65380,GSM1135020,GSM1135021,GSM1135025,GSM1135028,GSM1135029,GSM1135032,GSM1135032,GSM1135036,GSM1135037,GSM1272366,GSM1339395,GSM1339399,GSM1339403,GSM1339405,GSM1339409,GSM1339411,GSM1339413,GSM1339415,GSM1339417,GSM1339419,GSM1339421,GSM1339423,GSM1339425,GSM1339427,GSM1339429,GSM1339433,GSM1339435,GSM1339437,GSM1339439,GSM1339441,GSM2010450,GSM2010452,GSM2010454,GSM2203060,GSM2203…	2.42846e+47	FTX,RP3-368A4.5	lincRNA,sense_intronic	intron,exon	GTCTTTGATGAAAAGGTCAAACATACTGGCAGTCATGTTGT	226.96
chrX	73423141	73423142	m6A_site_471669	-	m6A_site_471669	m6A	62	GSE37003,GSE65380,GSM1135020,GSM1135021,GSM1135024,GSM1135025,GSM1135028,GSM1135029,GSM1135032,GSM1135032,GSM1135036,GSM1135037,GSM1272358,GSM1272360,GSM1272364,GSM1272366,GSM1272368,GSM1339395,GSM1339399,GSM1339401,GSM1339403,GSM1339405,GSM1339407,GSM1339409,GSM1339411,GSM1339413,GSM1339415,GSM1339417,GSM1339419,GSM1339421,GSM1339423,GSM1339425,GSM1339427,GSM1339429,GSM1339433,GSM1339435,GSM1339…	2.42846e+47	FTX,RP3-368A4.5	lincRNA,sense_intronic	intron,exon	CTGAAGGTGTAGTGCTGGAGACTATGTTGGAGGCAGCACCT	344.64
chrX	73423179	73423180	m6A_site_471670	-	m6A_site_471670	m6A	61	GSE37003,GSE65380,GSM1135020,GSM1135021,GSM1135024,GSM1135025,GSM1135028,GSM1135029,GSM1135032,GSM1135032,GSM1135036,GSM1135037,GSM1272358,GSM1272360,GSM1272364,GSM1272366,GSM1272368,GSM1339395,GSM1339399,GSM1339403,GSM1339405,GSM1339407,GSM1339409,GSM1339411,GSM1339413,GSM1339415,GSM1339417,GSM1339419,GSM1339421,GSM1339423,GSM1339425,GSM1339427,GSM1339429,GSM1339433,GSM1339435,GSM1339437,GSM1339…	2.42846e+47	FTX,RP3-368A4.5	lincRNA,sense_intronic	intron,exon	CTTCTTGTCTTTGGACGAAGACTAATCATCACTTTTGACTG	344.64
chrX	73423213	73423214	m6A_site_471673	-	m6A_site_471673	m6A	58	GSE37003,GSE65380,GSM1135020,GSM1135021,GSM1135024,GSM1135025,GSM1135028,GSM1135032,GSM1135032,GSM1135036,GSM1135037,GSM1272358,GSM1272360,GSM1272364,GSM1272366,GSM1272368,GSM1339395,GSM1339403,GSM1339405,GSM1339407,GSM1339409,GSM1339411,GSM1339413,GSM1339415,GSM1339417,GSM1339419,GSM1339421,GSM1339423,GSM1339425,GSM1339427,GSM1339429,GSM1339433,GSM1339435,GSM1339437,GSM1339439,GSM1339441,GSM2010…	2.42846e+47	FTX,RP3-368A4.5	lincRNA,sense_intronic	intron,exon	CTGCAAATTAGACTTGGAAAACAAGGTCTTGATCCTTCTTG	226.96
chrX	73423222	73423223	m6A_site_471674	-	m6A_site_471674	m6A	58	GSE37003,GSE65380,GSM1135020,GSM1135021,GSM1135024,GSM1135025,GSM1135028,GSM1135032,GSM1135032,GSM1135036,GSM1135037,GSM1272358,GSM1272360,GSM1272364,GSM1272366,GSM1272368,GSM1339395,GSM1339403,GSM1339405,GSM1339407,GSM1339409,GSM1339411,GSM1339413,GSM1339415,GSM1339417,GSM1339419,GSM1339421,GSM1339423,GSM1339425,GSM1339427,GSM1339429,GSM1339433,GSM1339435,GSM1339437,GSM1339439,GSM1339441,GSM2010…	2.42846e+47	RP3-368A4.5,FTX	sense_intronic,lincRNA	exon,intron	AGGAAATTTCTGCAAATTAGACTTGGAAAACAAGGTCTTGA	344.64
chrX	73423304	73423305	m6A_site_471677	-	m6A_site_471677	m6A	47	GSE37003,GSE65380,GSM1135020,GSM1135021,GSM1135025,GSM1135032,GSM1135032,GSM1135036,GSM1135037,GSM1339395,GSM1339399,GSM1339403,GSM1339405,GSM1339407,GSM1339409,GSM1339413,GSM1339415,GSM1339417,GSM1339419,GSM1339421,GSM1339423,GSM1339425,GSM1339427,GSM1339429,GSM1339433,GSM1339435,GSM1339437,GSM1339439,GSM1339441,GSM2010450,GSM2010452,GSM2203060,GSM2203064,GSM2460345,GSM2460347,GSM2460348,GSM2460…	2.42846e+39	FTX,RP3-368A4.5	lincRNA,sense_intronic	intron,exon	GTTGTCATTGTCCCACCGGGACTGAAAGTCTCCCAGTTGAG	419.59
chrX	73423361	73423362	m6A_site_471680	-	m6A_site_471680	m6A	44	GSE37003,GSE65380,GSM1135020,GSM1135025,GSM1135032,GSM1135032,GSM1135036,GSM1135037,GSM1339395,GSM1339399,GSM1339403,GSM1339405,GSM1339407,GSM1339409,GSM1339413,GSM1339415,GSM1339417,GSM1339421,GSM1339423,GSM1339425,GSM1339427,GSM1339429,GSM1339433,GSM1339435,GSM1339437,GSM1339439,GSM1339441,GSM2010450,GSM2010452,GSM2203060,GSM2203064,GSM2460345,GSM2460347,GSM2460348,GSM2460350,GSM2460352,GSM2460…	2.42846e+39	RP3-368A4.5,FTX	sense_intronic,lincRNA	exon,intron	ACTTGCTGTTGTCTTGTGAGACATGACATCTGAAGCTGAAG	296.92
chrX	73423450	73423451	m6A_site_471683	-	m6A_site_471683	m6A	48	GSE37003,GSE65380,GSM1135020,GSM1135025,GSM1135032,GSM1135032,GSM1135036,GSM1135037,GSM1272360,GSM1272366,GSM1272368,GSM1339395,GSM1339399,GSM1339403,GSM1339405,GSM1339407,GSM1339409,GSM1339413,GSM1339415,GSM1339417,GSM1339419,GSM1339421,GSM1339423,GSM1339425,GSM1339427,GSM1339429,GSM1339433,GSM1339435,GSM1339437,GSM1339439,GSM1339441,GSM2010452,GSM2203060,GSM2203063,GSM2460345,GSM2460347,GSM2460…	2.42846e+47	RP3-368A4.5,FTX	sense_intronic,lincRNA	exon,intron	ACTTCGTTCATAGACCGAAGACCCTCAAAGGAAAGTCCTTC	294.79
chrX	73423457	73423458	m6A_site_471684	-	m6A_site_471684	m6A	51	GSE37003,GSE65380,GSM1135020,GSM1135021,GSM1135025,GSM1135032,GSM1135032,GSM1135036,GSM1135037,GSM1272360,GSM1272366,GSM1272368,GSM1339395,GSM1339399,GSM1339403,GSM1339405,GSM1339407,GSM1339409,GSM1339411,GSM1339413,GSM1339415,GSM1339417,GSM1339419,GSM1339421,GSM1339423,GSM1339425,GSM1339427,GSM1339429,GSM1339433,GSM1339435,GSM1339437,GSM1339439,GSM1339441,GSM2010450,GSM2010452,GSM2203060,GSM2203…	2.42846e+47	FTX,RP3-368A4.5	lincRNA,sense_intronic	intron,exon	GGAAAGGACTTCGTTCATAGACCGAAGACCCTCAAAGGAAA	294.79
chrX	73423470	73423471	m6A_site_471685	-	m6A_site_471685	m6A	51	GSE37003,GSE65380,GSM1135020,GSM1135021,GSM1135025,GSM1135032,GSM1135032,GSM1135036,GSM1135037,GSM1272360,GSM1272366,GSM1272368,GSM1339395,GSM1339399,GSM1339403,GSM1339405,GSM1339407,GSM1339409,GSM1339411,GSM1339413,GSM1339415,GSM1339417,GSM1339419,GSM1339421,GSM1339423,GSM1339425,GSM1339427,GSM1339429,GSM1339433,GSM1339435,GSM1339437,GSM1339439,GSM1339441,GSM2010450,GSM2010452,GSM2203060,GSM2203…	2.42846e+47	FTX,RP3-368A4.5	lincRNA,sense_intronic	intron,exon	AGACATTAGAGTGGGAAAGGACTTCGTTCATAGACCGAAGA	419.59
chrX	73423488	73423489	m6A_site_471686	-	m6A_site_471686	m6A	53	GSE37003,GSE65380,GSM1135020,GSM1135021,GSM1135025,GSM1135032,GSM1135032,GSM1135036,GSM1135037,GSM1272360,GSM1272366,GSM1272368,GSM1339395,GSM1339399,GSM1339403,GSM1339405,GSM1339407,GSM1339409,GSM1339411,GSM1339413,GSM1339415,GSM1339417,GSM1339419,GSM1339421,GSM1339423,GSM1339425,GSM1339427,GSM1339429,GSM1339433,GSM1339435,GSM1339437,GSM1339439,GSM1339441,GSM1723347,GSM1723351,GSM2010450,GSM2010…	2.42846e+63	RP3-368A4.5,FTX	sense_intronic,lincRNA	exon,intron	CATGGTTCCCATTGATACAGACATTAGAGTGGGAAAGGACT	296.92
chrX	73423509	73423510	m6A_site_471688	-	m6A_site_471688	m6A	52	GSE37003,GSE65380,GSM1135020,GSM1135021,GSM1135025,GSM1135032,GSM1135032,GSM1135036,GSM1135037,GSM1272360,GSM1272366,GSM1272368,GSM1339395,GSM1339399,GSM1339403,GSM1339405,GSM1339407,GSM1339409,GSM1339411,GSM1339413,GSM1339415,GSM1339417,GSM1339419,GSM1339421,GSM1339423,GSM1339425,GSM1339429,GSM1339433,GSM1339435,GSM1339437,GSM1339439,GSM1339441,GSM1723347,GSM1723351,GSM2010450,GSM2010452,GSM2203…	2.42846e+63	RP3-368A4.5,FTX	sense_intronic,lincRNA	exon,intron	CTTCTGGCTGCTCCAGTTAAACATGGTTCCCATTGATACAG	226.96
chrX	73423555	73423556	m6A_site_471690	-	m6A_site_471690	m6A	60	GSE37003,GSE65380,GSM1135020,GSM1135021,GSM1135024,GSM1135025,GSM1135032,GSM1135032,GSM1135036,GSM1135037,GSM1272358,GSM1272360,GSM1272362,GSM1272364,GSM1272366,GSM1272368,GSM1339395,GSM1339399,GSM1339403,GSM1339405,GSM1339407,GSM1339409,GSM1339411,GSM1339413,GSM1339415,GSM1339417,GSM1339419,GSM1339421,GSM1339423,GSM1339425,GSM1339429,GSM1339433,GSM1339435,GSM1339437,GSM1339439,GSM1339441,GSM1723…	2.42846e+63	FTX,RP3-368A4.5	lincRNA,sense_intronic	intron,exon	GGCTTCAGGTAGGAAGAAGGACTGCTATACTTGTTCTCACC	419.59
chrX	73423601	73423602	m6A_site_471692	-	m6A_site_471692	m6A	64	GSE37003,GSE65380,GSM1135020,GSM1135021,GSM1135024,GSM1135025,GSM1135032,GSM1135032,GSM1135036,GSM1135037,GSM1272358,GSM1272360,GSM1272362,GSM1272364,GSM1272366,GSM1272368,GSM1339395,GSM1339399,GSM1339403,GSM1339405,GSM1339407,GSM1339409,GSM1339411,GSM1339413,GSM1339415,GSM1339417,GSM1339419,GSM1339421,GSM1339423,GSM1339425,GSM1339429,GSM1339433,GSM1339435,GSM1339437,GSM1339439,GSM1339441,GSM1723…	2.42846e+63	FTX,RP3-368A4.5	lincRNA,sense_intronic	intron,exon	CAGGTTTTTGGTAGATGAGAACAAATGTTTCTTCCTGAAGC	301.91
chrX	73423631	73423632	m6A_site_471694	-	m6A_site_471694	m6A	67	GSE37003,GSE65380,GSM1135020,GSM1135021,GSM1135024,GSM1135025,GSM1135028,GSM1135029,GSM1135032,GSM1135032,GSM1135036,GSM1135037,GSM1272358,GSM1272360,GSM1272362,GSM1272364,GSM1272366,GSM1272368,GSM1339395,GSM1339399,GSM1339403,GSM1339405,GSM1339407,GSM1339409,GSM1339411,GSM1339413,GSM1339415,GSM1339417,GSM1339419,GSM1339421,GSM1339423,GSM1339425,GSM1339427,GSM1339429,GSM1339433,GSM1339435,GSM1339…	2.42846e+63	RP3-368A4.5,FTX	sense_intronic,lincRNA	exon,intron	TTCCCCAGGTTACTTCCAAGACTGAGCAGCCAGGTTTTTGG	344.64
chrX	73423664	73423665	m6A_site_471695	-	m6A_site_471695	m6A	67	GSE37003,GSE65380,GSM1135020,GSM1135021,GSM1135024,GSM1135025,GSM1135028,GSM1135029,GSM1135032,GSM1135032,GSM1135036,GSM1135037,GSM1272358,GSM1272360,GSM1272362,GSM1272364,GSM1272366,GSM1272368,GSM1339395,GSM1339399,GSM1339403,GSM1339405,GSM1339407,GSM1339411,GSM1339413,GSM1339415,GSM1339417,GSM1339419,GSM1339421,GSM1339423,GSM1339425,GSM1339427,GSM1339429,GSM1339433,GSM1339435,GSM1339437,GSM1339…	2.42846e+63	FTX,RP3-368A4.5	lincRNA,sense_intronic	intron,exon	AAAGAGCCACCTGTCATGAGACATCCCACTTCCTTCCCCAG	296.92
chrX	73423688	73423689	m6A_site_471696	-	m6A_site_471696	m6A	62	GSE37003,GSE65380,GSM1135020,GSM1135021,GSM1135024,GSM1135025,GSM1135028,GSM1135029,GSM1135032,GSM1135032,GSM1135036,GSM1135037,GSM1272358,GSM1272360,GSM1272362,GSM1272364,GSM1272366,GSM1272368,GSM1339395,GSM1339403,GSM1339405,GSM1339407,GSM1339411,GSM1339413,GSM1339417,GSM1339421,GSM1339423,GSM1339425,GSM1339427,GSM1339429,GSM1339435,GSM1339437,GSM1339439,GSM1339441,GSM1723349,GSM2010450,GSM2010…	2.42846e+63	FTX,RP3-368A4.5	lincRNA,sense_intronic	intron,exon	CAGAGAGTTCTTGGTAGAAGACTCAAAGAGCCACCTGTCAT	344.64
chrX	73423712	73423713	m6A_site_471698	-	m6A_site_471698	m6A	63	GSE37003,GSE65380,GSM1135020,GSM1135021,GSM1135024,GSM1135025,GSM1135028,GSM1135029,GSM1135032,GSM1135032,GSM1135036,GSM1135037,GSM1272358,GSM1272360,GSM1272362,GSM1272364,GSM1272366,GSM1272368,GSM1339395,GSM1339403,GSM1339405,GSM1339407,GSM1339411,GSM1339413,GSM1339417,GSM1339421,GSM1339423,GSM1339425,GSM1339427,GSM1339429,GSM1339435,GSM1339437,GSM1339439,GSM1339441,GSM1723349,GSM2010450,GSM2010…	2.42846e+63	FTX,RP3-368A4.5	lincRNA,sense_intronic	intron,exon	GTAGGATGGCGGAGACATGGACTTCAGAGAGTTCTTGGTAG	419.59
chrX	73423718	73423719	m6A_site_471699	-	m6A_site_471699	m6A	57	GSE37003,GSE65380,GSM1135020,GSM1135021,GSM1135024,GSM1135025,GSM1135028,GSM1135032,GSM1135032,GSM1135036,GSM1135037,GSM1272358,GSM1272360,GSM1272362,GSM1272364,GSM1272366,GSM1272368,GSM1339403,GSM1339405,GSM1339413,GSM1339417,GSM1339421,GSM1339423,GSM1339425,GSM1339429,GSM1339435,GSM1339437,GSM1339439,GSM1339441,GSM2010450,GSM2010452,GSM2010454,GSM2010456,GSM2203043,GSM2203056,GSM2203059,GSM2203…	2.42846e+55	FTX,RP3-368A4.5	lincRNA,sense_intronic	intron,exon	TGGTTGGTAGGATGGCGGAGACATGGACTTCAGAGAGTTCT	296.92
chrX	73429832	73429833	m6A_site_471708	-	m6A_site_471708	m6A	1	GSM2203064	27773535	RP3-368A4.5,RP3-368A4.6,FTX	sense_intronic,sense_intronic,lincRNA	intron,exon,intron	AGTGGTTTTTAAATTTTCAAACATTCATTACTAGTATATAG	226.96
chrX	73433173	73433174	m6A_site_471709	-	m6A_site_471709	m6A	2	GSM1339441,GSM2203056	2498186327773535	FTX,RP3-368A4.5,RP3-368A4.6	lincRNA,sense_intronic,sense_intronic	intron,intron,exon	GTAAATGAAGATAGGAGTGAACTTACTGCCCTTAGGAGTGG	349.63
chrX	73433213	73433214	m6A_site_471710	-	m6A_site_471710	m6A	2	GSM1339441,GSM2203056	2498186327773535	RP3-368A4.6,RP3-368A4.5,FTX	sense_intronic,sense_intronic,lincRNA	exon,intron,intron	AGCTTACATGAATGAGGCAAACCTGAGATCTGTGATATTTG	224.83
chrX	73501660	73501661	m6A_site_471711	-	m6A_site_471711	m6A	1	GSM2203060	27773535	FTX	lincRNA	exon	GATGCCACACTCAATCAGAAACTATGCTACTGCTGAAGAGG	274.68
chrX	139798305	139798306	m6A_site_475903	+	m6A_site_475903	m6A	1	GSM908346	22575960	LINC00632,LINC00632	lincRNA,lincRNA	intron,exon	AAAGATTTCCATCACGGTGGACAGACGTGCTTTTCCATGCT	371.87
chrX	139816124	139816125	m6A_site_475904	+	m6A_site_475904	m6A	4	GSM1339435,GSM1339437,GSM2460350,GSM2460352	24981863	LINC00632	lincRNA	exon	GTTTGCCACCTAGTGACCAAACTGAGTAAGTACCGTATTTG	274.68
chrX	139846858	139846859	m6A_site_475905	+	m6A_site_475905	m6A	5	GSM1339403,GSM1339405,GSM1339435,GSM1339437,GSM2460345	24981863	LINC00632,LINC00632	lincRNA,lincRNA	exon,intron	GCGTGGCTCGGAGCAGCCAGACCCGGTAAGCCGACTCCTTC	294.79
chr14	21669631	21669632	m6A_site_123965	-	m6A_site_123965	m6A	1	GSM1339397	24981863	LINC00641,LINC00641	retained_intron,lincRNA	exon,exon	CACTCTGATCAGGATGTGGAACATAACCAGCACTCCAGAAA	301.91
chr14	21669655	21669656	m6A_site_123966	-	m6A_site_123966	m6A	1	GSM2203044	27773535	LINC00641,LINC00641	retained_intron,lincRNA	exon,exon	AAGTAAACATGCCAGTTGAAACACCACTCTGATCAGGATGT	226.96
chr14	21669669	21669670	m6A_site_123967	-	m6A_site_123967	m6A	1	GSM2203044	27773535	LINC00641,LINC00641	retained_intron,lincRNA	exon,exon	GATGAAGATTTACAAAGTAAACATGCCAGTTGAAACACCAC	226.96
chr14	21669711	21669712	m6A_site_123968	-	m6A_site_123968	m6A	1	GSM2203044	27773535	LINC00641,LINC00641	lincRNA,retained_intron	exon,exon	ACTTATATACTATAAAATGGACACATCTTAAGCATACAGCT	371.87
chr14	21669733	21669734	m6A_site_123969	-	m6A_site_123969	m6A	1	GSM2203044	27773535	LINC00641,LINC00641	retained_intron,lincRNA	exon,exon	CCTTAATTTTTAAAGTTAAAACACTTATATACTATAAAATG	226.96
chr14	21672585	21672586	m6A_site_123970	-	m6A_site_123970	m6A	1	GSM2203043	27773535	LINC00641,LINC00641	retained_intron,lincRNA	exon,intron	CCTGGGGGAAATTACCTCAAACCACAGGGTAGTCTGCTAAA	224.83
chr14	21672880	21672881	m6A_site_123971	-	m6A_site_123971	m6A	1	GSM2203044	27773535	LINC00641,LINC00641	retained_intron,lincRNA	exon,intron	AGATTCAGTCACTTTTGCAGACCCTCACAAGCCACAATAAT	294.79
chr14	21672929	21672930	m6A_site_123972	-	m6A_site_123972	m6A	1	GSM2203044	27773535	LINC00641,LINC00641	lincRNA,retained_intron	intron,exon	ACTTGGTCTTTCCCACAGGGACATTAATGTGAAAGAGGTCC	371.87
chr14	21675043	21675044	m6A_site_123973	-	m6A_site_123973	m6A	1	GSM2203063	27773535	LINC00641	lincRNA	exon	ATTAGTAGGAAGGAGTTAGAACCCAAGATAAATGCAGATAG	299.78
chr8	61317324	61317325	m6A_site_436574	-	m6A_site_436574	m6A	1	GSM2010450		LINC01301,LINC01301	lincRNA,lincRNA	intron,exon	TTCATATTCCAAAATTGTGAACTTTAAAATTTTGTGTTTGT	349.63
chr8	61317434	61317435	m6A_site_436575	-	m6A_site_436575	m6A	1	GSM2010450		LINC01301,LINC01301	lincRNA,lincRNA	exon,intron	AAGGAAGGACTGTTTAATGAACTGAGAATCTGAGGCCAGCT	349.63
chr8	61317446	61317447	m6A_site_436576	-	m6A_site_436576	m6A	2	GSM2010450,GSM2010452		LINC01301,LINC01301	lincRNA,lincRNA	exon,intron	GGCTGTTGGTCAAAGGAAGGACTGTTTAATGAACTGAGAAT	419.59
chr8	61317490	61317491	m6A_site_436577	-	m6A_site_436577	m6A	2	GSM2010450,GSM2010452		LINC01301,LINC01301	lincRNA,lincRNA	intron,exon	GGCTTTTGACATCAGCTGAGACCCAGGCGGCCTTACAATGA	294.79
chr8	61317533	61317534	m6A_site_436578	-	m6A_site_436578	m6A	1	GSM2010450		LINC01301,LINC01301	lincRNA,lincRNA	exon,intron	TATGGGGATCCTTTATGTGAACAATCCACCCAGGGTAGAAT	301.91
chr8	61317679	61317680	m6A_site_436579	-	m6A_site_436579	m6A	1	GSM2010454		LINC01301,LINC01301	lincRNA,lincRNA	exon,intron	TGTGCATCAGTCACAGGCAAACTCTGAATTGAGCTTTGTGC	274.68
chr8	61381578	61381579	m6A_site_436580	-	m6A_site_436580	m6A	1	GSM2010450		LINC01301,MER77B,LINC01301	lincRNA,ERVL,lincRNA	intron,exon,exon	GATCCCCAGCAAAACTCTGGACATCAGTGGCTGGGCAAGCT	371.87
chr8	61381585	61381586	m6A_site_436581	-	m6A_site_436581	m6A	1	GSM2010450		LINC01301,MER77B,LINC01301	lincRNA,ERVL,lincRNA	exon,exon,intron	TGTGAAGGATCCCCAGCAAAACTCTGGACATCAGTGGCTGG	274.68
chr8	61381629	61381630	m6A_site_436582	-	m6A_site_436582	m6A	1	GSM2010450		LINC01301,MER77B,LINC01301	lincRNA,ERVL,lincRNA	exon,exon,intron	TGACTTCTGAAAAGGGCTGGACTGAAGGTCAGCCACATGGG	419.59
chr8	61381665	61381666	m6A_site_436583	-	m6A_site_436583	m6A	1	GSM2010450		LINC01301,MER77B,LINC01301	lincRNA,ERVL,lincRNA	exon,exon,intron	GTCTCCAACAGGGACTGGGGACTAAAGGCAATAGCTTGACT	419.59
chr8	61381672	61381673	m6A_site_436584	-	m6A_site_436584	m6A	1	GSM2010450		LINC01301,MER77B,LINC01301	lincRNA,ERVL,lincRNA	intron,exon,exon	ATGTTTTGTCTCCAACAGGGACTGGGGACTAAAGGCAATAG	419.59
chr8	61421209	61421210	m6A_site_436585	-	m6A_site_436585	m6A	1	GSM2010450		LINC01301	lincRNA	exon	TTCTTTGACTTCTCCGTAAGACTGTGTGAGTATCCTCATGA	344.64
chr8	61421236	61421237	m6A_site_436586	-	m6A_site_436586	m6A	1	GSM2010450		LINC01301	lincRNA	exon	CACCCAGCTGTTGGCAGGAGACCTCGGTTCTTTGACTTCTC	294.79
chr7	79083387	79083388	m6A_site_416963	+	m6A_site_416963	m6A	2	GSM2460345,GSM2460352		MAGI2-AS3,MAGI2-AS3,MAGI2-AS3	retained_intron,antisense,antisense	intron,intron,exon	GGGCCTCGAGCCCAGTGCGGACCTTTCTTCAGCCTCTGTGC	369.74
chr7	79083492	79083493	m6A_site_416964	+	m6A_site_416964	m6A	1	GSM2460345		MAGI2-AS3,MAGI2-AS3,MAGI2-AS3	retained_intron,antisense,antisense	intron,exon,intron	GATGGAGCAGAAATAGCGGGACCTGGACTTGTGGCGCGCCT	369.74
chr7	79083498	79083499	m6A_site_416965	+	m6A_site_416965	m6A	1	GSM2460345		MAGI2-AS3,MAGI2-AS3,MAGI2-AS3	antisense,retained_intron,antisense	intron,intron,exon	GCAGAAATAGCGGGACCTGGACTTGTGGCGCGCCTGGTGCC	419.59
chr7	79088213	79088214	m6A_site_416966	+	m6A_site_416966	m6A	2	GSM1339405,GSM928399	2498186322608085	MAGI2-AS3,MAGI2-AS3	antisense,retained_intron	exon,exon	CACATATCAATGAAGAAAAGACAAAATGTACTTATCCATGA	296.92
chr7	79088249	79088250	m6A_site_416967	+	m6A_site_416967	m6A	2	GSM1339405,GSM928399	2498186322608085	MAGI2-AS3,MAGI2-AS3	antisense,retained_intron	exon,exon	CATGAAGCTGAGGTTAAGAAACCAGTGTCTTCAAGAGCCAG	224.83
chr7	79088272	79088273	m6A_site_416968	+	m6A_site_416968	m6A	2	GSM1166139,GSM928399	2420961822608085	MAGI2-AS3,MAGI2-AS3	retained_intron,antisense	exon,exon	AGTGTCTTCAAGAGCCAGGGACAGCACTGGGTCTGTGCAGA	371.87
chr7	79088882	79088883	m6A_site_416969	+	m6A_site_416969	m6A	14	GSM1166139,GSM1166142,GSM1166143,GSM1166144,GSM1339405,GSM2460345,GSM2460347,GSM2460350,GSM2460352,GSM2460354,GSM2460356,GSM2460358,GSM928399,GSM928401	2.42096e+23	MAGI2-AS3,MAGI2-AS3,MAGI2-AS3	antisense,retained_intron,antisense	exon,exon,intron	ATTCCTCACCCAGTCCAGGGACACTGTGGGTGTGCCCAGCT	371.87
chr7	79088970	79088971	m6A_site_416970	+	m6A_site_416970	m6A	21	GSM1166139,GSM1166140,GSM1166141,GSM1166142,GSM1166143,GSM1166144,GSM1339393,GSM1339401,GSM1339403,GSM1339405,GSM2203060,GSM2460345,GSM2460347,GSM2460348,GSM2460350,GSM2460352,GSM2460354,GSM2460356,GSM2460358,GSM928399,GSM928401	2.42096e+31	MAGI2-AS3,MAGI2-AS3,MAGI2-AS3	retained_intron,antisense,antisense	exon,intron,exon	CTGCAGAGATATATATGGGAACACTTTGAATCTTGACTCAT	301.91
chr7	79089033	79089034	m6A_site_416971	+	m6A_site_416971	m6A	22	GSM1166139,GSM1166140,GSM1166141,GSM1166142,GSM1166143,GSM1166144,GSM1339393,GSM1339399,GSM1339401,GSM1339403,GSM1339405,GSM2203060,GSM2460345,GSM2460347,GSM2460348,GSM2460350,GSM2460352,GSM2460354,GSM2460356,GSM2460358,GSM928399,GSM928401	2.42096e+31	MAGI2-AS3,MAGI2-AS3,MAGI2-AS3	antisense,retained_intron,antisense	exon,exon,intron	AAATACAAGAAGAGAAAAAAACATTGAACTGCGATTTTATA	226.96
chr7	79089040	79089041	m6A_site_416972	+	m6A_site_416972	m6A	22	GSM1166139,GSM1166140,GSM1166141,GSM1166142,GSM1166143,GSM1166144,GSM1339393,GSM1339399,GSM1339401,GSM1339403,GSM1339405,GSM2203060,GSM2460345,GSM2460347,GSM2460348,GSM2460350,GSM2460352,GSM2460354,GSM2460356,GSM2460358,GSM928399,GSM928401	2.42096e+31	MAGI2-AS3,MAGI2-AS3,MAGI2-AS3	antisense,antisense,retained_intron	intron,exon,exon	AGAAGAGAAAAAAACATTGAACTGCGATTTTATAACATCCT	349.63
chr7	79089084	79089085	m6A_site_416973	+	m6A_site_416973	m6A	22	GSM1166139,GSM1166140,GSM1166141,GSM1166142,GSM1166143,GSM1166144,GSM1339393,GSM1339399,GSM1339401,GSM1339403,GSM1339405,GSM2203060,GSM2460345,GSM2460347,GSM2460348,GSM2460350,GSM2460352,GSM2460354,GSM2460356,GSM2460358,GSM928399,GSM928401	2.42096e+31	MAGI2-AS3,MAGI2-AS3,MAGI2-AS3	antisense,retained_intron,antisense	intron,exon,exon	CTAGGCAGAGAGAAGAGGAAACACCAGGAAAGAAAACTGTA	226.96
chr7	79089099	79089100	m6A_site_416974	+	m6A_site_416974	m6A	22	GSM1166139,GSM1166140,GSM1166141,GSM1166142,GSM1166143,GSM1166144,GSM1339393,GSM1339399,GSM1339401,GSM1339403,GSM1339405,GSM2203060,GSM2460345,GSM2460347,GSM2460348,GSM2460350,GSM2460352,GSM2460354,GSM2460356,GSM2460358,GSM928399,GSM928401	2.42096e+31	MAGI2-AS3,MAGI2-AS3,MAGI2-AS3	retained_intron,antisense,antisense	exon,exon,intron	AGGAAACACCAGGAAAGAAAACTGTATTACGATGTGAAAAC	274.68
chr7	79089118	79089119	m6A_site_416975	+	m6A_site_416975	m6A	19	GSM1166139,GSM1166140,GSM1166142,GSM1166143,GSM1166144,GSM1339399,GSM1339403,GSM1339405,GSM2203060,GSM2460345,GSM2460347,GSM2460348,GSM2460350,GSM2460352,GSM2460354,GSM2460356,GSM2460358,GSM928399,GSM928401	2.42096e+31	MAGI2-AS3,MAGI2-AS3,MAGI2-AS3	antisense,antisense,retained_intron	exon,intron,exon	AACTGTATTACGATGTGAAAACTTAATGTTGAGAAATTCAG	274.68
chr7	79089188	79089189	m6A_site_416976	+	m6A_site_416976	m6A	9	GSM1166139,GSM2460345,GSM2460347,GSM2460350,GSM2460352,GSM2460354,GSM2460358,GSM928399,GSM928401	2420961822608085	MAGI2-AS3,MAGI2-AS3	antisense,retained_intron	intron,exon	AGGGGCTTAGATTCTTCTAAACACATGTACAGAAATGCATA	226.96
chr11	65266574	65266575	m6A_site_77102	+	m6A_site_77102	m6A	56	GSM1166139,GSM1166140,GSM1166141,GSM1166143,GSM1339393,GSM1339395,GSM1339397,GSM1339399,GSM1339401,GSM1339403,GSM1339405,GSM1339407,GSM1339409,GSM1339411,GSM1339413,GSM1339415,GSM1339417,GSM1339419,GSM1339421,GSM1339423,GSM1339425,GSM1339427,GSM1339429,GSM1339431,GSM1339433,GSM1339435,GSM1339437,GSM1339439,GSM1339441,GSM1828594,GSM1828596,GSM1982257,GSM1982263,GSM2203043,GSM2203044,GSM2203047,GSM…	2.42096e+47	MALAT1	lincRNA	exon	GGCAGGCGGAGCTTGAGGAAACCGCAGATAAGTTTTTTTCT	224.83
chr11	65266719	65266720	m6A_site_77103	+	m6A_site_77103	m6A	32	GSM1166140,GSM1166141,GSM1339393,GSM1339397,GSM1339401,GSM1339403,GSM1339405,GSM1339407,GSM1339415,GSM1339417,GSM1339427,GSM1339431,GSM1339433,GSM1339435,GSM1339437,GSM1339441,GSM2203043,GSM2203044,GSM2203047,GSM2203051,GSM2203052,GSM2203055,GSM2203056,GSM2203059,GSM2203060,GSM2203063,GSM2203064,GSM2460345,GSM2460347,GSM908335,GSM928399,GSM928401	2.42096e+39	MALAT1	lincRNA	exon	TTTTAAGAGAAAATATGAAGACTTAGAAGAGTAGCATGAGG	344.64
chr11	65266765	65266766	m6A_site_77104	+	m6A_site_77104	m6A	30	GSM1339393,GSM1339397,GSM1339399,GSM1339401,GSM1339403,GSM1339405,GSM1339407,GSM1339415,GSM1339417,GSM1339427,GSM1339431,GSM1339433,GSM1339437,GSM1339441,GSM2203043,GSM2203044,GSM2203047,GSM2203051,GSM2203052,GSM2203055,GSM2203056,GSM2203059,GSM2203060,GSM2203063,GSM2203064,GSM2460345,GSM2460347,GSM908335,GSM928399,GSM928401	2.49819e+31	MALAT1	lincRNA	exon	AAAGATAAAAGGTTTCTAAAACATGACGGAGGTTGAGATGA	226.96
chr11	65266836	65266837	m6A_site_77105	+	m6A_site_77105	m6A	35	GSM1339393,GSM1339395,GSM1339397,GSM1339399,GSM1339401,GSM1339403,GSM1339405,GSM1339407,GSM1339415,GSM1339417,GSM1339427,GSM1339431,GSM1339433,GSM1339437,GSM1339439,GSM1339441,GSM2010450,GSM2010452,GSM2203043,GSM2203044,GSM2203047,GSM2203051,GSM2203052,GSM2203055,GSM2203056,GSM2203059,GSM2203060,GSM2203063,GSM2203064,GSM2460345,GSM2460347,GSM2460354,GSM908335,GSM928399,GSM928401	2.49819e+31	MALAT1,MALAT1	lincRNA,lincRNA	intron,exon	AAAGAAAATTGAGAGAAAGGACTACAGAGCCCCGAATTAAT	419.59
chr11	65266903	65266904	m6A_site_77106	+	m6A_site_77106	m6A	33	GSM1339393,GSM1339397,GSM1339399,GSM1339401,GSM1339403,GSM1339405,GSM1339407,GSM1339415,GSM1339417,GSM1339427,GSM1339431,GSM1339433,GSM1339437,GSM1339439,GSM1339441,GSM2010450,GSM2010452,GSM2203043,GSM2203044,GSM2203047,GSM2203051,GSM2203055,GSM2203056,GSM2203059,GSM2203060,GSM2203063,GSM2203064,GSM2460345,GSM2460347,GSM2460354,GSM908335,GSM928399,GSM928401	2.49819e+31	MALAT1,MALAT1	lincRNA,lincRNA	intron,exon	TTAAAATGAAGGTGACTTAAACAGCTTAAAGTTTAGTTTAA	226.96
chr11	65266976	65266977	m6A_site_77107	+	m6A_site_77107	m6A	34	GSM1339393,GSM1339397,GSM1339399,GSM1339401,GSM1339403,GSM1339405,GSM1339407,GSM1339415,GSM1339417,GSM1339427,GSM1339431,GSM1339433,GSM1339435,GSM1339437,GSM1339439,GSM1339441,GSM1982257,GSM2010450,GSM2010452,GSM2203043,GSM2203044,GSM2203047,GSM2203051,GSM2203055,GSM2203056,GSM2203059,GSM2203060,GSM2203063,GSM2203064,GSM2460347,GSM2460354,GSM908335,GSM928399,GSM928401	2.49819e+31	MALAT1,MALAT1	lincRNA,lincRNA	exon,intron	ATCTTTTAAAAAGAGATTAAACCGAAGGTGATTAAAAGACC	224.83
chr11	65266994	65266995	m6A_site_77108	+	m6A_site_77108	m6A	34	GSM1339393,GSM1339397,GSM1339399,GSM1339401,GSM1339403,GSM1339405,GSM1339407,GSM1339415,GSM1339417,GSM1339427,GSM1339431,GSM1339433,GSM1339435,GSM1339437,GSM1339439,GSM1339441,GSM1982257,GSM2010450,GSM2010452,GSM2203043,GSM2203044,GSM2203047,GSM2203051,GSM2203055,GSM2203056,GSM2203059,GSM2203060,GSM2203063,GSM2203064,GSM2460347,GSM2460354,GSM908335,GSM928399,GSM928401	2.49819e+31	MALAT1,MALAT1	lincRNA,lincRNA	exon,intron	AAACCGAAGGTGATTAAAAGACCTTGAAATCCATGACGCAG	294.79
chr11	65267101	65267102	m6A_site_77109	+	m6A_site_77109	m6A	44	GSM1339393,GSM1339395,GSM1339397,GSM1339399,GSM1339401,GSM1339403,GSM1339405,GSM1339407,GSM1339409,GSM1339411,GSM1339413,GSM1339415,GSM1339417,GSM1339419,GSM1339421,GSM1339425,GSM1339427,GSM1339431,GSM1339433,GSM1339435,GSM1339437,GSM1339439,GSM1339441,GSM1723347,GSM1982257,GSM1982263,GSM2010450,GSM2010452,GSM2203043,GSM2203044,GSM2203047,GSM2203051,GSM2203052,GSM2203055,GSM2203056,GSM2203059,GSM…	2.49819e+39	MALAT1,L1M4c,MALAT1	lincRNA,L1,lincRNA	intron,exon,exon	ATTGGGAGTGGTAGGATGAAACAATTTGGAGAAGATAGAAG	226.96
chr11	65267135	65267136	m6A_site_77110	+	m6A_site_77110	m6A	45	GSM1339393,GSM1339395,GSM1339397,GSM1339399,GSM1339401,GSM1339403,GSM1339405,GSM1339407,GSM1339409,GSM1339411,GSM1339413,GSM1339415,GSM1339417,GSM1339419,GSM1339421,GSM1339425,GSM1339427,GSM1339431,GSM1339433,GSM1339435,GSM1339437,GSM1339439,GSM1339441,GSM1723347,GSM1982257,GSM1982263,GSM2010450,GSM2010452,GSM2203043,GSM2203044,GSM2203047,GSM2203051,GSM2203052,GSM2203055,GSM2203056,GSM2203059,GSM…	2.49819e+39	L1M4c,MALAT1,MALAT1	L1,lincRNA,lincRNA	exon,intron,exon	ATAGAAGTTTGAAGTGGAAAACTGGAAGACAGAAGTACGGG	274.68
chr11	65267143	65267144	m6A_site_77111	+	m6A_site_77111	m6A	45	GSM1339393,GSM1339395,GSM1339397,GSM1339399,GSM1339401,GSM1339403,GSM1339405,GSM1339407,GSM1339409,GSM1339411,GSM1339413,GSM1339415,GSM1339417,GSM1339419,GSM1339421,GSM1339425,GSM1339427,GSM1339431,GSM1339433,GSM1339435,GSM1339437,GSM1339439,GSM1339441,GSM1723347,GSM1982257,GSM1982263,GSM2010450,GSM2010452,GSM2203043,GSM2203044,GSM2203047,GSM2203051,GSM2203052,GSM2203055,GSM2203056,GSM2203059,GSM…	2.49819e+39	MALAT1,L1M4c,MALAT1	lincRNA,L1,lincRNA	exon,exon,intron	TTGAAGTGGAAAACTGGAAGACAGAAGTACGGGAAGGCGAA	296.92
chr11	65267202	65267203	m6A_site_77112	+	m6A_site_77112	m6A	48	GSM1339393,GSM1339395,GSM1339397,GSM1339399,GSM1339401,GSM1339403,GSM1339405,GSM1339407,GSM1339409,GSM1339411,GSM1339413,GSM1339415,GSM1339417,GSM1339419,GSM1339421,GSM1339425,GSM1339427,GSM1339431,GSM1339433,GSM1339435,GSM1339437,GSM1339439,GSM1339441,GSM1723347,GSM1982257,GSM1982263,GSM2010450,GSM2010452,GSM2203043,GSM2203044,GSM2203047,GSM2203051,GSM2203052,GSM2203055,GSM2203056,GSM2203059,GSM…	2.49819e+39	MALAT1,MALAT1,L1M4c	lincRNA,lincRNA,L1	exon,intron,exon	AGGGAAATTAGAAGATAAAAACATACTTTTAGAAGAAAAAA	226.96
chr11	65267234	65267235	m6A_site_77113	+	m6A_site_77113	m6A	54	GSM1339393,GSM1339395,GSM1339397,GSM1339399,GSM1339401,GSM1339403,GSM1339405,GSM1339407,GSM1339409,GSM1339411,GSM1339413,GSM1339415,GSM1339417,GSM1339419,GSM1339421,GSM1339425,GSM1339427,GSM1339431,GSM1339433,GSM1339435,GSM1339437,GSM1339439,GSM1339441,GSM1723347,GSM1982257,GSM1982263,GSM2010450,GSM2010452,GSM2203043,GSM2203044,GSM2203047,GSM2203051,GSM2203052,GSM2203055,GSM2203056,GSM2203059,GSM…	2.49819e+39	L1M4c,MALAT1,MALAT1	L1,lincRNA,lincRNA	exon,exon,intron	AAGAAAAAAGATAAATTTAAACCTGAAAAGTAGGAAGCAGA	224.83
chr11	65267264	65267265	m6A_site_77114	+	m6A_site_77114	m6A	42	GSM1339393,GSM1339395,GSM1339397,GSM1339399,GSM1339401,GSM1339403,GSM1339405,GSM1339407,GSM1339409,GSM1339411,GSM1339413,GSM1339415,GSM1339417,GSM1339419,GSM1339421,GSM1339425,GSM1339427,GSM1339431,GSM1339433,GSM1339435,GSM1339437,GSM1339439,GSM1339441,GSM1723347,GSM1982263,GSM2203043,GSM2203044,GSM2203047,GSM2203051,GSM2203052,GSM2203055,GSM2203056,GSM2203059,GSM2203060,GSM2203063,GSM2203064,GSM…	2.49819e+39	L1M4c,MALAT1,MALAT1	L1,lincRNA,lincRNA	exon,intron,exon	TAGGAAGCAGAAGAAAAAAGACAAGCTAGGAAACAAAAAGC	296.92
chr11	65267276	65267277	m6A_site_77115	+	m6A_site_77115	m6A	42	GSM1339393,GSM1339395,GSM1339397,GSM1339399,GSM1339401,GSM1339403,GSM1339405,GSM1339407,GSM1339409,GSM1339411,GSM1339413,GSM1339415,GSM1339417,GSM1339419,GSM1339421,GSM1339425,GSM1339427,GSM1339431,GSM1339433,GSM1339435,GSM1339437,GSM1339439,GSM1339441,GSM1723347,GSM1982263,GSM2203043,GSM2203044,GSM2203047,GSM2203051,GSM2203052,GSM2203055,GSM2203056,GSM2203059,GSM2203060,GSM2203063,GSM2203064,GSM…	2.49819e+39	L1M4c,MALAT1,MALAT1	L1,lincRNA,lincRNA	exon,exon,intron	GAAAAAAGACAAGCTAGGAAACAAAAAGCTAAGGGCAAAAT	226.96
chr11	65267303	65267304	m6A_site_77116	+	m6A_site_77116	m6A	43	GSM1339393,GSM1339395,GSM1339397,GSM1339399,GSM1339401,GSM1339403,GSM1339405,GSM1339407,GSM1339409,GSM1339411,GSM1339413,GSM1339415,GSM1339417,GSM1339419,GSM1339421,GSM1339425,GSM1339427,GSM1339431,GSM1339433,GSM1339435,GSM1339437,GSM1339439,GSM1339441,GSM1723347,GSM1982263,GSM2203043,GSM2203044,GSM2203047,GSM2203051,GSM2203052,GSM2203055,GSM2203056,GSM2203059,GSM2203060,GSM2203063,GSM2203064,GSM…	2.49819e+39	MALAT1,L1M4c,MALAT1	lincRNA,L1,lincRNA	intron,exon,exon	GCTAAGGGCAAAATGTACAAACTTAGAAGAAAATTGGAAGA	274.68
chr11	65267329	65267330	m6A_site_77117	+	m6A_site_77117	m6A	43	GSM1339393,GSM1339395,GSM1339397,GSM1339399,GSM1339401,GSM1339403,GSM1339405,GSM1339407,GSM1339409,GSM1339411,GSM1339413,GSM1339415,GSM1339417,GSM1339419,GSM1339421,GSM1339425,GSM1339427,GSM1339431,GSM1339433,GSM1339435,GSM1339437,GSM1339441,GSM1723347,GSM1828594,GSM1982263,GSM2203043,GSM2203044,GSM2203047,GSM2203051,GSM2203052,GSM2203055,GSM2203056,GSM2203059,GSM2203060,GSM2203063,GSM2203064,GSM…	2.49819e+47	MALAT1,L1M4c,MALAT1	lincRNA,L1,lincRNA	exon,exon,intron	AAGAAAATTGGAAGATAGAAACAAGATAGAAAATGAAAATA	226.96
chr11	65267380	65267381	m6A_site_77118	+	m6A_site_77118	m6A	37	GSM1339393,GSM1339395,GSM1339397,GSM1339399,GSM1339401,GSM1339403,GSM1339405,GSM1339407,GSM1339411,GSM1339415,GSM1339417,GSM1339419,GSM1339427,GSM1339431,GSM1339433,GSM1339435,GSM1339437,GSM1339441,GSM1828594,GSM2203043,GSM2203044,GSM2203047,GSM2203051,GSM2203052,GSM2203055,GSM2203056,GSM2203059,GSM2203060,GSM2203063,GSM2203064,GSM2460345,GSM2460347,GSM2483505,GSM908333,GSM908335,GSM928399,GSM928…	2.49819e+39	L1M4c,MALAT1,MALAT1	L1,lincRNA,lincRNA	exon,intron,exon	TTTCAGATAGAAAATGAAAAACAAGCTAAGACAAGTATTGG	226.96
chr11	65267390	65267391	m6A_site_77119	+	m6A_site_77119	m6A	33	GSM1339393,GSM1339397,GSM1339399,GSM1339401,GSM1339403,GSM1339405,GSM1339407,GSM1339411,GSM1339415,GSM1339417,GSM1339427,GSM1339431,GSM1339433,GSM1339435,GSM1339437,GSM1339441,GSM1828594,GSM2203043,GSM2203044,GSM2203047,GSM2203051,GSM2203052,GSM2203055,GSM2203056,GSM2203059,GSM2203060,GSM2203063,GSM2203064,GSM2460345,GSM2460347,GSM908335,GSM928399,GSM928401	2.49819e+39	L1M4c,MALAT1,MALAT1	L1,lincRNA,lincRNA	exon,intron,exon	AAAATGAAAAACAAGCTAAGACAAGTATTGGAGAAGTATAG	296.92
chr11	65267567	65267568	m6A_site_77120	+	m6A_site_77120	m6A	58	GSE65380,GSM1135025,GSM1135032,GSM1135032,GSM1166139,GSM1166140,GSM1166141,GSM1166143,GSM1339393,GSM1339395,GSM1339397,GSM1339399,GSM1339401,GSM1339403,GSM1339405,GSM1339407,GSM1339409,GSM1339411,GSM1339413,GSM1339415,GSM1339417,GSM1339419,GSM1339421,GSM1339423,GSM1339425,GSM1339427,GSM1339429,GSM1339431,GSM1339435,GSM1339437,GSM1339439,GSM1339441,GSM1828594,GSM1828596,GSM1982257,GSM2010452,GSM22…	2.42846e+55	MALAT1,MALAT1	lincRNA,lincRNA	exon,intron	AGATGAGGGTGTTTACGTAGACCAGAACCAATTTAGAAGAA	294.79
chr11	65267573	65267574	m6A_site_77121	+	m6A_site_77121	m6A	62	GSE65380,GSM1135025,GSM1135032,GSM1135032,GSM1166139,GSM1166140,GSM1166141,GSM1166143,GSM1339393,GSM1339395,GSM1339397,GSM1339399,GSM1339401,GSM1339403,GSM1339405,GSM1339407,GSM1339409,GSM1339411,GSM1339413,GSM1339415,GSM1339417,GSM1339419,GSM1339421,GSM1339423,GSM1339425,GSM1339427,GSM1339429,GSM1339431,GSM1339435,GSM1339437,GSM1339439,GSM1339441,GSM1828594,GSM1828596,GSM1982257,GSM2010450,GSM20…	2.42846e+55	MALAT1,MALAT1	lincRNA,lincRNA	intron,exon	GGGTGTTTACGTAGACCAGAACCAATTTAGAAGAATACTTG	299.78
chr11	65267645	65267646	m6A_site_77122	+	m6A_site_77122	m6A	69	GSE65380,GSM1135025,GSM1135032,GSM1135032,GSM1135036,GSM1135037,GSM1166139,GSM1166140,GSM1166141,GSM1166142,GSM1166143,GSM1166144,GSM1339393,GSM1339395,GSM1339397,GSM1339399,GSM1339401,GSM1339403,GSM1339405,GSM1339407,GSM1339409,GSM1339411,GSM1339413,GSM1339415,GSM1339417,GSM1339419,GSM1339421,GSM1339423,GSM1339425,GSM1339427,GSM1339429,GSM1339431,GSM1339435,GSM1339437,GSM1339439,GSM1339441,GSM18…	2.42846e+55	MALAT1,MALAT1	lincRNA,lincRNA	exon,intron	ATCAAAAAGCTACTAAAAGGACTGGTGTAATTTAAAAAAAA	419.59
chr11	65267665	65267666	m6A_site_77123	+	m6A_site_77123	m6A	71	GSE65380,GSM1135025,GSM1135032,GSM1135032,GSM1135036,GSM1135037,GSM1166139,GSM1166140,GSM1166141,GSM1166142,GSM1166143,GSM1166144,GSM1339393,GSM1339395,GSM1339397,GSM1339399,GSM1339401,GSM1339403,GSM1339405,GSM1339407,GSM1339409,GSM1339411,GSM1339413,GSM1339415,GSM1339417,GSM1339419,GSM1339421,GSM1339423,GSM1339425,GSM1339427,GSM1339429,GSM1339435,GSM1339437,GSM1339439,GSM1339441,GSM1828594,GSM18…	2.42846e+55	MALAT1,MALAT1	lincRNA,lincRNA	exon,intron	ACTGGTGTAATTTAAAAAAAACTAAGGCAGAAGGCTTTTGG	274.68
chr11	65267746	65267747	m6A_site_77124	+	m6A_site_77124	m6A	72	GSE65380,GSM1135025,GSM1135032,GSM1135032,GSM1135036,GSM1135037,GSM1166139,GSM1166140,GSM1166141,GSM1166142,GSM1166143,GSM1166144,GSM1272368,GSM1339393,GSM1339395,GSM1339397,GSM1339399,GSM1339401,GSM1339403,GSM1339405,GSM1339407,GSM1339409,GSM1339411,GSM1339413,GSM1339415,GSM1339417,GSM1339419,GSM1339421,GSM1339423,GSM1339425,GSM1339427,GSM1339429,GSM1339435,GSM1339437,GSM1339439,GSM1339441,GSM18…	2.42846e+63	MALAT1,MALAT1	lincRNA,lincRNA	exon,intron	TAGTTTGAAAAATGTGAAGGACTTTCGTAACGGAAGTAATT	419.59
chr11	65267808	65267809	m6A_site_77125	+	m6A_site_77125	m6A	81	GSE65380,GSM1135025,GSM1135032,GSM1135032,GSM1135036,GSM1135037,GSM1166139,GSM1166140,GSM1166141,GSM1166142,GSM1166143,GSM1166144,GSM1272358,GSM1272360,GSM1272362,GSM1272364,GSM1272366,GSM1272368,GSM1339393,GSM1339395,GSM1339397,GSM1339399,GSM1339401,GSM1339403,GSM1339405,GSM1339407,GSM1339409,GSM1339411,GSM1339413,GSM1339415,GSM1339417,GSM1339419,GSM1339421,GSM1339423,GSM1339425,GSM1339427,GSM13…	2.42846e+63	MALAT1,MALAT1	lincRNA,lincRNA	intron,exon	ACTTAATGTTTTTGCATTGGACTTTGAGTTAAGATTATTTT	419.59
chr11	65267842	65267843	m6A_site_77126	+	m6A_site_77126	m6A	83	GSE65380,GSM1135025,GSM1135032,GSM1135032,GSM1135036,GSM1135037,GSM1166139,GSM1166140,GSM1166141,GSM1166142,GSM1166143,GSM1166144,GSM1272358,GSM1272360,GSM1272362,GSM1272364,GSM1272366,GSM1272368,GSM1339393,GSM1339395,GSM1339397,GSM1339399,GSM1339401,GSM1339403,GSM1339405,GSM1339407,GSM1339409,GSM1339411,GSM1339413,GSM1339415,GSM1339417,GSM1339419,GSM1339421,GSM1339423,GSM1339425,GSM1339427,GSM13…	2.42846e+71	MALAT1,MALAT1	lincRNA,lincRNA	intron,exon	TTATTTTTTAAATCCTGAGGACTAGCATTAATTGACAGCTG	419.59
chr11	65267905	65267906	m6A_site_77127	+	m6A_site_77127	m6A	88	GSE65380,GSM1135025,GSM1135032,GSM1135032,GSM1135036,GSM1135037,GSM1166139,GSM1166140,GSM1166141,GSM1166142,GSM1166143,GSM1166144,GSM1272358,GSM1272360,GSM1272362,GSM1272364,GSM1272366,GSM1272368,GSM1339393,GSM1339395,GSM1339397,GSM1339399,GSM1339401,GSM1339403,GSM1339405,GSM1339407,GSM1339409,GSM1339411,GSM1339413,GSM1339415,GSM1339417,GSM1339419,GSM1339421,GSM1339423,GSM1339425,GSM1339427,GSM13…	2.42846e+79	MALAT1,MALAT1	lincRNA,lincRNA	intron,exon	GATTCAGTGAATCTAGGAAGACAGCAGCAGACAGGATTCCA	296.92
chr11	65267915	65267916	m6A_site_77128	+	m6A_site_77128	m6A	88	GSE65380,GSM1135025,GSM1135032,GSM1135032,GSM1135036,GSM1135037,GSM1166139,GSM1166140,GSM1166141,GSM1166142,GSM1166143,GSM1166144,GSM1272358,GSM1272360,GSM1272362,GSM1272364,GSM1272366,GSM1272368,GSM1339393,GSM1339395,GSM1339397,GSM1339399,GSM1339401,GSM1339403,GSM1339405,GSM1339407,GSM1339409,GSM1339411,GSM1339413,GSM1339415,GSM1339417,GSM1339419,GSM1339421,GSM1339423,GSM1339425,GSM1339427,GSM13…	2.42846e+79	MALAT1,MALAT1	lincRNA,lincRNA	exon,intron	ATCTAGGAAGACAGCAGCAGACAGGATTCCAGGAACCAGTG	296.92
chr11	65267929	65267930	m6A_site_77129	+	m6A_site_77129	m6A	87	GSE65380,GSM1135025,GSM1135032,GSM1135032,GSM1135036,GSM1135037,GSM1166139,GSM1166140,GSM1166141,GSM1166142,GSM1166143,GSM1166144,GSM1272358,GSM1272360,GSM1272362,GSM1272364,GSM1272366,GSM1272368,GSM1339393,GSM1339395,GSM1339397,GSM1339399,GSM1339401,GSM1339403,GSM1339405,GSM1339407,GSM1339409,GSM1339411,GSM1339413,GSM1339415,GSM1339417,GSM1339419,GSM1339421,GSM1339423,GSM1339425,GSM1339427,GSM13…	2.42846e+71	MALAT1,MALAT1	lincRNA,lincRNA	exon,intron	CAGCAGACAGGATTCCAGGAACCAGTGTTTGATGAAGCTAG	299.78
chr11	65267951	65267952	m6A_site_77130	+	m6A_site_77130	m6A	87	GSE65380,GSM1135025,GSM1135032,GSM1135032,GSM1135036,GSM1135037,GSM1166139,GSM1166140,GSM1166141,GSM1166142,GSM1166143,GSM1166144,GSM1272358,GSM1272360,GSM1272362,GSM1272364,GSM1272366,GSM1272368,GSM1339393,GSM1339395,GSM1339397,GSM1339399,GSM1339401,GSM1339403,GSM1339405,GSM1339407,GSM1339409,GSM1339411,GSM1339413,GSM1339415,GSM1339417,GSM1339419,GSM1339421,GSM1339423,GSM1339425,GSM1339427,GSM13…	2.42846e+71	MALAT1,MALAT1	lincRNA,lincRNA	intron,exon	CAGTGTTTGATGAAGCTAGGACTGAGGAGCAAGCGAGCAAG	419.59
chr11	65268189	65268190	m6A_site_77131	+	m6A_site_77131	m6A	61	GSE65380,GSM1135025,GSM1166139,GSM1166140,GSM1166141,GSM1166142,GSM1166143,GSM1166144,GSM1272360,GSM1272364,GSM1272368,GSM1339393,GSM1339395,GSM1339397,GSM1339399,GSM1339401,GSM1339403,GSM1339405,GSM1339407,GSM1339411,GSM1339413,GSM1339415,GSM1339417,GSM1339419,GSM1339421,GSM1339427,GSM1339433,GSM1339435,GSM1339437,GSM1339439,GSM1339441,GSM1828594,GSM1828596,GSM1982257,GSM1982263,GSM2010450,GSM20…	2.42846e+63	MALAT1,MALAT1	lincRNA,lincRNA	intron,exon	TTGTGCGTAGAGGATCCTAGACCAGCATGCCAGTGTGCCAA	294.79
chr11	65268274	65268275	m6A_site_77132	+	m6A_site_77132	m6A	33	GSE65380,GSM1135025,GSM1166139,GSM1166140,GSM1166141,GSM1166142,GSM1166143,GSM1339393,GSM1339403,GSM1339405,GSM1339407,GSM1339415,GSM1339421,GSM1339427,GSM1339439,GSM1828594,GSM1828596,GSM1982257,GSM1982263,GSM2203056,GSM2203060,GSM2203063,GSM2203064,GSM2460345,GSM2460347,GSM2460348,GSM2460350,GSM2460352,GSM2460354,GSM2460356,GSM2460358,GSM2460360,GSM908331	2.42846e+47	MALAT1,MALAT1	lincRNA,lincRNA	intron,exon	CAATATGTTGTTTTTCTGGAACTTACTTATGGTAACCTTTT	349.63
chr11	65268437	65268438	m6A_site_77133	+	m6A_site_77133	m6A	23	GSM1166139,GSM1166140,GSM1166141,GSM1339405,GSM1828594,GSM1828596,GSM2010450,GSM2010452,GSM2010454,GSM2203044,GSM2203060,GSM2203063,GSM2203064,GSM2460345,GSM2460347,GSM2460350,GSM2460352,GSM2460354,GSM2460356,GSM2460358,GSM2460360,GSM2460362,GSM908335	2.42096e+39	MALAT1	lincRNA	exon	TCTGAAGCTTTTGAGGGCAGACTGCCAAGTCCTGGAGAAAT	344.64
chr11	65268508	65268509	m6A_site_77134	+	m6A_site_77134	m6A	18	GSM1166139,GSM1166140,GSM1166141,GSM1828594,GSM1828596,GSM2203043,GSM2203044,GSM2203047,GSM2203051,GSM2203055,GSM2203056,GSM2203059,GSM2203060,GSM2203063,GSM2203064,GSM2460345,GSM2460347,GSM908335	2.42096e+31	MALAT1	lincRNA	exon	TTTACACGAATTTGAGGAAAACCAAATGAATTTGATAGCCA	224.83
chr11	65268536	65268537	m6A_site_77135	+	m6A_site_77135	m6A	17	GSM1166139,GSM1166140,GSM1166141,GSM1828594,GSM1828596,GSM2203043,GSM2203044,GSM2203047,GSM2203051,GSM2203055,GSM2203056,GSM2203059,GSM2203060,GSM2203063,GSM2203064,GSM2460345,GSM2460347	2.42096e+23	MALAT1	lincRNA	exon	AATTTGATAGCCAAATTGAGACAATTTCAGCAAATCTGTAA	296.92
chr11	65268794	65268795	m6A_site_77136	+	m6A_site_77136	m6A	8	GSM1339405,GSM1828594,GSM1908208,GSM2203055,GSM2203056,GSM2203060,GSM2203063,GSM2203064	2.49819e+23	MALAT1	lincRNA	exon	GACTCAAGGTGTAACAGAAAACAAGAAAATCCAATATCAGG	226.96
chr11	65268823	65268824	m6A_site_77137	+	m6A_site_77137	m6A	8	GSM1339405,GSM1828594,GSM1908208,GSM2203055,GSM2203056,GSM2203060,GSM2203063,GSM2203064	2.49819e+23	MALAT1	lincRNA	exon	TCCAATATCAGGATAATCAGACCACCACAGGTTTACAGTTT	294.79
chr11	65268850	65268851	m6A_site_77138	+	m6A_site_77138	m6A	8	GSM1339405,GSM1828594,GSM1908208,GSM2203055,GSM2203056,GSM2203060,GSM2203063,GSM2203064	2.49819e+23	MALAT1	lincRNA	exon	CAGGTTTACAGTTTATAGAAACTAGAGCAGTTCTCACGTTG	274.68
chr11	65268944	65268945	m6A_site_77139	+	m6A_site_77139	m6A	7	GSM1339405,GSM1828594,GSM1908208,GSM2203044,GSM2203056,GSM2203060,GSM2203064	2.49819e+23	MALAT1	lincRNA	exon	CCCCCCACCCCCTTAATCAGACTTTAAAAGTGCTTAACCCC	344.64
chr11	65268969	65268970	m6A_site_77140	+	m6A_site_77140	m6A	7	GSM1339405,GSM1828594,GSM1908208,GSM2203044,GSM2203056,GSM2203060,GSM2203064	2.49819e+23	MALAT1	lincRNA	exon	AAAAGTGCTTAACCCCTTAAACTTGTTATTTTTTACTTGAA	274.68
chr11	65269084	65269085	m6A_site_77141	+	m6A_site_77141	m6A	7	GSM1339405,GSM1828594,GSM1828596,GSM1908208,GSM2203060,GSM2203064,GSM908331	2.49819e+31	MALAT1	lincRNA	exon	TGCTATAGTACTATTGACAAACTGGGTTAGAGAAGGAGTGT	274.68
chr11	65269126	65269127	m6A_site_77142	+	m6A_site_77142	m6A	8	GSM1339405,GSM1828594,GSM1828596,GSM1908208,GSM2203056,GSM2203060,GSM2203064,GSM908331	2.49819e+31	MALAT1	lincRNA	exon	CCGCTGTGCTGTTGGCACGAACACCTTCAGGGACTGGAGCT	301.91
chr11	65269138	65269139	m6A_site_77143	+	m6A_site_77143	m6A	8	GSM1339405,GSM1828594,GSM1828596,GSM1908208,GSM2203056,GSM2203060,GSM2203064,GSM908331	2.49819e+31	MALAT1	lincRNA	exon	TGGCACGAACACCTTCAGGGACTGGAGCTGCTTTTATCCTT	419.59
chr11	65269234	65269235	m6A_site_77144	+	m6A_site_77144	m6A	11	GSM1339405,GSM1828594,GSM1908208,GSM1908212,GSM2203055,GSM2203056,GSM2203059,GSM2203060,GSM2203063,GSM2203064,GSM908331	2.49819e+31	MALAT1	lincRNA	exon	TATTCAGTCATCTCAGGAGAACTTCAGAAGAGCTTGAGTAG	349.63
chr11	65269410	65269411	m6A_site_77145	+	m6A_site_77145	m6A	8	GSM1828594,GSM1828596,GSM1908208,GSM1908212,GSM2203064,GSM908331,GSM908333,GSM908335	2.64049e+23	MALAT1	lincRNA	exon	TAGTTTATGATTGCAGATAAACTCATGCCAGAGAACTTAAA	274.68
chr11	65269424	65269425	m6A_site_77146	+	m6A_site_77146	m6A	8	GSM1828594,GSM1828596,GSM1908208,GSM1908212,GSM2203064,GSM908331,GSM908333,GSM908335	2.64049e+23	MALAT1	lincRNA	exon	AGATAAACTCATGCCAGAGAACTTAAAGTCTTAGAATGGAA	349.63
chr11	65269653	65269654	m6A_site_77147	+	m6A_site_77147	m6A	2	GSM1828594,GSM908335	2640494222575960	MALAT1	lincRNA	exon	TTGGGGAAGGAAAGTATTGAACTGGGGGTTGGTCTGGCCTA	349.63
chr11	65269781	65269782	m6A_site_77148	+	m6A_site_77148	m6A	2	GSM1828594,GSM908335	2640494222575960	MALAT1	lincRNA	exon	TGATTTAATAATAATTTAAAACTACTATAGAAACTGCAGAG	274.68
chr11	65269793	65269794	m6A_site_77149	+	m6A_site_77149	m6A	2	GSM1828594,GSM908335	2640494222575960	MALAT1	lincRNA	exon	AATTTAAAACTACTATAGAAACTGCAGAGCAAAGGAAGTGG	274.68
chr11	65269944	65269945	m6A_site_77150	+	m6A_site_77150	m6A	1	GSM1828594	26404942	MALAT1,MALAT1	lincRNA,lincRNA	intron,exon	TTCCATTGTTTAACTGCAAAACAAGATGTTAAGGTATGCTT	226.96
chr11	65269993	65269994	m6A_site_77151	+	m6A_site_77151	m6A	1	GSM1828594	26404942	MALAT1,MALAT1	lincRNA,lincRNA	intron,exon	TTGTAAATTGTTTATTTTAAACTTATCTGTTTGTAAATTGT	274.68
chr11	65270088	65270089	m6A_site_77152	+	m6A_site_77152	m6A	2	GSM1828594,GSM1828596	26404942	MALAT1,MALAT1	lincRNA,lincRNA	intron,exon	TTGTTGATGAGGGAGGGGAAACTTTTTTTTTTTCTATAGAC	274.68
chr11	65270107	65270108	m6A_site_77153	+	m6A_site_77153	m6A	2	GSM1828594,GSM1828596	26404942	MALAT1,MALAT1	lincRNA,lincRNA	exon,intron	AACTTTTTTTTTTTCTATAGACTTTTTTCAGATAACATCTT	344.64
chr11	65270175	65270176	m6A_site_77154	+	m6A_site_77154	m6A	15	GSM1339393,GSM1339401,GSM1339405,GSM1339407,GSM1828594,GSM1828596,GSM2203044,GSM2203055,GSM2203056,GSM2203060,GSM2203063,GSM2203064,GSM908333,GSM908335,GSM928399	2.49819e+39	MALAT1,MALAT1	lincRNA,lincRNA	exon,intron	ATGGCCTAGATGCAGAGAAAACAGCTCCTTGGTGAATTGAT	226.96
chr11	65270275	65270276	m6A_site_77155	+	m6A_site_77155	m6A	23	GSM1339393,GSM1339397,GSM1339401,GSM1339403,GSM1339405,GSM1339407,GSM1339415,GSM1339441,GSM1828594,GSM1828596,GSM2203043,GSM2203044,GSM2203051,GSM2203055,GSM2203056,GSM2203060,GSM2203063,GSM2203064,GSM2460345,GSM2460347,GSM908333,GSM908335,GSM928399	2.49819e+39	MALAT1,MALAT1	lincRNA,lincRNA	exon,intron	GATTCTTACTACTGATGAGAACATTATCTGCATATGCCAAA	301.91
chr11	65270587	65270588	m6A_site_77156	+	m6A_site_77156	m6A	14	GSM1339393,GSM1339397,GSM1339405,GSM1339407,GSM1339441,GSM1828594,GSM1828596,GSM2203047,GSM2203055,GSM2203056,GSM2203060,GSM2203063,GSM2203064,GSM908335	2.49819e+31	MALAT1,MALAT1	lincRNA,lincRNA	exon,intron	CAATGTTTCGTTTGCCTCAGACAGGTATCTCTTCGTTATCA	296.92
chr11	65270641	65270642	m6A_site_77157	+	m6A_site_77157	m6A	1	GSM1828594	26404942	MALAT1,MALAT1	lincRNA,lincRNA	intron,exon	ATTTCATCTGGGAGCAGAAAACAGCAGGCAGCTGTTAACAG	226.96
chr11	65270825	65270826	m6A_site_77158	+	m6A_site_77158	m6A	1	GSM1828594	26404942	MALAT1,MALAT1	lincRNA,lincRNA	intron,exon	AGCCTTTTTAAAATTGTAGGACTTGTTCCTGTGGGCTTCAG	419.59
chr11	65271054	65271055	m6A_site_77159	+	m6A_site_77159	m6A	5	GSM1828594,GSM2203043,GSM2203055,GSM2203056,GSM2203064	2640494227773535	MALAT1,MALAT1	lincRNA,lincRNA	intron,exon	TGATGTAAATTGTGTAGAAAACCATTAAATCATTCAAAATA	224.83
chr11	65271079	65271080	m6A_site_77160	+	m6A_site_77160	m6A	7	GSM1828594,GSM2203043,GSM2203044,GSM2203055,GSM2203056,GSM2203063,GSM2203064	2640494227773535	MALAT1,MALAT1	lincRNA,lincRNA	intron,exon	TAAATCATTCAAAATAATAAACTATTTTTATTAGAGAATGT	274.68
chr11	65271201	65271202	m6A_site_77161	+	m6A_site_77161	m6A	5	GSM1828594,GSM2203044,GSM2203060,GSM2203063,GSM2203064	2640494227773535	MALAT1,MALAT1	lincRNA,lincRNA	exon,intron	TCTTCTCTAATCTTTCAGAAACTTTGTCTGCGAACACTCTT	274.68
chr11	65271214	65271215	m6A_site_77162	+	m6A_site_77162	m6A	5	GSM1828594,GSM2203044,GSM2203060,GSM2203063,GSM2203064	2640494227773535	MALAT1,MALAT1	lincRNA,lincRNA	exon,intron	TTCAGAAACTTTGTCTGCGAACACTCTTTAATGGACCAGAT	301.91
chr11	65271228	65271229	m6A_site_77163	+	m6A_site_77163	m6A	6	GSM1828594,GSM2203044,GSM2203056,GSM2203060,GSM2203063,GSM2203064	2640494227773535	MALAT1,MALAT1	lincRNA,lincRNA	exon,intron	CTGCGAACACTCTTTAATGGACCAGATCAGGATTTGAGCGG	369.74
chr11	65271279	65271280	m6A_site_77164	+	m6A_site_77164	m6A	6	GSM1828594,GSM2203056,GSM2203060,GSM2203063,GSM2203064,GSM908335	2.64049e+23	MALAT1,MALAT1	lincRNA,lincRNA	intron,exon	GTAACTTTAAGGCAGGAAAGACAAATTTTATTCTTCATAAA	296.92
chr11	65271372	65271373	m6A_site_77165	+	m6A_site_77165	m6A	6	GSM1828594,GSM1828596,GSM2203056,GSM2203060,GSM2203063,GSM2203064	2640494227773535	MALAT1,MALAT1	lincRNA,lincRNA	exon,intron	AGGAATAAATAACCTCTTAGACAGGTGGGAGATTATGATCA	296.92
chr11	65271690	65271691	m6A_site_77166	+	m6A_site_77166	m6A	1	GSM1828594	26404942	MALAT1,MALAT1	lincRNA,lincRNA	intron,exon	TGTTCTAGTGAGTGTATGAGACCTTGCAGTGAGTTTATCAG	294.79
chr11	65271796	65271797	m6A_site_77167	+	m6A_site_77167	m6A	2	GSM1828594,GSM1828596	26404942	MALAT1	lincRNA	exon	AGCTTTTTTTTTTTTTACAGACTTCACAGAGAATGCAGTTG	344.64
chr11	65272104	65272105	m6A_site_77168	+	m6A_site_77168	m6A	3	GSM1828594,GSM1828596,GSM908335	2640494222575960	MALAT1,MALAT1	lincRNA,lincRNA	intron,exon	ATTTCTGGTGGTGGGAGGGGACTGAAGCCTTTAGTCTTTTC	419.59
chr11	65272155	65272156	m6A_site_77169	+	m6A_site_77169	m6A	2	GSM1828594,GSM1828596	26404942	MALAT1,MALAT1	lincRNA,lincRNA	exon,intron	CTTAAAATCAGTGACAAGAAACATTCCAAACAAGCAACAGT	226.96
chr11	65272164	65272165	m6A_site_77170	+	m6A_site_77170	m6A	2	GSM1828594,GSM1828596	26404942	MALAT1,MALAT1	lincRNA,lincRNA	exon,intron	AGTGACAAGAAACATTCCAAACAAGCAACAGTCTTCAAGAA	226.96
chr11	65272190	65272191	m6A_site_77171	+	m6A_site_77171	m6A	2	GSM1828594,GSM1828596	26404942	MALAT1,MALAT1	lincRNA,lincRNA	exon,intron	AACAGTCTTCAAGAAATTAAACTGGCAAGTGGAAATGTTTA	274.68
chr11	65272212	65272213	m6A_site_77172	+	m6A_site_77172	m6A	2	GSM1828594,GSM1828596	26404942	MALAT1,MALAT1	lincRNA,lincRNA	intron,exon	TGGCAAGTGGAAATGTTTAAACAGTTCAGTGATCTTTAGTG	226.96
chr11	65272292	65272293	m6A_site_77173	+	m6A_site_77173	m6A	3	GSM1828594,GSM1828596,GSM2203059	2640494227773535	MALAT1	lincRNA	exon	CTTAATTCTTACATGCAGGAACACTCAGCAGACACACGTAT	301.91
chr11	65272303	65272304	m6A_site_77174	+	m6A_site_77174	m6A	3	GSM1828594,GSM1828596,GSM2203059	2640494227773535	MALAT1	lincRNA	exon	CATGCAGGAACACTCAGCAGACACACGTATGCGAAGGGCCA	296.92
chr11	65272334	65272335	m6A_site_77175	+	m6A_site_77175	m6A	2	GSM1828594,GSM1828596	26404942	MALAT1	lincRNA	exon	CGAAGGGCCAGAGAAGCCAGACCCAGTAAGAAAAAATAGCC	294.79
chr11	65272371	65272372	m6A_site_77176	+	m6A_site_77176	m6A	2	GSM1828594,GSM1828596	26404942	MALAT1	lincRNA	exon	AGCCTATTTACTTTAAATAAACCAAACATTCCATTTTAAAT	224.83
chr11	65272376	65272377	m6A_site_77177	+	m6A_site_77177	m6A	2	GSM1828594,GSM1828596	26404942	MALAT1	lincRNA	exon	ATTTACTTTAAATAAACCAAACATTCCATTTTAAATGTGGG	226.96
chr11	65272405	65272406	m6A_site_77178	+	m6A_site_77178	m6A	2	GSM1828594,GSM1828596	26404942	MALAT1	lincRNA	exon	TTTAAATGTGGGGATTGGGAACCACTAGTTCTTTCAGATGG	299.78
chr11	65272436	65272437	m6A_site_77179	+	m6A_site_77179	m6A	4	GSM1828594,GSM1828596,GSM2203044,GSM2203055	2640494227773535	MALAT1	lincRNA	exon	TTTCAGATGGTATTCTTCAGACTATAGAAGGAGCTTCCAGT	344.64
chr11	65272472	65272473	m6A_site_77180	+	m6A_site_77180	m6A	3	GSM1828594,GSM2203044,GSM2203055	2640494227773535	MALAT1	lincRNA	exon	CCAGTTGAATTCACCAGTGGACAAAATGAGGAAAACAGGTG	371.87
chr11	65272486	65272487	m6A_site_77181	+	m6A_site_77181	m6A	3	GSM1828594,GSM2203044,GSM2203055	2640494227773535	MALAT1	lincRNA	exon	CAGTGGACAAAATGAGGAAAACAGGTGAACAAGCTTTTTCT	226.96
chr11	65272494	65272495	m6A_site_77182	+	m6A_site_77182	m6A	3	GSM1828594,GSM2203044,GSM2203055	2640494227773535	MALAT1,MALAT1	lincRNA,lincRNA	exon,intron	AAAATGAGGAAAACAGGTGAACAAGCTTTTTCTGTATTTAC	301.91
chr11	65272539	65272540	m6A_site_77183	+	m6A_site_77183	m6A	3	GSM1828594,GSM2203044,GSM2203055	2640494227773535	MALAT1,MALAT1	lincRNA,lincRNA	intron,exon	AAAGTCAGATCAGTTATGGGACAATAGTATTGAATAGATTT	371.87
chr11	65272594	65272595	m6A_site_77184	+	m6A_site_77184	m6A	1	GSM1828594	26404942	MALAT1,MALAT1	lincRNA,lincRNA	exon,intron	AGTAACTGGCATGTGAGCAAACTGTGTTGGCGTGGGGGTGG	274.68
chr11	65272694	65272695	m6A_site_77185	+	m6A_site_77185	m6A	2	GSM1828594,GSM1828596	26404942	MALAT1,MALAT1	lincRNA,lincRNA	intron,exon	CACCGAAGGCTTAAAGTAGGACAACCATGGAGCCTTCCTGT	371.87
chr11	65272725	65272726	m6A_site_77186	+	m6A_site_77186	m6A	2	GSM1828594,GSM1828596	26404942	MALAT1,MALAT1	lincRNA,lincRNA	exon,intron	GCCTTCCTGTGGCAGGAGAGACAACAAAGCGCTATTATCCT	296.92
chr11	65272794	65272795	m6A_site_77187	+	m6A_site_77187	m6A	2	GSM1828594,GSM1828596	26404942	MALAT1,MALAT1	lincRNA,lincRNA	exon,intron	GATTTTTATTAGTAATGAGGACTTGCCTCAACTCCCTCTTT	419.59
chr11	65273061	65273062	m6A_site_77188	+	m6A_site_77188	m6A	6	GSM1828594,GSM1908206,GSM1908208,GSM1908210,GSM1908212,GSM908331	2640494222575960	MALAT1,MALAT1	lincRNA,lincRNA	intron,exon	TGCCTTTTGATCTAGCACAGACCCTTCACCCCTCACCTCGA	294.79
chr11	65273166	65273167	m6A_site_77189	+	m6A_site_77189	m6A	4	GSM1828594,GSM2203056,GSM2203064,GSM908335	2.64049e+23	MALAT1,MALAT1	lincRNA,lincRNA	intron,exon	CGAGGTCTTTGGTGGGTTGAACTATGTTAGAAAAGGCCATT	349.63
chr11	65273223	65273224	m6A_site_77190	+	m6A_site_77190	m6A	6	GSM1828594,GSM1828596,GSM2203056,GSM2203060,GSM2203064,GSM908335	2.64049e+23	MALAT1,MALAT1	lincRNA,lincRNA	exon,intron	GTTAACAGAAGGGTATTAAAACCACAGCTAAGTAGCTCTAT	224.83
chr11	65273268	65273269	m6A_site_77191	+	m6A_site_77191	m6A	6	GSM1828594,GSM1828596,GSM2203056,GSM2203060,GSM2203064,GSM908335	2.64049e+23	MALAT1,MALAT1	lincRNA,lincRNA	exon,intron	ATACTTATCCAGTGACTAAAACCAACTTAAACCAGTAAGTG	224.83
chr11	65273278	65273279	m6A_site_77192	+	m6A_site_77192	m6A	6	GSM1828594,GSM1828596,GSM2203056,GSM2203060,GSM2203064,GSM908335	2.64049e+23	MALAT1,MALAT1	lincRNA,lincRNA	intron,exon	AGTGACTAAAACCAACTTAAACCAGTAAGTGGAGAAATAAC	224.83
chr11	65273309	65273310	m6A_site_77193	+	m6A_site_77193	m6A	6	GSM1828594,GSM1828596,GSM2203056,GSM2203060,GSM2203064,GSM908335	2.64049e+23	MALAT1,MALAT1	lincRNA,lincRNA	exon,intron	GAGAAATAACATGTTCAAGAACTGTAATGCTGGGTGGGAAC	349.63
chr11	65273328	65273329	m6A_site_77194	+	m6A_site_77194	m6A	6	GSM1828594,GSM1828596,GSM2203056,GSM2203060,GSM908333,GSM908335	2.64049e+23	MALAT1,MALAT1	lincRNA,lincRNA	intron,exon	AACTGTAATGCTGGGTGGGAACATGTAACTTGTAGACTGGA	301.91
chr11	65273343	65273344	m6A_site_77195	+	m6A_site_77195	m6A	6	GSM1828594,GSM1828596,GSM2203056,GSM2203060,GSM908333,GSM908335	2.64049e+23	MALAT1,MALAT1	lincRNA,lincRNA	intron,exon	TGGGAACATGTAACTTGTAGACTGGAGAAGATAGGCATTTG	344.64
chr11	65273412	65273413	m6A_site_77196	+	m6A_site_77196	m6A	4	GSM1828594,GSM1828596,GSM908333,GSM908335	2640494222575960	MALAT1,MALAT1	lincRNA,lincRNA	exon,intron	TGCAAAAATTCTCTGCTAAGACTTTTTCAGGTGAACATAAC	344.64
chr11	65273426	65273427	m6A_site_77197	+	m6A_site_77197	m6A	4	GSM1828594,GSM1828596,GSM908333,GSM908335	2640494222575960	MALAT1,MALAT1	lincRNA,lincRNA	intron,exon	GCTAAGACTTTTTCAGGTGAACATAACAGACTTGGCCAAGC	301.91
chr11	65273435	65273436	m6A_site_77198	+	m6A_site_77198	m6A	2	GSM1828594,GSM908333	2640494222575960	MALAT1,MALAT1	lincRNA,lincRNA	exon,intron	TTTTCAGGTGAACATAACAGACTTGGCCAAGCTAGCATCTT	344.64
chr11	65273518	65273519	m6A_site_77199	+	m6A_site_77199	m6A	1	GSM1828594	26404942	MALAT1,MALAT1	lincRNA,lincRNA	intron,exon	GTTTTTCTTTTCCTGAGAAAACAACACGTATTGTTTTCTCA	226.96
chr15	41576243	41576244	m6A_site_142545	+	m6A_site_142545	m6A	49	GSM1135025,GSM1135028,GSM1135032,GSM1135032,GSM1135036,GSM1135037,GSM1166141,GSM1272360,GSM1272368,GSM1339397,GSM1339399,GSM1339401,GSM1339403,GSM1339405,GSM1339407,GSM1339409,GSM1339411,GSM1339413,GSM1339415,GSM1339417,GSM1339419,GSM1339421,GSM1339423,GSM1339425,GSM1339427,GSM1339429,GSM1339431,GSM1339433,GSM1339435,GSM1339437,GSM1339439,GSM1339441,GSM1908206,GSM1908208,GSM1908212,GSM2010450,GSM…	2.42846e+47	OIP5-AS1,OIP5-AS1	retained_intron,antisense	exon,exon	AGTAAGGCGTGCCGCTGCAAACTGGCCTCTGGGCCGGGGGC	274.68
chr15	41576298	41576299	m6A_site_142546	+	m6A_site_142546	m6A	48	GSM1135025,GSM1135028,GSM1135032,GSM1135032,GSM1135036,GSM1135037,GSM1166141,GSM1272360,GSM1272368,GSM1339397,GSM1339399,GSM1339401,GSM1339403,GSM1339405,GSM1339407,GSM1339409,GSM1339411,GSM1339413,GSM1339415,GSM1339417,GSM1339419,GSM1339421,GSM1339425,GSM1339427,GSM1339429,GSM1339431,GSM1339433,GSM1339435,GSM1339437,GSM1339439,GSM1339441,GSM1908206,GSM1908208,GSM1908212,GSM2010450,GSM2010452,GSM…	2.42846e+47	OIP5-AS1,OIP5-AS1	antisense,retained_intron	exon,exon	AGGCCGAGTGCATCTGTTGGACCGTGCGAGGTGAGCCGAGA	369.74
chr15	41576396	41576397	m6A_site_142547	+	m6A_site_142547	m6A	4	GSM1339407,GSM1339433,GSM1339437,GSM1339441	24981863	OIP5-AS1,OIP5-AS1,OIP5-AS1	antisense,retained_intron,antisense	exon,intron,intron	GGGTACGGAAGCGCGCAGGAACCTGCGAGTTGCGGGCAGCC	299.78
chr15	41577455	41577456	m6A_site_142548	+	m6A_site_142548	m6A	3	GSM1135032,GSM1166143,GSM1339433	2.42846e+23	OIP5-AS1,OIP5-AS1	retained_intron,antisense	exon,exon	ATATCGGCCAGAGGAGAGGAACTAACCGAACATTCTTCCTC	349.63
chr15	41577464	41577465	m6A_site_142549	+	m6A_site_142549	m6A	3	GSM1135032,GSM1166143,GSM1339433	2.42846e+23	OIP5-AS1,OIP5-AS1	antisense,retained_intron	exon,exon	AGAGGAGAGGAACTAACCGAACATTCTTCCTCCCTACCTTA	301.91
chr15	41577542	41577543	m6A_site_142550	+	m6A_site_142550	m6A	1	GSM1135032	24284625	OIP5-AS1,OIP5-AS1	antisense,retained_intron	exon,exon	AGGCGCGTCCGTGCGAAGAGACCACCAAACAGGCTTTGTGT	294.79
chr15	41577550	41577551	m6A_site_142551	+	m6A_site_142551	m6A	1	GSM1135032	24284625	OIP5-AS1,OIP5-AS1	antisense,retained_intron	exon,exon	CCGTGCGAAGAGACCACCAAACAGGCTTTGTGTGAGTAATA	226.96
chr15	41578270	41578271	m6A_site_142552	+	m6A_site_142552	m6A	3	GSM1135032,GSM1135032,GSM928399	2428462522608085	OIP5-AS1,OIP5-AS1	retained_intron,antisense	exon,exon	CTTTTATATTCATCTCAAAAACAAAATTCTGAACTCAGGAC	226.96
chr15	41578282	41578283	m6A_site_142553	+	m6A_site_142553	m6A	3	GSM1135032,GSM1135032,GSM928399	2428462522608085	OIP5-AS1,OIP5-AS1	retained_intron,antisense	exon,exon	TCTCAAAAACAAAATTCTGAACTCAGGACTTGGCAAGTAAG	349.63
chr15	41578289	41578290	m6A_site_142554	+	m6A_site_142554	m6A	3	GSM1135032,GSM1135032,GSM928399	2428462522608085	OIP5-AS1,OIP5-AS1	retained_intron,antisense	exon,exon	AACAAAATTCTGAACTCAGGACTTGGCAAGTAAGTAATTGT	419.59
chr15	41578348	41578349	m6A_site_142555	+	m6A_site_142555	m6A	3	GSM1135032,GSM1135032,GSM928399	2428462522608085	OIP5-AS1,OIP5-AS1,OIP5-AS1	retained_intron,antisense,antisense	exon,exon,intron	ACTGTTTAAGTAGCTTGAAAACAGGTACATAGAAGTGGAAC	226.96
chr15	41578367	41578368	m6A_site_142556	+	m6A_site_142556	m6A	3	GSM1135032,GSM1135032,GSM928399	2428462522608085	OIP5-AS1,OIP5-AS1,OIP5-AS1	antisense,antisense,retained_intron	intron,exon,exon	AACAGGTACATAGAAGTGGAACAATAAGCCGTTAGCTTCAG	301.91
chr15	41578398	41578399	m6A_site_142557	+	m6A_site_142557	m6A	2	GSM1135032,GSM928399	2428462522608085	OIP5-AS1,OIP5-AS1,OIP5-AS1	retained_intron,antisense,antisense	exon,intron,exon	TTAGCTTCAGCAGAAGACGAACATGAAAAATGACTGTAAGC	301.91
chr15	41589466	41589467	m6A_site_142558	+	m6A_site_142558	m6A	1	GSM1135032	24284625	OIP5-AS1,AluSz,OIP5-AS1	antisense,Alu,antisense	intron,exon,exon	AGCCTGGCCAACATGGTGAAACCCCGTTTCTACTAAAAATA	224.83
chr15	41590490	41590491	m6A_site_142559	+	m6A_site_142559	m6A	36	GSE65380,GSM1135021,GSM1135025,GSM1135032,GSM1135032,GSM1135036,GSM1135037,GSM1166139,GSM1166140,GSM1339395,GSM1339399,GSM1339401,GSM1339403,GSM1339405,GSM1339407,GSM1339409,GSM1339411,GSM1339413,GSM1339415,GSM1339417,GSM1339419,GSM1339421,GSM1339423,GSM1339425,GSM1339427,GSM1339429,GSM1339435,GSM1339439,GSM1339441,GSM2010452,GSM2460345,GSM2460347,GSM908333,GSM928399,GSM928401,GSM928403	2.42846e+39	OIP5-AS1,OIP5-AS1	antisense,antisense	intron,exon	CTGTTTGCTTAATTATAAAGACATCATTTTGCAAGCAGAAG	296.92
chr15	41590528	41590529	m6A_site_142560	+	m6A_site_142560	m6A	49	GSE65380,GSM1135021,GSM1135025,GSM1135032,GSM1135032,GSM1135036,GSM1135037,GSM1166139,GSM1272358,GSM1272364,GSM1272366,GSM1339393,GSM1339395,GSM1339399,GSM1339401,GSM1339403,GSM1339405,GSM1339407,GSM1339409,GSM1339411,GSM1339413,GSM1339415,GSM1339417,GSM1339419,GSM1339421,GSM1339423,GSM1339425,GSM1339427,GSM1339429,GSM1339435,GSM1339439,GSM1339441,GSM2010450,GSM2010452,GSM2010454,GSM2460345,GSM24…	2.42846e+47	OIP5-AS1,OIP5-AS1	antisense,antisense	exon,intron	AAGGCTGAGTTTCATTTGAAACAGGTGCTTAGGTGGTGGTA	226.96
chr15	41590580	41590581	m6A_site_142561	+	m6A_site_142561	m6A	44	GSE65380,GSM1135021,GSM1135025,GSM1135032,GSM1135032,GSM1135036,GSM1135037,GSM1166139,GSM1272364,GSM1339393,GSM1339395,GSM1339399,GSM1339401,GSM1339403,GSM1339405,GSM1339407,GSM1339409,GSM1339411,GSM1339413,GSM1339415,GSM1339417,GSM1339419,GSM1339421,GSM1339423,GSM1339425,GSM1339427,GSM1339429,GSM1339435,GSM1339439,GSM1339441,GSM2010450,GSM2010452,GSM2010454,GSM2460345,GSM2460347,GSM2460348,GSM24…	2.42846e+47	OIP5-AS1,OIP5-AS1	antisense,antisense	exon,intron	TTTTCATTCCAAGCAAGAAGACTAAAGAAGTAGCAAGTATG	344.64
chr15	41590667	41590668	m6A_site_142562	+	m6A_site_142562	m6A	35	GSE65380,GSM1135021,GSM1135025,GSM1135032,GSM1135032,GSM1135036,GSM1135037,GSM1339393,GSM1339395,GSM1339401,GSM1339403,GSM1339405,GSM1339407,GSM1339413,GSM1339415,GSM1339417,GSM1339419,GSM1339421,GSM1339423,GSM1339425,GSM1339427,GSM1339429,GSM1339435,GSM1339439,GSM1339441,GSM2010450,GSM2010452,GSM2010454,GSM2203060,GSM2203064,GSM2460345,GSM2460347,GSM2460360,GSM928399,GSM928401	2.42846e+31	OIP5-AS1,OIP5-AS1	antisense,antisense	exon,intron	CCATGATAAGCACAGTTGAGACTGCAGCAGTAAATTCCAAA	344.64
chr15	41590782	41590783	m6A_site_142563	+	m6A_site_142563	m6A	5	GSM1135032,GSM1135032,GSM1339417,GSM928399,GSM928401	2.42846e+23	OIP5-AS1,OIP5-AS1	antisense,antisense	exon,intron	CATAGATTTACTGAATAGGAACAAAGGCCCAATTTTAAACA	301.91
chr15	41590800	41590801	m6A_site_142564	+	m6A_site_142564	m6A	1	GSM928399	22608085	OIP5-AS1,OIP5-AS1	antisense,antisense	exon,intron	GAACAAAGGCCCAATTTTAAACAAAAACCTAGGCCGGGTGT	226.96
chr15	41590806	41590807	m6A_site_142565	+	m6A_site_142565	m6A	1	GSM928399	22608085	OIP5-AS1,OIP5-AS1	antisense,antisense	intron,exon	AGGCCCAATTTTAAACAAAAACCTAGGCCGGGTGTGGTGGC	224.83
chr15	41591038	41591039	m6A_site_142566	+	m6A_site_142566	m6A	6	GSM1166139,GSM1166140,GSM1339433,GSM1339435,GSM1908208,GSM928399	2.42096e+23	OIP5-AS1,AluSx1,OIP5-AS1	antisense,Alu,antisense	intron,exon,exon	GGAGGCGGAGGTTGCAGTGAACTGAGATTGCACCACTGCAC	349.63
chr15	41591082	41591083	m6A_site_142567	+	m6A_site_142567	m6A	7	GSM1166139,GSM1339407,GSM1339433,GSM1339435,GSM1339439,GSM1908208,GSM928399	2.42096e+23	OIP5-AS1,AluSx1,OIP5-AS1	antisense,Alu,antisense	intron,exon,exon	AGCCTGGGCGACAGAGTGAGACTCCGTCTCAGAAAAATAAA	344.64
chr15	41591105	41591106	m6A_site_142568	+	m6A_site_142568	m6A	8	GSM1166139,GSM1339395,GSM1339407,GSM1339433,GSM1339437,GSM1339439,GSM1908208,GSM928399	2.42096e+23	AluSx1,OIP5-AS1,OIP5-AS1	Alu,antisense,antisense	exon,intron,exon	CCGTCTCAGAAAAATAAAAAACAACTTTGGACATAGAGGAG	226.96
chr15	41591115	41591116	m6A_site_142569	+	m6A_site_142569	m6A	8	GSM1166139,GSM1339395,GSM1339407,GSM1339433,GSM1339437,GSM1339439,GSM1908208,GSM928399	2.42096e+23	OIP5-AS1,OIP5-AS1	antisense,antisense	intron,exon	AAAATAAAAAACAACTTTGGACATAGAGGAGTTGGGGGCAG	371.87
chr15	41591507	41591508	m6A_site_142570	+	m6A_site_142570	m6A	14	GSM1135032,GSM1135032,GSM1135036,GSM1135037,GSM1272360,GSM1272366,GSM1339415,GSM1339423,GSM1339425,GSM1339427,GSM1339429,GSM1339439,GSM928399,GSM928401	2.42846e+31	OIP5-AS1,OIP5-AS1	antisense,antisense	exon,intron	TCTAGGCTGAAAAGGCTGGGACTCAGGTACTTTCCCCAGTT	419.59
chr15	41591531	41591532	m6A_site_142571	+	m6A_site_142571	m6A	19	GSE65380,GSM1135032,GSM1135032,GSM1135036,GSM1135037,GSM1272360,GSM1272366,GSM1339403,GSM1339415,GSM1339417,GSM1339419,GSM1339423,GSM1339425,GSM1339427,GSM1339429,GSM1339439,GSM2010452,GSM928399,GSM928401	2.42846e+31	OIP5-AS1,OIP5-AS1	antisense,antisense	intron,exon	AGGTACTTTCCCCAGTTGGGACTGAACTTTCTCATCAGAGA	419.59
chr15	41591536	41591537	m6A_site_142572	+	m6A_site_142572	m6A	19	GSE65380,GSM1135032,GSM1135032,GSM1135036,GSM1135037,GSM1272360,GSM1272366,GSM1339403,GSM1339415,GSM1339417,GSM1339419,GSM1339423,GSM1339425,GSM1339427,GSM1339429,GSM1339439,GSM2010452,GSM928399,GSM928401	2.42846e+31	OIP5-AS1,OIP5-AS1	antisense,antisense	exon,intron	CTTTCCCCAGTTGGGACTGAACTTTCTCATCAGAGAATGGG	349.63
chr15	41591578	41591579	m6A_site_142573	+	m6A_site_142573	m6A	22	GSE65380,GSM1135032,GSM1135032,GSM1135036,GSM1135037,GSM1272366,GSM1339393,GSM1339403,GSM1339407,GSM1339413,GSM1339415,GSM1339417,GSM1339419,GSM1339423,GSM1339425,GSM1339427,GSM1339429,GSM1339439,GSM2010452,GSM2460347,GSM928399,GSM928401	2.42846e+31	OIP5-AS1,OIP5-AS1	antisense,antisense	exon,intron	CTCAGAAGCAATGTTCCCAAACTTGTGGTTGGGTCATCGTG	274.68
chr15	41591607	41591608	m6A_site_142574	+	m6A_site_142574	m6A	23	GSE65380,GSM1135032,GSM1135032,GSM1135036,GSM1135037,GSM1339393,GSM1339403,GSM1339407,GSM1339413,GSM1339415,GSM1339417,GSM1339419,GSM1339421,GSM1339423,GSM1339425,GSM1339427,GSM1339429,GSM1339439,GSM2010452,GSM2460347,GSM2460360,GSM928399,GSM928401	2.42846e+23	OIP5-AS1,OIP5-AS1	antisense,antisense	intron,exon	TGGGTCATCGTGGAAAAGAAACCTCAAATAAGAAAAATAAT	224.83
chr15	41591681	41591682	m6A_site_142575	+	m6A_site_142575	m6A	16	GSE65380,GSM1339393,GSM1339403,GSM1339407,GSM1339415,GSM1339419,GSM1339421,GSM1339423,GSM1339425,GSM1339427,GSM1339429,GSM1339439,GSM2010452,GSM2460347,GSM928399,GSM928401	2498186322608085	OIP5-AS1,OIP5-AS1	antisense,antisense	intron,exon	ACAGTTATACATTATAAAGAACAGACTGTCGTAGAAAACTG	301.91
chr15	41591698	41591699	m6A_site_142576	+	m6A_site_142576	m6A	11	GSE65380,GSM1339403,GSM1339407,GSM1339415,GSM1339419,GSM1339425,GSM1339427,GSM1339439,GSM2460347,GSM928399,GSM928401	2498186322608085	OIP5-AS1,OIP5-AS1	antisense,antisense	intron,exon	AGAACAGACTGTCGTAGAAAACTGTCTTTGCTTCCAAATCA	274.68
chr15	41591726	41591727	m6A_site_142577	+	m6A_site_142577	m6A	4	GSM1339407,GSM1339419,GSM2460347,GSM928399	2498186322608085	OIP5-AS1,OIP5-AS1	antisense,antisense	exon,intron	TGCTTCCAAATCAGCAGAGGACCATTGTATGTATTGTCAGG	369.74
chr15	41591765	41591766	m6A_site_142578	+	m6A_site_142578	m6A	1	GSM928399	22608085	OIP5-AS1,OIP5-AS1	antisense,antisense	exon,intron	GGTCTTTATATAAGAGTGAAACCTTTATTTATGCTTCTTGT	224.83
chr15	41594196	41594197	m6A_site_142579	+	m6A_site_142579	m6A	1	GSM2203064	27773535	OIP5-AS1,(A)n,OIP5-AS1	antisense,Simple_repeat,antisense	intron,exon,exon	AAAAAAAAAAAAAAAAAAAAACTGAAAAGGTAGTGAATACA	274.68
chr15	41594540	41594541	m6A_site_142580	+	m6A_site_142580	m6A	1	GSM1908210		OIP5-AS1,OIP5-AS1,AluSc	antisense,antisense,Alu	intron,exon,exon	ATCTCTACTAAAAATACAAAACTTAGCTGGGCATGGTGGCA	274.68
chr15	41596084	41596085	m6A_site_142581	+	m6A_site_142581	m6A	1	GSM1339431	24981863	OIP5-AS1,OIP5-AS1	antisense,antisense	exon,intron	TAGCATGAATCAGAAAAGAAACCATTCTGCCTAAGAGCATC	224.83
chr15	41596121	41596122	m6A_site_142582	+	m6A_site_142582	m6A	1	GSM1339431	24981863	OIP5-AS1,OIP5-AS1	antisense,antisense	exon,intron	CATCTTAACCATCCCCCTAAACCACCTATGCTCTCCTGTTA	224.83
chr15	41596184	41596185	m6A_site_142583	+	m6A_site_142583	m6A	1	GSM1339433	24981863	OIP5-AS1,OIP5-AS1	antisense,antisense	intron,exon	AAAATTAACAGCTCCTTAAGACTCTACATCCCTCAATTCTC	344.64
chr15	41597898	41597899	m6A_site_142584	+	m6A_site_142584	m6A	1	GSM2203063	27773535	OIP5-AS1,OIP5-AS1	antisense,antisense	exon,intron	TTGAAAAAAATTTTTTGAAAACTTTTTATTTCATTCTTTCC	274.68
chr15	41597997	41597998	m6A_site_142585	+	m6A_site_142585	m6A	1	GSM2203063	27773535	OIP5-AS1,OIP5-AS1	antisense,antisense	intron,exon	GTGGTTCAGAATTGAATTAGACTTCTTGTGACTGTGATGTT	344.64
chr17	40662531	40662532	m6A_site_194506	+	m6A_site_194506	m6A	1	GSM1908206		ATP6V0A1,ATP6V0A1,ATP6V0A1,RP11-400F19.18	protein_coding,retained_intron,nonsense_mediated_decay,sense_intronic	intron,intron,intron,exon	CTGTAGAGGGAGTGGTGCAGACCCACCAGCATATGCAGCTT	294.79
chr17	40662564	40662565	m6A_site_194507	+	m6A_site_194507	m6A	1	GSM1908206		ATP6V0A1,ATP6V0A1,ATP6V0A1,RP11-400F19.18	retained_intron,protein_coding,nonsense_mediated_decay,sense_intronic	intron,intron,intron,exon	TGCAGCTTCACAGGGGCAAAACACCTGTAGGTCCATCACGT	226.96
chr2	61345222	61345223	m6A_site_261131	+	m6A_site_261131	m6A	2	GSM1339415,GSM1339441	24981863	KIAA1841,KIAA1841,KIAA1841,RP11-493E12.3	protein_coding,processed_transcript,nonsense_mediated_decay,processed_transcript	cds,exon,utr3,exon	AATGAGATTGGGGGATCTGGACCGAGTCAAGTCAAAGGAAG	369.74
chr2	61361387	61361388	m6A_site_261132	+	m6A_site_261132	m6A	2	GSM2010450,GSM2483508		RP11-493E12.3,KIAA1841,MIR	processed_transcript,protein_coding,MIR	exon,utr3,exon	ACGAATTAATACATGAAAGGACTTGGAATACTGCTTGACAT	419.59
chr2	61365166	61365167	m6A_site_261133	+	m6A_site_261133	m6A	4	GSM1272366,GSM1339423,GSM1339435,GSM1339437	2545683424981863	RP11-493E12.3,KIAA1841	processed_transcript,protein_coding	intron,utr3	TATATATTTCTTGTCTATGGACATTGAGGTTATTTTCAGTT	371.87
chr2	61372260	61372261	m6A_site_261159	+	m6A_site_261159	m6A	10	GSM1272360,GSM1272366,GSM1272368,GSM1339411,GSM1339415,GSM1339423,GSM1339431,GSM1339435,GSM1339437,GSM2010450	2545683424981863	RP11-493E12.3,C2orf74	processed_transcript,protein_coding	intron,utr5	CTGCGCAGTCAGATCCGAGGACATGTTGACGTCGTCCGAGA	371.87
chr2	61372312	61372313	m6A_site_261160	+	m6A_site_261160	m6A	13	GSM1272360,GSM1272366,GSM1272368,GSM1339403,GSM1339411,GSM1339415,GSM1339423,GSM1339431,GSM1339433,GSM1339435,GSM1339437,GSM1339439,GSM2010450	2545683424981863	C2orf74,C2orf74,RP11-493E12.3	nonsense_mediated_decay,protein_coding,processed_transcript	utr5,utr5,intron	CTGCTCTGGCCGGATTCCAGACTCGTGGGGGAAAGGCTGGT	344.64
chr2	61389645	61389646	m6A_site_261161	+	m6A_site_261161	m6A	10	GSM1272360,GSM1272366,GSM1339403,GSM1339411,GSM1339415,GSM1339423,GSM1339433,GSM1339435,GSM1339437,GSM1339439	2545683424981863	C2orf74,C2orf74,RP11-493E12.3,C2orf74	protein_coding,protein_coding,processed_transcript,nonsense_mediated_decay	intron,cds,intron,intron	TGGATGAGTCTTCTAGCTAAACCTATGAGCTTTGAAACCAC	224.83
chr2	61389661	61389662	m6A_site_261162	+	m6A_site_261162	m6A	8	GSM1166139,GSM1272366,GSM1339403,GSM1339415,GSM1339423,GSM1339435,GSM1339437,GSM1339439	2.42096e+23	C2orf74,C2orf74,C2orf74,RP11-493E12.3	nonsense_mediated_decay,protein_coding,protein_coding,processed_transcript	intron,cds,intron,intron	CTAAACCTATGAGCTTTGAAACCACAGCAATCACTTTCTTC	224.83
chr2	61390001	61390002	m6A_site_261163	+	m6A_site_261163	m6A	5	GSM1166139,GSM1339437,GSM1339441,GSM2010450,GSM2483508	2420961824981863	C2orf74,C2orf74,RP11-493E12.3,C2orf74,C2orf74	protein_coding,protein_coding,processed_transcript,nonsense_mediated_decay,protein_coding	cds,utr5,exon,utr3,intron	AAGGCAGGAAAGGTAAAGAGACAAAGAAAGTGCCTTGTACA	296.92
chr2	61390041	61390042	m6A_site_261164	+	m6A_site_261164	m6A	6	GSM1166139,GSM1166140,GSM1339437,GSM1339441,GSM2010450,GSM2483508	2420961824981863	C2orf74,RP11-493E12.3,C2orf74,C2orf74,C2orf74	nonsense_mediated_decay,processed_transcript,protein_coding,protein_coding,protein_coding	utr3,exon,intron,utr5,cds	AGATGCAAACGGAGGTGTAGACTGTGCAGCTGCCAAAGTGG	344.64
chr2	61390080	61390081	m6A_site_261165	+	m6A_site_261165	m6A	9	GSM1166139,GSM1166140,GSM1339437,GSM2010450,GSM2203044,GSM2203056,GSM2203060,GSM2203064,GSM928399	2.42096e+31	C2orf74,C2orf74,C2orf74,C2orf74,RP11-493E12.3	protein_coding,protein_coding,protein_coding,nonsense_mediated_decay,processed_transcript	utr5,cds,intron,utr3,exon	GGTGACAAGCAATCCAGAGGACCATGAAAGGCGAGTGTGGT	369.74
chr2	61390206	61390207	m6A_site_261166	+	m6A_site_261166	m6A	15	GSM1166139,GSM1166140,GSM1339397,GSM1339399,GSM1339405,GSM1339431,GSM1339435,GSM1339437,GSM2010450,GSM2203044,GSM2203056,GSM2203060,GSM2203063,GSM2203064,GSM928399	2.42096e+31	C2orf74,C2orf74,C2orf74,RP11-493E12.3	protein_coding,protein_coding,nonsense_mediated_decay,processed_transcript	intron,cds,utr3,exon	GATCTTAATGCAAGTCATGAACTTGAATGTGCCGATGAGGC	349.63
chr2	61390246	61390247	m6A_site_261167	+	m6A_site_261167	m6A	19	GSM1166139,GSM1166140,GSM1166141,GSM1339397,GSM1339399,GSM1339405,GSM1339415,GSM1339425,GSM1339431,GSM1339433,GSM1339435,GSM1339437,GSM2010450,GSM2203044,GSM2203056,GSM2203060,GSM2203063,GSM2203064,GSM928399	2.42096e+31	RP11-493E12.3,C2orf74,C2orf74	processed_transcript,nonsense_mediated_decay,protein_coding	exon,utr3,cds	CCTGGCATTCTTGTCCAGAGACAGAGTAAGGAAGTGTTGGC	296.92
chr2	61390281	61390282	m6A_site_261168	+	m6A_site_261168	m6A	24	GSM1166140,GSM1166141,GSM1339393,GSM1339397,GSM1339399,GSM1339405,GSM1339415,GSM1339417,GSM1339425,GSM1339427,GSM1339431,GSM1339433,GSM1339435,GSM1339437,GSM1339439,GSM2010450,GSM2010456,GSM2203044,GSM2203056,GSM2203060,GSM2203063,GSM2203064,GSM928399,GSM928401	2.42096e+31	RP11-493E12.3,C2orf74,C2orf74	processed_transcript,protein_coding,nonsense_mediated_decay	exon,cds,utr3	GTTGGCCACACCCTTAGAAAACAGAAGGGACATGGAGGCAG	226.96
chr2	61390290	61390291	m6A_site_261169	+	m6A_site_261169	m6A	24	GSM1166140,GSM1166141,GSM1339393,GSM1339397,GSM1339399,GSM1339405,GSM1339415,GSM1339417,GSM1339425,GSM1339427,GSM1339431,GSM1339433,GSM1339435,GSM1339437,GSM1339439,GSM2010450,GSM2010456,GSM2203044,GSM2203056,GSM2203060,GSM2203063,GSM2203064,GSM928399,GSM928401	2.42096e+31	C2orf74,C2orf74,RP11-493E12.3	nonsense_mediated_decay,protein_coding,processed_transcript	utr3,cds,exon	ACCCTTAGAAAACAGAAGGGACATGGAGGCAGAAGAGGAGA	371.87
chr2	61390311	61390312	m6A_site_261170	+	m6A_site_261170	m6A	26	GSM1135032,GSM1166140,GSM1166141,GSM1339393,GSM1339397,GSM1339399,GSM1339405,GSM1339415,GSM1339417,GSM1339421,GSM1339425,GSM1339427,GSM1339431,GSM1339433,GSM1339435,GSM1339437,GSM1339439,GSM2010450,GSM2010452,GSM2010456,GSM2203056,GSM2203060,GSM2203063,GSM2203064,GSM928399,GSM928401	2.42846e+39	C2orf74,RP11-493E12.3	protein_coding,processed_transcript	cds,exon	CATGGAGGCAGAAGAGGAGAACCAAATAAATGAGAAGCAAG	299.78
chr2	61390352	61390353	m6A_site_261171	+	m6A_site_261171	m6A	34	GSE65380,GSM1135032,GSM1166140,GSM1166141,GSM1339393,GSM1339397,GSM1339399,GSM1339401,GSM1339403,GSM1339405,GSM1339407,GSM1339415,GSM1339417,GSM1339421,GSM1339423,GSM1339425,GSM1339427,GSM1339431,GSM1339433,GSM1339435,GSM1339437,GSM1339439,GSM2010450,GSM2010452,GSM2010454,GSM2010456,GSM2203056,GSM2203060,GSM2203063,GSM2203064,GSM2460347,GSM928399,GSM928401,GSM928403	2.42846e+39	RP11-493E12.3,C2orf74	processed_transcript,protein_coding	exon,cds	AGCCTGAGAATGCTGGAGAAACTGGTCAAGAAGAGGTGATG	274.68
chr2	61391527	61391528	m6A_site_261172	+	m6A_site_261172	m6A	42	GSE65380,GSM1135024,GSM1135032,GSM1135032,GSM1135036,GSM1135037,GSM1166140,GSM1166141,GSM1339393,GSM1339395,GSM1339397,GSM1339401,GSM1339403,GSM1339405,GSM1339407,GSM1339413,GSM1339415,GSM1339417,GSM1339419,GSM1339421,GSM1339423,GSM1339425,GSM1339427,GSM1339433,GSM1339435,GSM1339437,GSM1339439,GSM2010450,GSM2010452,GSM2010454,GSM2010456,GSM2203044,GSM2203055,GSM2203056,GSM2203060,GSM2203063,GSM22…	2.42846e+39	RP11-493E12.3,C2orf74	processed_transcript,protein_coding	exon,cds	TACACACATCTGTCACTAGAACTCCTTCAGTTGTTGAAAGC	349.63
chr2	61391556	61391557	m6A_site_261173	+	m6A_site_261173	m6A	45	GSE65380,GSM1135032,GSM1135032,GSM1135036,GSM1135037,GSM1166139,GSM1166140,GSM1166141,GSM1339393,GSM1339395,GSM1339401,GSM1339403,GSM1339405,GSM1339407,GSM1339413,GSM1339415,GSM1339417,GSM1339419,GSM1339421,GSM1339423,GSM1339425,GSM1339427,GSM1339433,GSM1339435,GSM1339437,GSM1339439,GSM2010450,GSM2010452,GSM2010454,GSM2010456,GSM2203044,GSM2203052,GSM2203055,GSM2203056,GSM2203059,GSM2203060,GSM22…	2.42846e+39	RP11-493E12.3,C2orf74	processed_transcript,protein_coding	exon,cds	GTTGTTGAAAGCCAAAAAAGACCTTTAAAAGGAGTGACATT	294.79
chr2	61391643	61391644	m6A_site_261174	+	m6A_site_261174	m6A	43	GSM1135032,GSM1135032,GSM1135036,GSM1135037,GSM1166139,GSM1166140,GSM1339393,GSM1339395,GSM1339401,GSM1339403,GSM1339405,GSM1339407,GSM1339413,GSM1339415,GSM1339417,GSM1339421,GSM1339423,GSM1339425,GSM1339427,GSM1339433,GSM1339435,GSM1339437,GSM1339439,GSM1339441,GSM2010450,GSM2010452,GSM2010454,GSM2203043,GSM2203044,GSM2203047,GSM2203051,GSM2203052,GSM2203055,GSM2203056,GSM2203059,GSM2203060,GSM…	2.42846e+39	RP11-493E12.3,C2orf74	processed_transcript,protein_coding	exon,cds	CCTCGAAGCTATACTCGAGAACATAAAGAGAGGAAATGAAG	301.91
chr2	61391717	61391718	m6A_site_261175	+	m6A_site_261175	m6A	41	GSM1135032,GSM1135032,GSM1135036,GSM1135037,GSM1166139,GSM1166140,GSM1339393,GSM1339395,GSM1339401,GSM1339403,GSM1339405,GSM1339407,GSM1339413,GSM1339415,GSM1339417,GSM1339423,GSM1339425,GSM1339427,GSM1339433,GSM1339435,GSM1339437,GSM1339439,GSM1339441,GSM2010450,GSM2010452,GSM2010454,GSM2203043,GSM2203044,GSM2203047,GSM2203052,GSM2203055,GSM2203056,GSM2203059,GSM2203060,GSM2203063,GSM2203064,GSM…	2.42846e+39	RP11-493E12.3,C2orf74	processed_transcript,protein_coding	exon,utr3	CGTTTGACTAACGTTGAAAGACTGAGGGTACAAAATCATGT	344.64
chr2	61391742	61391743	m6A_site_261176	+	m6A_site_261176	m6A	35	GSM1135032,GSM1135032,GSM1135036,GSM1135037,GSM1166139,GSM1339393,GSM1339395,GSM1339401,GSM1339403,GSM1339405,GSM1339407,GSM1339415,GSM1339417,GSM1339423,GSM1339427,GSM1339433,GSM1339435,GSM1339437,GSM1339439,GSM1339441,GSM2010450,GSM2010452,GSM2203043,GSM2203044,GSM2203047,GSM2203052,GSM2203055,GSM2203056,GSM2203059,GSM2203060,GSM2203063,GSM2203064,GSM2460347,GSM928399,GSM928401	2.42846e+39	C2orf74,RP11-493E12.3	protein_coding,processed_transcript	utr3,exon	GGGTACAAAATCATGTTGAAACAACAAAACAATGGGGAATT	226.96
chr2	61391750	61391751	m6A_site_261177	+	m6A_site_261177	m6A	35	GSM1135032,GSM1135032,GSM1135036,GSM1135037,GSM1166139,GSM1339393,GSM1339395,GSM1339401,GSM1339403,GSM1339405,GSM1339407,GSM1339415,GSM1339417,GSM1339423,GSM1339427,GSM1339433,GSM1339435,GSM1339437,GSM1339439,GSM1339441,GSM2010450,GSM2010452,GSM2203043,GSM2203044,GSM2203047,GSM2203052,GSM2203055,GSM2203056,GSM2203059,GSM2203060,GSM2203063,GSM2203064,GSM2460347,GSM928399,GSM928401	2.42846e+39	C2orf74,RP11-493E12.3	protein_coding,processed_transcript	utr3,exon	AATCATGTTGAAACAACAAAACAATGGGGAATTAAGCAAAT	226.96
chr6	16766505	16766506	m6A_site_384778	+	m6A_site_384778	m6A	1	GSM928399	22608085	RP1-151F17.2	lincRNA	exon	TCACAAATAAGGCTGGGGAGACCACAAAAGTAAAACAAACT	294.79
chr6	16766519	16766520	m6A_site_384779	+	m6A_site_384779	m6A	1	GSM928399	22608085	RP1-151F17.2	lincRNA	exon	GGGGAGACCACAAAAGTAAAACAAACTCAAAAGTGAAAAAC	226.96
chr6	16766538	16766539	m6A_site_384780	+	m6A_site_384780	m6A	1	GSM928399	22608085	RP1-151F17.2	lincRNA	exon	AACAAACTCAAAAGTGAAAAACACTCACACAATAGACTCTG	226.96
chr6	16766553	16766554	m6A_site_384781	+	m6A_site_384781	m6A	1	GSM928399	22608085	RP1-151F17.2	lincRNA	exon	GAAAAACACTCACACAATAGACTCTGAGGTCAGCTCACCAC	344.64
chr6	16766580	16766581	m6A_site_384782	+	m6A_site_384782	m6A	1	GSM928399	22608085	RP1-151F17.2	lincRNA	exon	GGTCAGCTCACCACACCCAGACTAAAGTCACTGGGCTCTGT	344.64
chr6	16766614	16766615	m6A_site_384783	+	m6A_site_384783	m6A	1	GSM928399	22608085	RP1-151F17.2	lincRNA	exon	GCTCTGTGCGTGTCACCAAGACTCTTAAAAGACATACTTCT	344.64
chr6	16766625	16766626	m6A_site_384784	+	m6A_site_384784	m6A	1	GSM928399	22608085	RP1-151F17.2	lincRNA	exon	GTCACCAAGACTCTTAAAAGACATACTTCTGAATCATCTTT	296.92
chr6	16766662	16766663	m6A_site_384785	+	m6A_site_384785	m6A	1	GSM928399	22608085	RP1-151F17.2	lincRNA	exon	CTTTCTTGACCCTCCACCAAACTGTAGCAAGACAGGCTTCC	274.68
chr20	33855704	33855705	m6A_site_289804	-	m6A_site_289804	m6A	1	GSM1339421	24981863	RP4-614O4.11,MMP24-AS1	nonsense_mediated_decay,processed_transcript	utr3,intron	CAGTCCATGGCTGATGGAGGACAGATGACAAGATATACCCT	371.87
chr20	33855737	33855738	m6A_site_289805	-	m6A_site_289805	m6A	2	GSM1339421,GSM2203059	2498186327773535	RP4-614O4.11,MMP24-AS1	nonsense_mediated_decay,processed_transcript	utr3,intron	ACCTGCAACACGTCAAGCAGACTGCCACCCTGTCAGTCCAT	344.64
chr20	33864309	33864310	m6A_site_289815	-	m6A_site_289815	m6A	17	GSM1135036,GSM1272358,GSM1272360,GSM1272362,GSM1272364,GSM1272366,GSM1272368,GSM1339405,GSM2010450,GSM2010452,GSM2010454,GSM2010456,GSM2283210,GSM2283211,GSM2283212,GSM2283213,GSM2283215	2.42846e+31	MMP24-AS1,RP4-614O4.11,MMP24-AS1	processed_transcript,nonsense_mediated_decay,nonsense_mediated_decay	intron,intron,utr3	TCCACAGATGGGGACACAAGACCCAGCCAGCCCACTGGATG	294.79
chr20	33864316	33864317	m6A_site_289816	-	m6A_site_289816	m6A	17	GSM1135036,GSM1272358,GSM1272360,GSM1272362,GSM1272364,GSM1272366,GSM1272368,GSM1339405,GSM2010450,GSM2010452,GSM2010454,GSM2010456,GSM2283210,GSM2283211,GSM2283212,GSM2283213,GSM2283215	2.42846e+31	MMP24-AS1,RP4-614O4.11,MMP24-AS1	nonsense_mediated_decay,nonsense_mediated_decay,processed_transcript	utr3,intron,intron	AGAGGGGTCCACAGATGGGGACACAAGACCCAGCCAGCCCA	371.87
chr20	33864341	33864342	m6A_site_289818	-	m6A_site_289818	m6A	20	GSM1135036,GSM1272358,GSM1272360,GSM1272362,GSM1272364,GSM1272366,GSM1272368,GSM1339405,GSM1339421,GSM2010450,GSM2010452,GSM2010454,GSM2010456,GSM2203047,GSM2283210,GSM2283211,GSM2283212,GSM2283213,GSM2283214,GSM2283215	2.42846e+39	RP4-614O4.11,MMP24-AS1,MMP24-AS1	nonsense_mediated_decay,processed_transcript,nonsense_mediated_decay	intron,intron,utr3	CACTTCTCATCTCATCTCAGACCCTAGAGGGGTCCACAGAT	294.79
chr20	33864362	33864363	m6A_site_289819	-	m6A_site_289819	m6A	20	GSM1135036,GSM1272358,GSM1272360,GSM1272362,GSM1272364,GSM1272366,GSM1272368,GSM1339405,GSM1339421,GSM2010450,GSM2010452,GSM2010454,GSM2010456,GSM2203047,GSM2283210,GSM2283211,GSM2283212,GSM2283213,GSM2283214,GSM2283215	2.42846e+39	MMP24-AS1,RP4-614O4.11,MMP24-AS1	nonsense_mediated_decay,nonsense_mediated_decay,processed_transcript	utr3,intron,intron	GGAAGAGGTGGATACAGGAGACACTTCTCATCTCATCTCAG	296.92
chr20	33864408	33864409	m6A_site_289820	-	m6A_site_289820	m6A	21	GSM1135029,GSM1135036,GSM1272358,GSM1272360,GSM1272362,GSM1272364,GSM1272366,GSM1272368,GSM1339405,GSM1339421,GSM2010450,GSM2010452,GSM2010454,GSM2010456,GSM2203047,GSM2283210,GSM2283211,GSM2283212,GSM2283213,GSM2283214,GSM2283215	2.42846e+39	MMP24-AS1,RP4-614O4.11,MMP24-AS1	nonsense_mediated_decay,nonsense_mediated_decay,processed_transcript	utr3,intron,intron	AACCTGAGGAGTGGACAGGGACCAGGAAGTGGGGGAAGGGA	369.74
chr20	33864414	33864415	m6A_site_289821	-	m6A_site_289821	m6A	21	GSM1135029,GSM1135036,GSM1272358,GSM1272360,GSM1272362,GSM1272364,GSM1272366,GSM1272368,GSM1339405,GSM1339421,GSM2010450,GSM2010452,GSM2010454,GSM2010456,GSM2203047,GSM2283210,GSM2283211,GSM2283212,GSM2283213,GSM2283214,GSM2283215	2.42846e+39	MMP24-AS1,RP4-614O4.11,MMP24-AS1	processed_transcript,nonsense_mediated_decay,nonsense_mediated_decay	intron,intron,utr3	AGCACCAACCTGAGGAGTGGACAGGGACCAGGAAGTGGGGG	371.87
chr20	33864630	33864631	m6A_site_289823	-	m6A_site_289823	m6A	26	GSE65380,GSM1135021,GSM1135025,GSM1135032,GSM1135032,GSM1135036,GSM1135037,GSM1272358,GSM1272360,GSM1272362,GSM1272364,GSM1272366,GSM1272368,GSM1339405,GSM1339419,GSM1339421,GSM1339439,GSM2010450,GSM2010452,GSM2010454,GSM2010456,GSM2283211,GSM2283213,GSM928399,GSM928401,GSM928403	2.42846e+39	RP4-614O4.11,MMP24-AS1,MMP24-AS1	nonsense_mediated_decay,nonsense_mediated_decay,processed_transcript	intron,utr3,intron	GCCCTGTCCTGGGGTGATGGACAAACAGATGACCACAGGCA	371.87
chr20	33864764	33864765	m6A_site_289828	-	m6A_site_289828	m6A	14	GSM1135032,GSM1135032,GSM1135036,GSM1135037,GSM1272358,GSM1272360,GSM1272366,GSM1272368,GSM1339419,GSM2010450,GSM2010452,GSM2203060,GSM928399,GSM928403	2.42846e+39	MMP24-AS1,RP4-614O4.11,MMP24-AS1	nonsense_mediated_decay,nonsense_mediated_decay,processed_transcript	utr3,intron,intron	ATTTAGAAATGATTTAAAAAACATTATACAAAGGCTGATCA	226.96
chr20	33864839	33864840	m6A_site_289830	-	m6A_site_289830	m6A	1	GSM1135032	24284625	MMP24-AS1,MMP24-AS1,RP4-614O4.11	nonsense_mediated_decay,processed_transcript,nonsense_mediated_decay	utr3,intron,intron	GTCCTAAGGTTACTCTTGGAACCTGATCTTTGTTCCCTCAT	299.78
chr20	33865203	33865204	m6A_site_289831	-	m6A_site_289831	m6A	24	GSM1135021,GSM1135025,GSM1135029,GSM1135032,GSM1135032,GSM1135036,GSM1135037,GSM1339405,GSM1339419,GSM1339421,GSM1339423,GSM1339427,GSM1339429,GSM1339439,GSM1982257,GSM2010450,GSM2010452,GSM2010454,GSM2010456,GSM2203059,GSM2460352,GSM2460354,GSM2460356,GSM2460360	2.42846e+23	MMP24-AS1,RP4-614O4.11,MMP24-AS1,MMP24-AS1	protein_coding,nonsense_mediated_decay,processed_transcript,nonsense_mediated_decay	utr3,intron,intron,utr3	CGCTGGCTTCCAGAGGCAGGACAGGCCTCCTGGTAAGCCCG	371.87
chr20	33865283	33865284	m6A_site_289832	-	m6A_site_289832	m6A	39	GSM1135020,GSM1135021,GSM1135025,GSM1135028,GSM1135029,GSM1135032,GSM1135032,GSM1135036,GSM1135037,GSM1272358,GSM1272360,GSM1272364,GSM1272366,GSM1272368,GSM1339395,GSM1339405,GSM1339419,GSM1339421,GSM1339423,GSM1339427,GSM1339429,GSM1339437,GSM1339439,GSM1908206,GSM1908208,GSM1982257,GSM2010450,GSM2010452,GSM2010454,GSM2010456,GSM2203047,GSM2203051,GSM2203055,GSM2203056,GSM2203059,GSM2460352,GSM…	2.42846e+31	MMP24-AS1,MMP24-AS1,RP4-614O4.11,MMP24-AS1	nonsense_mediated_decay,processed_transcript,nonsense_mediated_decay,protein_coding	utr3,intron,intron,utr3	TACACCCAGACCCAGCTCAGACCTTCGTGACCACCCCATCC	294.79
chr20	33865294	33865295	m6A_site_289833	-	m6A_site_289833	m6A	39	GSM1135020,GSM1135021,GSM1135025,GSM1135028,GSM1135029,GSM1135032,GSM1135032,GSM1135036,GSM1135037,GSM1272358,GSM1272360,GSM1272364,GSM1272366,GSM1272368,GSM1339395,GSM1339405,GSM1339419,GSM1339421,GSM1339423,GSM1339427,GSM1339429,GSM1339437,GSM1339439,GSM1908206,GSM1908208,GSM1982257,GSM2010450,GSM2010452,GSM2010454,GSM2010456,GSM2203047,GSM2203051,GSM2203055,GSM2203056,GSM2203059,GSM2460352,GSM…	2.42846e+31	MMP24-AS1,RP4-614O4.11,MMP24-AS1,MMP24-AS1	processed_transcript,nonsense_mediated_decay,protein_coding,nonsense_mediated_decay	intron,intron,utr3,utr3	GCTTCCCAGCCTACACCCAGACCCAGCTCAGACCTTCGTGA	294.79
chr20	33865364	33865365	m6A_site_289834	-	m6A_site_289834	m6A	34	GSM1135020,GSM1135021,GSM1135025,GSM1135028,GSM1135029,GSM1135032,GSM1135032,GSM1135036,GSM1135037,GSM1272358,GSM1272360,GSM1272364,GSM1272366,GSM1272368,GSM1339405,GSM1339421,GSM1339423,GSM1339429,GSM1339439,GSM1908206,GSM1908208,GSM1982257,GSM2010450,GSM2010452,GSM2010454,GSM2010456,GSM2203043,GSM2203047,GSM2203051,GSM2203055,GSM2203059,GSM2460352,GSM2460354,GSM2460356	2.42846e+31	RP4-614O4.11,MMP24-AS1,MMP24-AS1,MMP24-AS1	nonsense_mediated_decay,processed_transcript,nonsense_mediated_decay,protein_coding	intron,intron,utr3,utr3	ATTCGAAGAGGTCGCCGGGGACTGGAAAGAAGTCCCGGCAG	419.59
chr20	33865636	33865637	m6A_site_289835	-	m6A_site_289835	m6A	13	GSM1166143,GSM1908208,GSM1908210,GSM1908212,GSM1982257,GSM2010450,GSM2010454,GSM2010456,GSM2283210,GSM2283211,GSM2283212,GSM2283213,GSM2332987	2.42096e+23	MMP24-AS1,MMP24-AS1,RP4-614O4.11,MMP24-AS1	processed_transcript,nonsense_mediated_decay,nonsense_mediated_decay,protein_coding	intron,cds,intron,cds	GCGGCGCCGGAGGGCCCGGAACAGCCCCGGCATCCGCCCCA	301.91
chr20	33865683	33865684	m6A_site_289836	-	m6A_site_289836	m6A	15	GSM1135025,GSM1339409,GSM1908206,GSM1908208,GSM1908210,GSM1908212,GSM1982257,GSM2010456,GSM2283210,GSM2283211,GSM2283212,GSM2283213,GSM2283214,GSM2283215,GSM2332987	2.42846e+31	MMP24-AS1,MMP24-AS1,RP4-614O4.11,MMP24-AS1	nonsense_mediated_decay,protein_coding,nonsense_mediated_decay,processed_transcript	cds,cds,intron,intron	GCGCCCCGGAGCCTGCGCAAACCCAGCCCCAGCCCCAGCCC	224.83
chr20	33865833	33865834	m6A_site_289837	-	m6A_site_289837	m6A	15	GSM1135025,GSM1339409,GSM1339431,GSM1908206,GSM1908208,GSM1908210,GSM1908212,GSM1982257,GSM2010456,GSM2283210,GSM2283211,GSM2283212,GSM2283213,GSM2283214,GSM2283215	2.42846e+23	RP4-614O4.11,MMP24-AS1,MMP24-AS1,MMP24-AS1,MMP24-AS1	nonsense_mediated_decay,processed_transcript,protein_coding,processed_transcript,protein_coding	intron,intron,utr5,exon,intron	GCCGAGGTGGGTTCCGGGAGACCCGCGGGTCTGGCTGCGAG	294.79
chr20	33866816	33866817	m6A_site_289838	-	m6A_site_289838	m6A	8	GSM1135020,GSM1135032,GSM2010450,GSM2203051,GSM2203052,GSM2203056,GSM908331,GSM908333	2.42846e+23	RP4-614O4.11,EIF6,EIF6	nonsense_mediated_decay,protein_coding,nonsense_mediated_decay	intron,utr3,utr3	GATCTATCATTACTGCAAAAACCTGCTCTGTTGTGCTGGCT	224.83
chr20	33866884	33866885	m6A_site_289839	-	m6A_site_289839	m6A	11	GSM1135020,GSM1135032,GSM2010450,GSM2010452,GSM2010454,GSM2010456,GSM2203051,GSM2203056,GSM908329,GSM908331,GSM908333	2.42846e+23	EIF6,EIF6,RP4-614O4.11	nonsense_mediated_decay,protein_coding,nonsense_mediated_decay	utr3,utr3,intron	GTGGCAGAGAGCTCACTGGGACTGAGGGGCTGGGCACCCAA	419.59
chr20	33866960	33866961	m6A_site_289840	-	m6A_site_289840	m6A	9	GSM1135020,GSM1135032,GSM2010450,GSM2010452,GSM2010454,GSM2010456,GSM2203051,GSM908331,GSM908333	2.42846e+23	RP4-614O4.11,EIF6,EIF6	nonsense_mediated_decay,nonsense_mediated_decay,protein_coding	intron,utr3,utr3	CCATGGGCTCCTGGCTCTGGACTGTGGCCAACCTTCTCCAC	419.59
chr15	25228924	25228925	m6A_site_139930	+	m6A_site_139930	m6A	1	GSM1339407	24981863	AluSx,SNHG14,SNHG14,RP11-701H24.9	Alu,antisense,retained_intron,nonsense_mediated_decay	exon,intron,exon,intron	AGCCTGGGTGACAGAGTGAGACTCCGTCTGGAAAAAAAAAG	344.64
chr15	25243560	25243561	m6A_site_139931	+	m6A_site_139931	m6A	2	GSM1339407,GSM2460347	24981863	SNHG14,RP11-701H24.9,SNHG14	antisense,nonsense_mediated_decay,antisense	intron,intron,exon	ACAAAGAGCATGTGCTTTAGACATTAATGCAGCGACTACCA	296.92
chr15	25243585	25243586	m6A_site_139932	+	m6A_site_139932	m6A	2	GSM1339407,GSM2460347	24981863	SNHG14,SNHG14,RP11-701H24.9	antisense,antisense,nonsense_mediated_decay	intron,exon,intron	AATGCAGCGACTACCATGAAACAGAGTATTGGATTACCTAA	226.96
chr15	25246524	25246525	m6A_site_139933	+	m6A_site_139933	m6A	12	GSE65380,GSM1135032,GSM1135036,GSM1135037,GSM1339395,GSM1339403,GSM1339407,GSM1339423,GSM1339425,GSM1339439,GSM2010452,GSM2460345	2428462524981863	SNHG14,SNHG14	antisense,antisense	intron,exon	GTGATGACTGAAAAAGGGAAACTGTGCCACTATTTGTACCA	274.68
chr15	25246589	25246590	m6A_site_139934	+	m6A_site_139934	m6A	20	GSE65380,GSM1135020,GSM1135025,GSM1135032,GSM1135032,GSM1135036,GSM1135037,GSM1339395,GSM1339403,GSM1339407,GSM1339413,GSM1339417,GSM1339423,GSM1339425,GSM1339439,GSM2010452,GSM2460345,GSM2460347,GSM2460360,GSM908333	2.42846e+23	SNHG14,SNHG14	antisense,antisense	exon,intron	GCTTTTTATGACGTATGGAGACATTCTTCATGTTTGTTTCA	296.92
chr15	25246614	25246615	m6A_site_139935	+	m6A_site_139935	m6A	25	GSE65380,GSM1135020,GSM1135021,GSM1135025,GSM1135032,GSM1135032,GSM1135036,GSM1135037,GSM1272364,GSM1339395,GSM1339403,GSM1339407,GSM1339413,GSM1339417,GSM1339423,GSM1339425,GSM1339439,GSM2010450,GSM2010452,GSM2010454,GSM2460345,GSM2460347,GSM2460360,GSM908333,GSM908346	2.42846e+31	SNHG14,SNHG14	antisense,antisense	intron,exon	CTTCATGTTTGTTTCAGTGGACACTCCTTGCAGATGTAAAA	371.87
chr15	25246636	25246637	m6A_site_139936	+	m6A_site_139936	m6A	27	GSE65380,GSM1135020,GSM1135021,GSM1135025,GSM1135032,GSM1135032,GSM1135036,GSM1135037,GSM1272364,GSM1339395,GSM1339403,GSM1339407,GSM1339413,GSM1339417,GSM1339423,GSM1339425,GSM1339439,GSM2010450,GSM2010452,GSM2010454,GSM2460345,GSM2460347,GSM2460354,GSM2460356,GSM2460360,GSM908333,GSM908346	2.42846e+31	SNHG14,SNHG14	antisense,antisense	exon,intron	ACTCCTTGCAGATGTAAAAAACTGAGAAAACTCACTTTTGG	274.68
chr15	25246645	25246646	m6A_site_139937	+	m6A_site_139937	m6A	30	GSE65380,GSM1135020,GSM1135021,GSM1135025,GSM1135032,GSM1135032,GSM1135036,GSM1135037,GSM1272358,GSM1272364,GSM1272366,GSM1339395,GSM1339403,GSM1339407,GSM1339413,GSM1339417,GSM1339423,GSM1339425,GSM1339435,GSM1339439,GSM2010450,GSM2010452,GSM2010454,GSM2460345,GSM2460347,GSM2460354,GSM2460356,GSM2460360,GSM908333,GSM908346	2.42846e+31	SNHG14,SNHG14	antisense,antisense	exon,intron	AGATGTAAAAAACTGAGAAAACTCACTTTTGGAAAGTGACC	274.68
chr15	25246756	25246757	m6A_site_139938	+	m6A_site_139938	m6A	27	GSM1135032,GSM1135032,GSM1135036,GSM1135037,GSM1272358,GSM1272360,GSM1272364,GSM1272366,GSM1272368,GSM1339395,GSM1339403,GSM1339405,GSM1339407,GSM1339417,GSM1339423,GSM1339425,GSM1339427,GSM1339435,GSM1339439,GSM2010450,GSM2010452,GSM2010454,GSM2460345,GSM2460347,GSM2460354,GSM2483507,GSM908333	2.42846e+31	SNHG14,SNHG14	antisense,antisense	exon,intron	CTCAGGAGCTGGAATGACAGACATTATTGAACAAAGAAATC	296.92
chr15	25246766	25246767	m6A_site_139939	+	m6A_site_139939	m6A	27	GSM1135032,GSM1135032,GSM1135036,GSM1135037,GSM1272358,GSM1272360,GSM1272364,GSM1272366,GSM1272368,GSM1339395,GSM1339403,GSM1339405,GSM1339407,GSM1339417,GSM1339423,GSM1339425,GSM1339427,GSM1339435,GSM1339439,GSM2010450,GSM2010452,GSM2010454,GSM2460345,GSM2460347,GSM2460354,GSM2483507,GSM908333	2.42846e+31	SNHG14,SNHG14	antisense,antisense	intron,exon	GGAATGACAGACATTATTGAACAAAGAAATCAGGATAGTGG	301.91
chr15	25246788	25246789	m6A_site_139940	+	m6A_site_139940	m6A	21	GSM1135032,GSM1135032,GSM1272358,GSM1272360,GSM1272364,GSM1272366,GSM1272368,GSM1339395,GSM1339403,GSM1339407,GSM1339417,GSM1339423,GSM1339425,GSM1339427,GSM1339435,GSM2010450,GSM2010452,GSM2010454,GSM2460345,GSM2460347,GSM2460354	2.42846e+23	SNHG14,SNHG14	antisense,antisense	exon,intron	AAAGAAATCAGGATAGTGGAACTTAAAGGGCTTCATCTCAG	349.63
chr15	25264995	25264996	m6A_site_139941	+	m6A_site_139941	m6A	6	GSM1272366,GSM1339395,GSM1339407,GSM1339417,GSM1339437,GSM1339439	2545683424981863	SNHG14	antisense	exon	ATCTTCAATAGTCAAGGAGGACAAAGACATCTTTCCTGCAG	371.87
chr15	25265001	25265002	m6A_site_139942	+	m6A_site_139942	m6A	6	GSM1272366,GSM1339395,GSM1339407,GSM1339417,GSM1339437,GSM1339439	2545683424981863	SNHG14	antisense	exon	AATAGTCAAGGAGGACAAAGACATCTTTCCTGCAGGTAAAA	296.92
chr15	25265766	25265767	m6A_site_139943	+	m6A_site_139943	m6A	7	GSM1272366,GSM1339395,GSM1339407,GSM1339417,GSM1339421,GSM1339437,GSM1339439	2545683424981863	SNHG14	antisense	exon	TGTGGATAATAGGATCATAGACAAATGGTGGTTCCATCTAC	296.92
chr15	25295815	25295816	m6A_site_139945	+	m6A_site_139945	m6A	1	GSM1908206		SNHG14,SNHG14	antisense,antisense	exon,intron	TCCGGTTGCCACAGGGTCGGACCTGGAGGCTGCAGACCATC	369.74
chr15	25295830	25295831	m6A_site_139946	+	m6A_site_139946	m6A	1	GSM1908206		SNHG14,SNHG14	antisense,antisense	exon,intron	GTCGGACCTGGAGGCTGCAGACCATCGTGGCCCTTTGCAGT	294.79
chr15	25295859	25295860	m6A_site_139947	+	m6A_site_139947	m6A	1	GSM1908206		SNHG14,SNHG14	antisense,antisense	exon,intron	GCCCTTTGCAGTGTTCGGAAACATATGCGCACCCCAGGGAG	226.96
chr15	25359059	25359060	m6A_site_139948	+	m6A_site_139948	m6A	1	GSM1908208		SNHG14,SNHG14,AluJb	antisense,antisense,Alu	intron,exon,exon	AGCCTGGGCGACAAAGTGAGACCCTGTCTAAAAAATAAAAG	294.79
chr15	25360489	25360490	m6A_site_139949	+	m6A_site_139949	m6A	3	GSM1135032,GSM1135032,GSM1908208	24284625	SNHG14,MER54A	antisense,ERVL	exon,exon	TATCCAACTGCCTCCTTTGGACCACTTCATCATGGGACAGC	369.74
chr15	25360505	25360506	m6A_site_139950	+	m6A_site_139950	m6A	3	GSM1135032,GSM1135032,GSM1908208	24284625	SNHG14,MER54A	antisense,ERVL	exon,exon	TTGGACCACTTCATCATGGGACAGCTTGATGCAATCTACTT	371.87
chr15	25360532	25360533	m6A_site_139951	+	m6A_site_139951	m6A	5	GSM1135032,GSM1135032,GSM1135036,GSM1135037,GSM1908208	24284625	MER54A,SNHG14	ERVL,antisense	exon,exon	GATGCAATCTACTTGACAAGACCCTGGAACCCCACACCCCT	294.79
chr15	25360540	25360541	m6A_site_139952	+	m6A_site_139952	m6A	5	GSM1135032,GSM1135032,GSM1135036,GSM1135037,GSM1908208	24284625	SNHG14,MER54A	antisense,ERVL	exon,exon	CTACTTGACAAGACCCTGGAACCCCACACCCCTCATGGAAC	299.78
chr15	25360559	25360560	m6A_site_139953	+	m6A_site_139953	m6A	4	GSM1135032,GSM1135032,GSM1135036,GSM1135037	24284625	SNHG14,MER54A	antisense,ERVL	exon,exon	AACCCCACACCCCTCATGGAACCAGTGTCCACCTCCCAGTC	299.78
chr15	25360598	25360599	m6A_site_139954	+	m6A_site_139954	m6A	5	GSM1135032,GSM1135032,GSM1135036,GSM1135037,GSM1339435	2428462524981863	MER54A,SNHG14	ERVL,antisense	exon,exon	TCACAGTGTGACCCCAGGGAACTCTTGCCTGCTTGCTTTAA	349.63
chr15	25360619	25360620	m6A_site_139955	+	m6A_site_139955	m6A	5	GSM1135032,GSM1135032,GSM1135036,GSM1135037,GSM1339435	2428462524981863	SNHG14,MER54A	antisense,ERVL	exon,exon	CTCTTGCCTGCTTGCTTTAAACCCACCACTTAAAAGTCTCC	224.83
chr15	25360647	25360648	m6A_site_139956	+	m6A_site_139956	m6A	6	GSM1135032,GSM1135032,GSM1135036,GSM1135037,GSM1339421,GSM1339435	2428462524981863	MER54A,SNHG14	ERVL,antisense	exon,exon	CTTAAAAGTCTCCACAGAAAACCTGTTTGAATAGTACCCTT	224.83
chr15	25360771	25360772	m6A_site_139957	+	m6A_site_139957	m6A	1	GSM1135032	24284625	MER54A,SNHG14	ERVL,antisense	exon,exon	TCCCTGACCTCTGCGTGTGGACTCCAGGCATGCCATATACC	419.59
chr15	25364277	25364278	m6A_site_139958	+	m6A_site_139958	m6A	3	GSM1135032,GSM1135032,GSM1135037	24284625	SNHG14,SNHG14	antisense,antisense	intron,exon	CTACTGCCAGCTTCACCAAAACAATGACACAGTCTTCCTTC	226.96
chr15	25364307	25364308	m6A_site_139959	+	m6A_site_139959	m6A	6	GSM1135032,GSM1135032,GSM1135036,GSM1135037,GSM1339423,GSM1339427	2428462524981863	SNHG14,SNHG14	antisense,antisense	intron,exon	AGTCTTCCTTCCGCATGGAGACTCTTCTCTTTCCTGTGTTG	344.64
chr15	25364397	25364398	m6A_site_139960	+	m6A_site_139960	m6A	23	GSE65380,GSM1135032,GSM1135032,GSM1135036,GSM1135037,GSM1166139,GSM1339405,GSM1339407,GSM1339411,GSM1339413,GSM1339415,GSM1339417,GSM1339419,GSM1339421,GSM1339423,GSM1339425,GSM1339427,GSM1339429,GSM1339439,GSM2010450,GSM2010452,GSM2460354,GSM2460360	2.42846e+23	SNHG14,SNHG14	antisense,antisense	exon,intron	GTTGGGATATCATCGATGAGACTTTAATTTGGGCATGGTGA	344.64
chr15	25364556	25364557	m6A_site_139961	+	m6A_site_139961	m6A	5	GSM1339407,GSM1339411,GSM1339417,GSM1339425,GSM1339439	24981863	SNHG14,SNHG14	antisense,antisense	intron,exon	TTTCATTTGCCACATGGTAAACTGAAAAATACAGACTATAT	274.68
chr15	25364570	25364571	m6A_site_139962	+	m6A_site_139962	m6A	5	GSM1339407,GSM1339411,GSM1339417,GSM1339425,GSM1339439	24981863	SNHG14,SNHG14	antisense,antisense	exon,intron	TGGTAAACTGAAAAATACAGACTATATTAAAAAGAAACTGC	344.64
chr15	25364586	25364587	m6A_site_139963	+	m6A_site_139963	m6A	4	GSM1339407,GSM1339417,GSM1339425,GSM1339439	24981863	SNHG14,SNHG14	antisense,antisense	intron,exon	ACAGACTATATTAAAAAGAAACTGCATGATTTTTTTTCAAA	274.68
chr15	25364692	25364693	m6A_site_139964	+	m6A_site_139964	m6A	1	GSM1339407	24981863	SNHG14,SNHG14	antisense,antisense	exon,intron	AGTTTTCCTCTATTAAGTGAACTACATGCATTCTTTTAGTG	349.63
chr15	25364728	25364729	m6A_site_139965	+	m6A_site_139965	m6A	1	GSM1339407	24981863	SNHG14,SNHG14	antisense,antisense	intron,exon	TAGTGGATAGATGCACACAAACACACAAGCCATTATGGGGA	226.96
chr17	74559333	74559334	m6A_site_205342	+	m6A_site_205342	m6A	15	GSE65380,GSM1135021,GSM1135032,GSM1135032,GSM1135036,GSM1135037,GSM1166140,GSM1166143,GSM1166144,GSM1339421,GSM1339427,GSM1339439,GSM928399,GSM928401,GSM928403	2.42846e+31	SNHG16	lincRNA	exon	AACTGAGATTATTCTGGAAAACCTTTTGGCAGTTAGTGAAA	224.83
chr17	74559371	74559372	m6A_site_205343	+	m6A_site_205343	m6A	29	GSE65380,GSM1135021,GSM1135032,GSM1135032,GSM1135036,GSM1135037,GSM1166139,GSM1166140,GSM1166142,GSM1166143,GSM1166144,GSM1339403,GSM1339405,GSM1339407,GSM1339413,GSM1339415,GSM1339417,GSM1339419,GSM1339421,GSM1339423,GSM1339425,GSM1339427,GSM1339435,GSM1339437,GSM1339439,GSM1339441,GSM928399,GSM928401,GSM928403	2.42846e+31	SNHG16	lincRNA	exon	AAATTAGAGTACAACTAAGAACATTTTCAGACCTCCACTGT	301.91
chr17	74559381	74559382	m6A_site_205344	+	m6A_site_205344	m6A	29	GSE65380,GSM1135021,GSM1135032,GSM1135032,GSM1135036,GSM1135037,GSM1166139,GSM1166140,GSM1166142,GSM1166143,GSM1166144,GSM1339403,GSM1339405,GSM1339407,GSM1339413,GSM1339415,GSM1339417,GSM1339419,GSM1339421,GSM1339423,GSM1339425,GSM1339427,GSM1339435,GSM1339437,GSM1339439,GSM1339441,GSM928399,GSM928401,GSM928403	2.42846e+31	SNHG16	lincRNA	exon	ACAACTAAGAACATTTTCAGACCTCCACTGTGGATGACCTG	294.79
chr17	74559426	74559427	m6A_site_205345	+	m6A_site_205345	m6A	45	GSE65380,GSM1135032,GSM1135032,GSM1135036,GSM1135037,GSM1166139,GSM1166140,GSM1166141,GSM1166142,GSM1166143,GSM1166144,GSM1339399,GSM1339401,GSM1339403,GSM1339405,GSM1339407,GSM1339413,GSM1339415,GSM1339417,GSM1339419,GSM1339421,GSM1339425,GSM1339427,GSM1339435,GSM1339437,GSM1339439,GSM1339441,GSM1982257,GSM1982263,GSM2010450,GSM2010452,GSM2460345,GSM2460347,GSM2460348,GSM2460350,GSM2460352,GSM24…	2.42846e+39	SNHG16	lincRNA	exon	TAATCTCACAAATCGATGGGACTGCAAGGATTGTAAACTGA	419.59
chr17	74559442	74559443	m6A_site_205346	+	m6A_site_205346	m6A	45	GSE65380,GSM1135032,GSM1135032,GSM1135036,GSM1135037,GSM1166139,GSM1166140,GSM1166141,GSM1166142,GSM1166143,GSM1166144,GSM1339399,GSM1339401,GSM1339403,GSM1339405,GSM1339407,GSM1339413,GSM1339415,GSM1339417,GSM1339419,GSM1339421,GSM1339425,GSM1339427,GSM1339435,GSM1339437,GSM1339439,GSM1339441,GSM1982257,GSM1982263,GSM2010450,GSM2010452,GSM2460345,GSM2460347,GSM2460348,GSM2460350,GSM2460352,GSM24…	2.42846e+39	SNHG16	lincRNA	exon	TGGGACTGCAAGGATTGTAAACTGAAATGAACATGATTATA	274.68
chr17	74559452	74559453	m6A_site_205347	+	m6A_site_205347	m6A	41	GSE65380,GSM1135032,GSM1135032,GSM1135036,GSM1135037,GSM1166139,GSM1166140,GSM1166141,GSM1166142,GSM1166143,GSM1166144,GSM1339401,GSM1339403,GSM1339405,GSM1339407,GSM1339413,GSM1339415,GSM1339417,GSM1339421,GSM1339425,GSM1339427,GSM1339435,GSM1339439,GSM1982257,GSM1982263,GSM2010450,GSM2010452,GSM2460345,GSM2460347,GSM2460348,GSM2460350,GSM2460352,GSM2460354,GSM2460356,GSM2460360,GSM908329,GSM908…	2.42846e+39	SNHG16	lincRNA	exon	AGGATTGTAAACTGAAATGAACATGATTATACTCTGTTGGA	301.91
chr17	74559488	74559489	m6A_site_205348	+	m6A_site_205348	m6A	35	GSE65380,GSM1135032,GSM1135032,GSM1135036,GSM1135037,GSM1166139,GSM1166140,GSM1166141,GSM1166142,GSM1166143,GSM1166144,GSM1339403,GSM1339405,GSM1339407,GSM1339415,GSM1339425,GSM1339427,GSM1339439,GSM1982257,GSM1982263,GSM2010450,GSM2010452,GSM2460345,GSM2460347,GSM2460348,GSM2460350,GSM2460352,GSM2460354,GSM2460360,GSM908329,GSM908331,GSM908333,GSM908335,GSM928399,GSM928401	2.42846e+39	SNHG16	lincRNA	exon	TTGGAAGAGCCTAAGAGGAAACTGATGCCATGAGTTTCAGA	274.68
chr17	74559696	74559697	m6A_site_205349	+	m6A_site_205349	m6A	1	GSM2460347		SNHG16,SNHG16	lincRNA,lincRNA	intron,exon	CCGCAGAGTGCCTTCCAGGAACAGATCTTTGCATAGAATAT	301.91
chr17	74560730	74560731	m6A_site_205350	+	m6A_site_205350	m6A	3	GSM1135032,GSM1135032,GSM2203064	2428462527773535	THE1B,SNHG16	ERVL-MaLR,lincRNA	exon,exon	GGCCTTCCCAGCCATGTAGAACTGTAAGTCCAATAAACCTC	349.63
chr17	74560746	74560747	m6A_site_205352	+	m6A_site_205352	m6A	8	GSM1135032,GSM1135032,GSM1339401,GSM1339407,GSM2203064,GSM2460345,GSM2460347,GSM928399	2.42846e+31	SNHG16,THE1B	lincRNA,ERVL-MaLR	exon,exon	TAGAACTGTAAGTCCAATAAACCTCTTTTGTAAATTAAAAA	224.83
chr17	74560853	74560854	m6A_site_205353	+	m6A_site_205353	m6A	13	GSM1135032,GSM1135032,GSM1135037,GSM1339401,GSM1339407,GSM1339415,GSM1339419,GSM1339425,GSM2203063,GSM2203064,GSM2460345,GSM2460347,GSM928399	2.42846e+31	SNHG16	lincRNA	exon	TTTGACTACATTATTTCCAAACCAAGTATTCCATCCAAAGG	224.83
chr17	74560875	74560876	m6A_site_205354	+	m6A_site_205354	m6A	12	GSM1135032,GSM1135032,GSM1135037,GSM1339401,GSM1339407,GSM1339419,GSM1339425,GSM2203063,GSM2203064,GSM2460345,GSM2460347,GSM928399	2.42846e+31	SNHG16	lincRNA	exon	CAAGTATTCCATCCAAAGGAACATACTGCTATCATAGAGAC	301.91
chr17	74560894	74560895	m6A_site_205355	+	m6A_site_205355	m6A	8	GSM1135032,GSM1135032,GSM1339401,GSM1339407,GSM2203063,GSM2203064,GSM2460345,GSM928399	2.42846e+31	SNHG16	lincRNA	exon	AACATACTGCTATCATAGAGACCAAGGAGGGACTGTTTAAG	294.79
chr17	74560905	74560906	m6A_site_205356	+	m6A_site_205356	m6A	8	GSM1135032,GSM1135032,GSM1339401,GSM1339407,GSM2203063,GSM2203064,GSM2460345,GSM928399	2.42846e+31	SNHG16	lincRNA	exon	ATCATAGAGACCAAGGAGGGACTGTTTAAGGTTGCCAAGGT	419.59
chr17	74561182	74561183	m6A_site_205364	+	m6A_site_205364	m6A	2	GSM1135032,GSM1135032	24284625	SNHG16	lincRNA	exon	CCACCTTTCAAAGCTGCAGAACCAGACCGTGCCCTAAATTG	299.78
chr17	74561187	74561188	m6A_site_205365	+	m6A_site_205365	m6A	2	GSM1135032,GSM1135032	24284625	SNHG16	lincRNA	exon	TTTCAAAGCTGCAGAACCAGACCGTGCCCTAAATTGACCAA	294.79
chr17	74561256	74561257	m6A_site_205368	+	m6A_site_205368	m6A	5	GSM1135032,GSM1135032,GSM1135036,GSM2203063,GSM2203064	2428462527773535	SNHG16	lincRNA	exon	TGCCAGCTGTCCCTGTGAAGACCCCCCTCCTCCCCCCCAGC	294.79
chr17	74561305	74561306	m6A_site_205369	+	m6A_site_205369	m6A	4	GSM1135032,GSM1135036,GSM2203063,GSM2203064	2428462527773535	SNHG16	lincRNA	exon	TGCACACTGAAGCATCTCAGACTGTGCAAAGCCGTGTAGTC	344.64
chr17	74561332	74561333	m6A_site_205370	+	m6A_site_205370	m6A	2	GSM2203063,GSM2203064	27773535	SNHG16	lincRNA	exon	AAAGCCGTGTAGTCATCAAGACAGTAAATCCCAGGGCTTGG	296.92
chr17	74561385	74561386	m6A_site_205372	+	m6A_site_205372	m6A	2	GSM2203063,GSM2203064	27773535	SNHG16	lincRNA	exon	TGATAACTTGTTTGGATGAGACTTAACTTAAAACCACTTAC	344.64
chr17	74561397	74561398	m6A_site_205373	+	m6A_site_205373	m6A	2	GSM2203063,GSM2203064	27773535	SNHG16	lincRNA	exon	TGGATGAGACTTAACTTAAAACCACTTACAATAAACTTGGG	224.83
chr17	74561411	74561412	m6A_site_205374	+	m6A_site_205374	m6A	2	GSM2203063,GSM2203064	27773535	SNHG16	lincRNA	exon	CTTAAAACCACTTACAATAAACTTGGGAAACTACCGTCAGC	274.68
chr17	74561420	74561421	m6A_site_205375	+	m6A_site_205375	m6A	2	GSM2203063,GSM2203064	27773535	SNHG16	lincRNA	exon	ACTTACAATAAACTTGGGAAACTACCGTCAGCTGAGTTCAA	274.68
chr3	9391468	9391469	m6A_site_315967	-	m6A_site_315967	m6A	4	GSM2203060,GSM2203063,GSM2203064,GSM928399	2777353522608085	SRGAP3,RP11-380O24.1,THUMPD3-AS1,RP11-380O24.1	processed_transcript,antisense,antisense,antisense	intron,intron,exon,exon	TTCTGATGACCACATGTGGGACTATTTCAACTGCCACGAGA	419.59
chr3	9391563	9391564	m6A_site_315968	-	m6A_site_315968	m6A	10	GSM1272366,GSM2203043,GSM2203047,GSM2203056,GSM2203060,GSM2203063,GSM2203064,GSM2460360,GSM928399,GSM928401	2.54568e+23	RP11-380O24.1,THUMPD3-AS1,SRGAP3,RP11-380O24.1	antisense,antisense,processed_transcript,antisense	intron,exon,intron,exon	GGTGGGGGAGGGATTCCAAAACACACAGCAGGAAGTACTTC	226.96
chr3	9391587	9391588	m6A_site_315969	-	m6A_site_315969	m6A	13	GSM1135032,GSM1272366,GSM1339423,GSM2203043,GSM2203047,GSM2203056,GSM2203059,GSM2203060,GSM2203063,GSM2203064,GSM2460360,GSM928399,GSM928401	2.42846e+39	RP11-380O24.1,RP11-380O24.1,SRGAP3,THUMPD3-AS1	antisense,antisense,processed_transcript,antisense	intron,exon,intron,exon	AGGCATTTCATTGTCACGAAACAAGGTGGGGGAGGGATTCC	226.96
chr3	9391613	9391614	m6A_site_315970	-	m6A_site_315970	m6A	13	GSM1135032,GSM1272366,GSM1339423,GSM2203043,GSM2203047,GSM2203056,GSM2203059,GSM2203060,GSM2203063,GSM2203064,GSM2460360,GSM928399,GSM928401	2.42846e+39	THUMPD3-AS1,SRGAP3,RP11-380O24.1,RP11-380O24.1	antisense,processed_transcript,antisense,antisense	exon,intron,intron,exon	GAGAGACACACTTGGACAAGACCAAGAGGCATTTCATTGTC	294.79
chr3	9391618	9391619	m6A_site_315971	-	m6A_site_315971	m6A	13	GSM1135032,GSM1272366,GSM1339423,GSM2203043,GSM2203047,GSM2203056,GSM2203059,GSM2203060,GSM2203063,GSM2203064,GSM2460360,GSM928399,GSM928401	2.42846e+39	RP11-380O24.1,THUMPD3-AS1,SRGAP3,RP11-380O24.1	antisense,antisense,processed_transcript,antisense	intron,exon,intron,exon	TCAGAGAGAGACACACTTGGACAAGACCAAGAGGCATTTCA	371.87
chr3	9391628	9391629	m6A_site_315972	-	m6A_site_315972	m6A	13	GSM1135032,GSM1272366,GSM1339423,GSM2203043,GSM2203047,GSM2203056,GSM2203059,GSM2203060,GSM2203063,GSM2203064,GSM2460360,GSM928399,GSM928401	2.42846e+39	RP11-380O24.1,SRGAP3,RP11-380O24.1,THUMPD3-AS1	antisense,processed_transcript,antisense,antisense	exon,intron,intron,exon	CAGAAATCAGTCAGAGAGAGACACACTTGGACAAGACCAAG	296.92
chr3	9391656	9391657	m6A_site_315973	-	m6A_site_315973	m6A	12	GSM1135032,GSM1272366,GSM2203043,GSM2203047,GSM2203056,GSM2203059,GSM2203060,GSM2203063,GSM2203064,GSM2460360,GSM928399,GSM928401	2.42846e+31	THUMPD3-AS1,SRGAP3,RP11-380O24.1,RP11-380O24.1	antisense,processed_transcript,antisense,antisense	exon,intron,intron,exon	GTCAGGGCCAAGCAACTAGAACATGATTCAGAAATCAGTCA	301.91
chr3	9391691	9391692	m6A_site_315974	-	m6A_site_315974	m6A	11	GSM1135032,GSM1272366,GSM2203043,GSM2203047,GSM2203056,GSM2203059,GSM2203060,GSM2203063,GSM2203064,GSM928399,GSM928401	2.42846e+31	RP11-380O24.1,RP11-380O24.1,THUMPD3-AS1,SRGAP3	antisense,antisense,antisense,processed_transcript	exon,intron,exon,intron	GTACTGCTATGCTCAAATGAACACTGGGCCCATGTGTCAGG	301.91
chr3	9404795	9404796	m6A_site_315975	-	m6A_site_315975	m6A	4	GSM1272368,GSM1339437,GSM2332986,GSM2332988	2.54568e+23	THUMPD3-AS1,RP11-380O24.1	antisense,antisense	intron,exon	GTTACCGGCCGCCAGCGAAGACCCTTTCAGCTCCCACACTC	294.79
chr3	9404856	9404857	m6A_site_315976	-	m6A_site_315976	m6A	5	GSM1272368,GSM1339437,GSM2332985,GSM2332986,GSM2332988	2.54568e+23	THUMPD3-AS1,RP11-380O24.1	antisense,antisense	intron,exon	CCCTCTCTCCCCAAGCTGAAACACCAGAAGAGCCACACTCG	226.96
chr3	9426953	9426954	m6A_site_315996	-	m6A_site_315996	m6A	3	GSM2203060,GSM2203063,GSM2203064	27773535	THUMPD3-AS1,THUMPD3-AS1	antisense,antisense	intron,exon	CTGAAAATAAAATGTTCTAAACCCCAATCTCACAGCACTTT	224.83
chr3	9427263	9427264	m6A_site_315998	-	m6A_site_315998	m6A	1	GSM2203064	27773535	THUMPD3-AS1,THUMPD3-AS1	antisense,antisense	intron,exon	GTACCTTTGATAATTCCTAGACCTCTATTTTCATTCTGTGT	294.79
chr3	9427373	9427374	m6A_site_316002	-	m6A_site_316002	m6A	1	GSM2203063	27773535	THUMPD3-AS1,THUMPD3-AS1	antisense,antisense	intron,exon	CTTAGTGTACTGAAAGAAAAACAATTTCTTTTAATTTGGTT	226.96
chr3	9427401	9427402	m6A_site_316003	-	m6A_site_316003	m6A	1	GSM2203063	27773535	THUMPD3-AS1,THUMPD3-AS1	antisense,antisense	intron,exon	GTTTGTGTTTGGTTTTGAAAACACACACCTTAGTGTACTGA	226.96
chr3	9427446	9427447	m6A_site_316007	-	m6A_site_316007	m6A	4	GSM2203063,GSM2203064,GSM2460345,GSM2460347	27773535	THUMPD3-AS1,THUMPD3-AS1	antisense,antisense	exon,intron	TTCTCTTGGCCTTTTAAGAAACTAGCCAACAAATACTCTTG	274.68
chr3	9427572	9427573	m6A_site_316009	-	m6A_site_316009	m6A	5	GSM1339403,GSM2203063,GSM2203064,GSM2460345,GSM2460347	2498186327773535	THUMPD3-AS1,THUMPD3-AS1	antisense,antisense	intron,exon	CCACAAAACTCTCAAGAAGGACTTGTTGCAACTGGAAAAGC	419.59
chr3	9427585	9427586	m6A_site_316010	-	m6A_site_316010	m6A	5	GSM1339403,GSM2203063,GSM2203064,GSM2460345,GSM2460347	2498186327773535	THUMPD3-AS1,THUMPD3-AS1	antisense,antisense	exon,intron	GAAGCACCATTTTCCACAAAACTCTCAAGAAGGACTTGTTG	274.68
chr3	9429776	9429777	m6A_site_316019	-	m6A_site_316019	m6A	5	GSM1339403,GSM2203063,GSM2203064,GSM2460345,GSM2460347	2498186327773535	THUMPD3-AS1,THUMPD3-AS1	antisense,antisense	exon,intron	CAGCCTCCTGCATAACTGGGACTACAGGTGTGTACCACTGT	419.59
chr3	9432161	9432162	m6A_site_316020	-	m6A_site_316020	m6A	1	GSM1166140	24209618	THUMPD3-AS1	antisense	exon	GGTTGCTCCTTGAGGGCAGGACAGTTCTTATGGCTTTATCC	371.87
chr3	9433134	9433135	m6A_site_316021	-	m6A_site_316021	m6A	4	GSM1166139,GSM1166141,GSM928399,GSM928401	2420961822608085	THUMPD3-AS1,THUMPD3-AS1,AluSz	antisense,antisense,Alu	intron,exon,exon	AGCCTTGCCAACATGGTGAAACCCCACCTCTACCAAATTAG	224.83
chr3	9433157	9433158	m6A_site_316022	-	m6A_site_316022	m6A	4	GSM1166139,GSM1166141,GSM928399,GSM928401	2420961822608085	THUMPD3-AS1,AluSz,THUMPD3-AS1	antisense,Alu,antisense	exon,exon,intron	TTTGAGGTCAGGAGTTCAAGACCAGCCTTGCCAACATGGTG	294.79
chr3	9433189	9433190	m6A_site_316023	-	m6A_site_316023	m6A	8	GSM1166139,GSM1166140,GSM1166141,GSM2203063,GSM2203064,GSM2460345,GSM928399,GSM928401	2.42096e+23	THUMPD3-AS1,THUMPD3-AS1,AluSz	antisense,antisense,Alu	intron,exon,exon	CAGTACTTTAGGAGGCCGAGACTGGTAGATCATTTGAGGTC	344.64
chr3	9433305	9433306	m6A_site_316024	-	m6A_site_316024	m6A	19	GSM1166139,GSM1166140,GSM1166141,GSM1166142,GSM1339399,GSM1339401,GSM1339403,GSM1339405,GSM1339415,GSM2010450,GSM2010452,GSM2203052,GSM2203063,GSM2203064,GSM2460345,GSM2460347,GSM2460360,GSM928399,GSM928401	2.42096e+31	THUMPD3-AS1,THUMPD3-AS1,Tigger1	antisense,antisense,TcMar-Tigger	exon,intron,exon	AGGATTTAGGAATTACAGAAACCTGGTTGATAAAGCAGTGC	224.83
chr3	9433346	9433347	m6A_site_316025	-	m6A_site_316025	m6A	21	GSM1166139,GSM1166140,GSM1166141,GSM1166142,GSM1339393,GSM1339399,GSM1339401,GSM1339403,GSM1339405,GSM1339415,GSM2010450,GSM2010452,GSM2203052,GSM2203063,GSM2203064,GSM2283210,GSM2460345,GSM2460347,GSM2460360,GSM928399,GSM928401	2.42096e+39	Tigger1,THUMPD3-AS1,THUMPD3-AS1	TcMar-Tigger,antisense,antisense	exon,intron,exon	TACTGGTGAAGTTGCTGTGAACATTGTTAAAATGCCAATAA	301.91
chr3	9433484	9433485	m6A_site_316026	-	m6A_site_316026	m6A	24	GSM1166139,GSM1166140,GSM1166141,GSM1166142,GSM1339399,GSM1339401,GSM1339403,GSM1339405,GSM1339415,GSM2010450,GSM2010452,GSM2203052,GSM2203063,GSM2203064,GSM2283210,GSM2460345,GSM2460347,GSM2460348,GSM2460350,GSM2460354,GSM2460360,GSM2483507,GSM928399,GSM928401	2.42096e+39	THUMPD3-AS1,THUMPD3-AS1,Tigger1	antisense,antisense,TcMar-Tigger	intron,exon,exon	GAAACAGGAAGAGAACTAGAACTGGAAGTAAAGCATTGAAG	349.63
chr3	9433490	9433491	m6A_site_316027	-	m6A_site_316027	m6A	22	GSM1166139,GSM1166140,GSM1166141,GSM1166142,GSM1339399,GSM1339401,GSM1339403,GSM1339405,GSM1339415,GSM2010450,GSM2010452,GSM2203052,GSM2203063,GSM2203064,GSM2460345,GSM2460347,GSM2460348,GSM2460350,GSM2460354,GSM2460360,GSM928399,GSM928401	2.42096e+31	THUMPD3-AS1,THUMPD3-AS1,Tigger1	antisense,antisense,TcMar-Tigger	exon,intron,exon	GGTGTGGAAACAGGAAGAGAACTAGAACTGGAAGTAAAGCA	349.63
chr3	9433501	9433502	m6A_site_316028	-	m6A_site_316028	m6A	22	GSM1166139,GSM1166140,GSM1166141,GSM1166142,GSM1339399,GSM1339401,GSM1339403,GSM1339405,GSM1339415,GSM2010450,GSM2010452,GSM2203052,GSM2203063,GSM2203064,GSM2460345,GSM2460347,GSM2460348,GSM2460350,GSM2460354,GSM2460360,GSM928399,GSM928401	2.42096e+31	THUMPD3-AS1,Tigger1,THUMPD3-AS1	antisense,TcMar-Tigger,antisense	intron,exon,exon	TGTGTACTGCAGGTGTGGAAACAGGAAGAGAACTAGAACTG	226.96
chr3	9435681	9435682	m6A_site_316029	-	m6A_site_316029	m6A	3	GSM1339401,GSM2460345,GSM2460347	24981863	THUMPD3-AS1,THUMPD3-AS1	antisense,antisense	intron,exon	CATATCTTGAGTTATAGAAAACAATCACAAAGTAAGTTTTA	226.96
chr3	9435728	9435729	m6A_site_316030	-	m6A_site_316030	m6A	1	GSM2460345		THUMPD3-AS1,THUMPD3-AS1	antisense,antisense	intron,exon	CAAGTTTTCACTTCCTGGAAACACTTGATTGGAGGAGCTCT	226.96
chr3	9437582	9437583	m6A_site_316031	-	m6A_site_316031	m6A	1	GSM2203044	27773535	THUMPD3-AS1,THUMPD3-AS1	antisense,antisense	intron,exon	TTTTAGCTTTTGCTTGAGAAACCAGTGCTTCCCTCCCTCAC	224.83
chr3	9438262	9438263	m6A_site_316032	-	m6A_site_316032	m6A	1	GSM2332986	27773536	THUMPD3-AS1,THUMPD3-AS1	antisense,antisense	intron,exon	CCCACCGCCTGAAGGGCGAGACAAGCCCGACCTGCTACAGG	296.92
chr3	9438320	9438321	m6A_site_316033	-	m6A_site_316033	m6A	1	GSM2332986	27773536	THUMPD3-AS1,THUMPD3-AS1	antisense,antisense	intron,exon	GGGGCGGGCTGCCGGCCGAGACTTCTGGATGGCGGCGGCCG	344.64
chr19	36031662	36031663	m6A_site_236042	-	m6A_site_236042	m6A	2	GSM2203043,GSM2203047	27773535	TMEM147-AS1	antisense	exon	AAGTGCCTTACCTGCATTAAACTCATGTAACCTTCACAACC	274.68
chr19	36031706	36031707	m6A_site_236043	-	m6A_site_236043	m6A	2	GSM2203043,GSM2203047	27773535	TMEM147-AS1	antisense	exon	ATTTTATACGTGTTTACTGAACACCTGTCCTGTGCCCATAT	301.91
chr19	36032709	36032710	m6A_site_236044	-	m6A_site_236044	m6A	33	GSE65380,GSM1135032,GSM1135032,GSM1166139,GSM1272358,GSM1272360,GSM1272362,GSM1272364,GSM1272366,GSM1272368,GSM1339395,GSM1339399,GSM1339401,GSM1339409,GSM1339413,GSM1339415,GSM1339417,GSM1339419,GSM1339421,GSM1339423,GSM1339425,GSM1339429,GSM1339439,GSM1982257,GSM2010450,GSM2010452,GSM2010454,GSM2010456,GSM2283212,GSM2460345,GSM2460347,GSM928399,GSM928401	2.42846e+47	TMEM147-AS1	antisense	exon	AAAGAAAAAGCTCCTGGAGGACTCCTGAAGCCTGAGGCAGC	419.59
chr19	36032743	36032744	m6A_site_236045	-	m6A_site_236045	m6A	40	GSE65380,GSM1135021,GSM1135032,GSM1135032,GSM1135036,GSM1135037,GSM1166139,GSM1166141,GSM1166142,GSM1272358,GSM1272360,GSM1272362,GSM1272364,GSM1272366,GSM1272368,GSM1339395,GSM1339399,GSM1339401,GSM1339407,GSM1339409,GSM1339413,GSM1339415,GSM1339417,GSM1339419,GSM1339421,GSM1339423,GSM1339425,GSM1339429,GSM1339439,GSM1982257,GSM2010450,GSM2010452,GSM2010454,GSM2010456,GSM2283212,GSM2460345,GSM24…	2.42846e+47	TMEM147-AS1	antisense	exon	GGCCAGGAGGGTCCCTGAAAACAGACACTGCATTAAAGAAA	226.96
chr19	36032799	36032800	m6A_site_236046	-	m6A_site_236046	m6A	57	GSE65380,GSM1135020,GSM1135021,GSM1135028,GSM1135029,GSM1135032,GSM1135032,GSM1135036,GSM1135037,GSM1166139,GSM1166140,GSM1166141,GSM1166142,GSM1166143,GSM1272358,GSM1272360,GSM1272362,GSM1272364,GSM1272366,GSM1272368,GSM1339395,GSM1339399,GSM1339401,GSM1339403,GSM1339407,GSM1339409,GSM1339411,GSM1339413,GSM1339415,GSM1339417,GSM1339419,GSM1339421,GSM1339423,GSM1339425,GSM1339427,GSM1339429,GSM13…	2.42846e+55	TMEM147-AS1	antisense	exon	CTCGCCATGAACCCTCCTAGACCCTCAGCTCCTGCAATAGG	294.79
chr19	36032809	36032810	m6A_site_236047	-	m6A_site_236047	m6A	56	GSE65380,GSM1135020,GSM1135021,GSM1135028,GSM1135029,GSM1135032,GSM1135032,GSM1135036,GSM1135037,GSM1166139,GSM1166140,GSM1166141,GSM1166142,GSM1166143,GSM1272358,GSM1272360,GSM1272362,GSM1272364,GSM1272366,GSM1272368,GSM1339395,GSM1339399,GSM1339401,GSM1339407,GSM1339409,GSM1339411,GSM1339413,GSM1339415,GSM1339417,GSM1339419,GSM1339421,GSM1339423,GSM1339425,GSM1339427,GSM1339429,GSM1339435,GSM13…	2.42846e+55	TMEM147-AS1	antisense	exon	CTCTGACAACCTCGCCATGAACCCTCCTAGACCCTCAGCTC	299.78
chr19	36032873	36032874	m6A_site_236048	-	m6A_site_236048	m6A	58	GSE65380,GSM1135020,GSM1135021,GSM1135025,GSM1135028,GSM1135029,GSM1135032,GSM1135032,GSM1135036,GSM1135037,GSM1166139,GSM1166140,GSM1166141,GSM1166142,GSM1166143,GSM1272358,GSM1272360,GSM1272362,GSM1272364,GSM1272366,GSM1272368,GSM1339395,GSM1339399,GSM1339401,GSM1339407,GSM1339409,GSM1339413,GSM1339415,GSM1339417,GSM1339419,GSM1339421,GSM1339423,GSM1339425,GSM1339427,GSM1339429,GSM1339433,GSM13…	2.42846e+63	TMEM147-AS1,TMEM147-AS1	antisense,antisense	intron,exon	ATATGCTGCCCGGGACGTGGACTCTGTGACTGTGAGGCCTG	419.59
chr19	36032904	36032905	m6A_site_236049	-	m6A_site_236049	m6A	57	GSE65380,GSM1135020,GSM1135021,GSM1135025,GSM1135028,GSM1135029,GSM1135032,GSM1135032,GSM1135036,GSM1135037,GSM1166139,GSM1166140,GSM1166141,GSM1166143,GSM1272358,GSM1272360,GSM1272362,GSM1272364,GSM1272366,GSM1272368,GSM1339395,GSM1339399,GSM1339401,GSM1339407,GSM1339409,GSM1339413,GSM1339415,GSM1339417,GSM1339419,GSM1339421,GSM1339423,GSM1339425,GSM1339427,GSM1339429,GSM1339433,GSM1339435,GSM13…	2.42846e+63	TMEM147-AS1,TMEM147-AS1	antisense,antisense	intron,exon	ACTGCTGTCAGCCAGCCCAGACCCTTTCTCCATATGCTGCC	294.79
chr19	36033024	36033025	m6A_site_236050	-	m6A_site_236050	m6A	27	GSE65380,GSM1135020,GSM1135021,GSM1135025,GSM1135029,GSM1135032,GSM1135032,GSM1135036,GSM1135037,GSM1166140,GSM1166144,GSM1272358,GSM1272360,GSM1272362,GSM1272366,GSM1272368,GSM1339415,GSM1339419,GSM1982257,GSM2010456,GSM2203043,GSM2203047,GSM2203055,GSM2203059,GSM928399,GSM928401,GSM928403	2.42846e+47	TMEM147-AS1,TMEM147-AS1	antisense,antisense	intron,exon	TCACCACTGCCCCACTTCAGACCACTTTCCCTTTGCTGATT	294.79
chr19	36033454	36033455	m6A_site_236051	-	m6A_site_236051	m6A	1	GSM1272366	25456834	TMEM147-AS1,TMEM147-AS1	antisense,antisense	intron,exon	TTCATTGACACCCATGACGAACATTGGTGCATCCGGTGAGG	301.91
chr19	36033700	36033701	m6A_site_236053	-	m6A_site_236053	m6A	12	GSM1166139,GSM1166140,GSM1166144,GSM1272358,GSM1272360,GSM1272362,GSM1272364,GSM1272366,GSM1272368,GSM2460345,GSM928399,GSM928401	2.42096e+23	TMEM147-AS1,TMEM147-AS1	antisense,antisense	exon,intron	ATCTGTGGGGACACTGTCAGACTGAAGGAGGCACTGAGGTG	344.64
chr19	36033710	36033711	m6A_site_236054	-	m6A_site_236054	m6A	17	GSM1135024,GSM1166139,GSM1166140,GSM1166144,GSM1272358,GSM1272360,GSM1272362,GSM1272364,GSM1272366,GSM1272368,GSM1339421,GSM2010450,GSM2010454,GSM2460345,GSM928399,GSM928401,GSM928403	2.42846e+39	TMEM147-AS1,TMEM147-AS1	antisense,antisense	intron,exon	GGTGAGAGGGATCTGTGGGGACACTGTCAGACTGAAGGAGG	371.87
chr19	36033758	36033759	m6A_site_236055	-	m6A_site_236055	m6A	20	GSM1135024,GSM1166139,GSM1166140,GSM1272358,GSM1272360,GSM1272362,GSM1272364,GSM1272366,GSM1272368,GSM1339415,GSM1339421,GSM1339425,GSM1339439,GSM2010450,GSM2010454,GSM2460345,GSM2483506,GSM928399,GSM928401,GSM928403	2.42846e+39	TMEM147-AS1,TMEM147-AS1	antisense,antisense	exon,intron	CTCTTGGGGTATGCACGCAGACTTGGTTTTATGAAACGTCA	344.64
chr19	36033821	36033822	m6A_site_236056	-	m6A_site_236056	m6A	27	GSM1135020,GSM1135021,GSM1135024,GSM1135032,GSM1166139,GSM1166140,GSM1272358,GSM1272360,GSM1272362,GSM1272364,GSM1272366,GSM1272368,GSM1339395,GSM1339407,GSM1339415,GSM1339421,GSM1339425,GSM1339427,GSM1339439,GSM2010450,GSM2010454,GSM2332990,GSM2460345,GSM2483506,GSM928399,GSM928401,GSM928403	2.42846e+47	TMEM147-AS1	antisense	exon	AACAGCCAAGGTGTGCACGGACACTGTGAGGTGAGTCGCAG	371.87
chr19	36033840	36033841	m6A_site_236057	-	m6A_site_236057	m6A	29	GSM1135020,GSM1135021,GSM1135032,GSM1166139,GSM1166140,GSM1272358,GSM1272360,GSM1272362,GSM1272364,GSM1272366,GSM1272368,GSM1339395,GSM1339401,GSM1339407,GSM1339413,GSM1339415,GSM1339419,GSM1339421,GSM1339425,GSM1339427,GSM1339439,GSM2010450,GSM2010454,GSM2332990,GSM2460345,GSM2483506,GSM928399,GSM928401,GSM928403	2.42846e+47	TMEM147-AS1	antisense	exon	GTGCAGGACGCGTTGCTGAAACAGCCAAGGTGTGCACGGAC	226.96
chr19	36033870	36033871	m6A_site_236058	-	m6A_site_236058	m6A	26	GSM1135020,GSM1135021,GSM1135032,GSM1135032,GSM1166140,GSM1272358,GSM1272360,GSM1272362,GSM1272366,GSM1272368,GSM1339395,GSM1339401,GSM1339413,GSM1339415,GSM1339419,GSM1339421,GSM1339425,GSM1339427,GSM1339439,GSM2010450,GSM2010454,GSM2332990,GSM2483506,GSM928399,GSM928401,GSM928403	2.42846e+47	TMEM147-AS1	antisense	exon	ACTTTGGCGAGGGGAGCCAAACAGTTGGTGGTGCAGGACGC	226.96
chr19	36034027	36034028	m6A_site_236059	-	m6A_site_236059	m6A	29	GSE65380,GSM1135020,GSM1135021,GSM1135024,GSM1135025,GSM1135029,GSM1135032,GSM1135032,GSM1135037,GSM1166139,GSM1272358,GSM1272360,GSM1272366,GSM1272368,GSM1339401,GSM1339413,GSM1339415,GSM1339417,GSM1339419,GSM1339439,GSM1982257,GSM2010450,GSM2010454,GSM2010456,GSM2460345,GSM2460347,GSM928399,GSM928401,GSM928403	2.42846e+39	TMEM147-AS1,TMEM147-AS1	antisense,antisense	exon,intron	GGTGGGCCTCTCCTCCCGAAACCAGTCTCTCCCTCTTAACT	224.83
chr19	36034125	36034126	m6A_site_236060	-	m6A_site_236060	m6A	39	GSE65380,GSM1135020,GSM1135021,GSM1135024,GSM1135025,GSM1135029,GSM1135032,GSM1135032,GSM1135037,GSM1166139,GSM1272358,GSM1272360,GSM1272362,GSM1272364,GSM1272366,GSM1272368,GSM1339395,GSM1339399,GSM1339401,GSM1339413,GSM1339415,GSM1339417,GSM1339419,GSM1339421,GSM1339429,GSM1339439,GSM1982257,GSM2010450,GSM2010452,GSM2010454,GSM2010456,GSM2203059,GSM2283212,GSM2460345,GSM2460347,GSM2460360,GSM92…	2.42846e+55	TMEM147-AS1,TMEM147-AS1	antisense,antisense	exon,intron	TGGTGGGGCCACCACCACAGACCACAGGAGGGGATGTGTGC	294.79
chr19	36034173	36034174	m6A_site_236061	-	m6A_site_236061	m6A	44	GSE37003,GSE65380,GSM1135020,GSM1135021,GSM1135024,GSM1135025,GSM1135032,GSM1135032,GSM1135036,GSM1135037,GSM1272358,GSM1272360,GSM1272362,GSM1272364,GSM1272366,GSM1272368,GSM1339395,GSM1339399,GSM1339401,GSM1339407,GSM1339413,GSM1339415,GSM1339417,GSM1339419,GSM1339423,GSM1339427,GSM1339429,GSM1339439,GSM1982257,GSM2010450,GSM2010452,GSM2010454,GSM2010456,GSM2203059,GSM2283212,GSM2283215,GSM2460…	2.42846e+47	TMEM147-AS1,TMEM147-AS1	antisense,antisense	intron,exon	CCATGCCTCTTTTTTCCAGGACTAAGTTGGTGGCCTAGGTG	419.59
chr19	36034224	36034225	m6A_site_236062	-	m6A_site_236062	m6A	40	GSE37003,GSE65380,GSM1135020,GSM1135021,GSM1135024,GSM1135025,GSM1135032,GSM1135032,GSM1135036,GSM1272358,GSM1272360,GSM1272362,GSM1272364,GSM1272366,GSM1272368,GSM1339395,GSM1339399,GSM1339401,GSM1339413,GSM1339415,GSM1339417,GSM1339419,GSM1339427,GSM1339429,GSM1339439,GSM1982257,GSM2010450,GSM2010452,GSM2010454,GSM2010456,GSM2203059,GSM2283215,GSM2460345,GSM2460347,GSM2460352,GSM2460354,GSM2460…	2.42846e+47	TMEM147-AS1,TMEM147-AS1	antisense,antisense	exon,intron	TGGTCTTGGGGAAGAGAAGGACCAAGATGAGGCCTTCATGC	369.74
chr19	36034248	36034249	m6A_site_236063	-	m6A_site_236063	m6A	35	GSE37003,GSE65380,GSM1135020,GSM1135021,GSM1135025,GSM1135032,GSM1135032,GSM1135036,GSM1272358,GSM1272360,GSM1272362,GSM1272364,GSM1272366,GSM1272368,GSM1339395,GSM1339399,GSM1339401,GSM1339415,GSM1339417,GSM1339419,GSM1339427,GSM1339429,GSM1339439,GSM1982257,GSM2010450,GSM2010452,GSM2010454,GSM2010456,GSM2283215,GSM2460345,GSM2460354,GSM2460360,GSM928399,GSM928401,GSM928403	2.42846e+39	TMEM147-AS1,TMEM147-AS1	antisense,antisense	intron,exon	GGGTGGCCGTGTAGGAATGGACTGTGGTCTTGGGGAAGAGA	419.59
chr19	36034463	36034464	m6A_site_236066	-	m6A_site_236066	m6A	16	GSM1135021,GSM1135032,GSM1135032,GSM1135036,GSM1135037,GSM1272358,GSM1272360,GSM1272366,GSM1272368,GSM1339415,GSM1339419,GSM1339427,GSM2010450,GSM2010454,GSM928399,GSM928401	2.42846e+31	TMEM147-AS1,TMEM147-AS1	antisense,antisense	exon,intron	CCCCTGCTTTCCTCTTAAGGACTGAGGGCCGGGCCAGTCCA	419.59
chr19	36034532	36034533	m6A_site_236067	-	m6A_site_236067	m6A	14	GSM1135021,GSM1135032,GSM1135032,GSM1135036,GSM1135037,GSM1272358,GSM1272366,GSM1272368,GSM1339415,GSM1339419,GSM1339427,GSM2010450,GSM2010454,GSM928399	2.42846e+31	TMEM147-AS1,TMEM147-AS1	antisense,antisense	exon,intron	CATGAGGAACAGGAGTCAGAACTTAGGGACGTTGCCCTCCA	349.63
chr19	36034544	36034545	m6A_site_236068	-	m6A_site_236068	m6A	14	GSM1135021,GSM1135032,GSM1135032,GSM1135036,GSM1135037,GSM1272358,GSM1272366,GSM1272368,GSM1339415,GSM1339419,GSM1339427,GSM2010450,GSM2010454,GSM928399	2.42846e+31	TMEM147-AS1,TMEM147-AS1	antisense,antisense	exon,intron	TGGAGAATCCCCCATGAGGAACAGGAGTCAGAACTTAGGGA	301.91
chr19	36034609	36034610	m6A_site_236069	-	m6A_site_236069	m6A	5	GSM1135020,GSM1135021,GSM1135032,GSM1135036,GSM2010454	24284625	TMEM147-AS1,TMEM147-AS1	antisense,antisense	intron,exon	GCAGGTCAGGTCCACGACAGACACATCCGGGGTTGGTACCC	296.92
chr19	36034877	36034878	m6A_site_236071	-	m6A_site_236071	m6A	43	GSE37003,GSE65380,GSM1135021,GSM1135025,GSM1135032,GSM1135032,GSM1135036,GSM1135037,GSM1166139,GSM1166143,GSM1272358,GSM1272360,GSM1272364,GSM1272366,GSM1272368,GSM1339395,GSM1339399,GSM1339401,GSM1339407,GSM1339415,GSM1339417,GSM1339419,GSM1339423,GSM1339427,GSM1339439,GSM1982257,GSM1982263,GSM2010450,GSM2010452,GSM2010454,GSM2203047,GSM2203056,GSM2203060,GSM2460345,GSM2460347,GSM2460352,GSM2460…	2.42846e+55	TMEM147-AS1,TMEM147-AS1	antisense,antisense	intron,exon	AAGCATTCCAGACTAAAGGAACAGCAAGTGCAAAGGCCCTG	301.91
chr19	36034886	36034887	m6A_site_236072	-	m6A_site_236072	m6A	49	GSE37003,GSE65380,GSM1135021,GSM1135025,GSM1135032,GSM1135032,GSM1135036,GSM1135037,GSM1166139,GSM1166143,GSM1272358,GSM1272360,GSM1272364,GSM1272366,GSM1272368,GSM1339393,GSM1339395,GSM1339399,GSM1339401,GSM1339407,GSM1339415,GSM1339417,GSM1339419,GSM1339421,GSM1339423,GSM1339427,GSM1339439,GSM1982257,GSM1982263,GSM2010450,GSM2010452,GSM2010454,GSM2010456,GSM2203047,GSM2203056,GSM2203060,GSM2460…	2.42846e+55	TMEM147-AS1,TMEM147-AS1	antisense,antisense	exon,intron	TGGCAAGGGAAGCATTCCAGACTAAAGGAACAGCAAGTGCA	344.64
chr19	36034924	36034925	m6A_site_236073	-	m6A_site_236073	m6A	53	GSE37003,GSE65380,GSM1135020,GSM1135021,GSM1135025,GSM1135032,GSM1135032,GSM1135036,GSM1135037,GSM1166139,GSM1166140,GSM1166142,GSM1166143,GSM1272358,GSM1272360,GSM1272364,GSM1272366,GSM1272368,GSM1339393,GSM1339395,GSM1339399,GSM1339401,GSM1339407,GSM1339415,GSM1339417,GSM1339419,GSM1339421,GSM1339423,GSM1339427,GSM1339439,GSM1982257,GSM1982263,GSM2010450,GSM2010452,GSM2010454,GSM2010456,GSM2203…	2.42846e+55	TMEM147-AS1,TMEM147-AS1	antisense,antisense	exon,intron	GAGACTTGGAGGAAGTAAGGACAGACTGTATGGTCACCTGG	371.87
chr19	36034941	36034942	m6A_site_236074	-	m6A_site_236074	m6A	51	GSE37003,GSE65380,GSM1135020,GSM1135021,GSM1135025,GSM1135029,GSM1135032,GSM1135032,GSM1135036,GSM1135037,GSM1166139,GSM1166140,GSM1166142,GSM1272358,GSM1272360,GSM1272364,GSM1272366,GSM1272368,GSM1339393,GSM1339395,GSM1339399,GSM1339401,GSM1339407,GSM1339415,GSM1339417,GSM1339419,GSM1339423,GSM1339427,GSM1339439,GSM1982257,GSM1982263,GSM2010450,GSM2010452,GSM2010454,GSM2010456,GSM2203047,GSM2203…	2.42846e+55	TMEM147-AS1,TMEM147-AS1	antisense,antisense	exon,intron	AGAGGGAGGTTCCTCCAGAGACTTGGAGGAAGTAAGGACAG	344.64
chr19	36034988	36034989	m6A_site_236075	-	m6A_site_236075	m6A	50	GSE37003,GSE65380,GSM1135020,GSM1135021,GSM1135025,GSM1135029,GSM1135032,GSM1135032,GSM1135036,GSM1135037,GSM1166139,GSM1166140,GSM1272358,GSM1272360,GSM1272366,GSM1272368,GSM1339393,GSM1339395,GSM1339399,GSM1339401,GSM1339407,GSM1339415,GSM1339417,GSM1339419,GSM1339423,GSM1339427,GSM1339439,GSM1982257,GSM1982263,GSM2010450,GSM2010452,GSM2010454,GSM2010456,GSM2203043,GSM2203047,GSM2203056,GSM2203…	2.42846e+55	TMEM147-AS1,TMEM147-AS1	antisense,antisense	intron,exon	GGAATATGGCCACAAAAAGAACATATTTTGAGGGGGTGCCT	301.91
chr19	36035271	36035272	m6A_site_236076	-	m6A_site_236076	m6A	26	GSM1135020,GSM1135021,GSM1135024,GSM1135025,GSM1135029,GSM1135032,GSM1166140,GSM1272368,GSM1339395,GSM1339399,GSM1339401,GSM1339403,GSM1339407,GSM1339415,GSM1339417,GSM1339419,GSM1339425,GSM1339433,GSM1339441,GSM2010450,GSM2010452,GSM2010454,GSM2010456,GSM2203060,GSM928399,GSM928401	2.42846e+47	TMEM147-AS1,TMEM147-AS1	antisense,antisense	exon,intron	GCAGGAGTTAATGCAGGGAGACAGCACCAAGGTGGATGTAC	296.92
chr19	36035295	36035296	m6A_site_236077	-	m6A_site_236077	m6A	26	GSM1135020,GSM1135021,GSM1135024,GSM1135025,GSM1135029,GSM1135032,GSM1166140,GSM1272368,GSM1339395,GSM1339399,GSM1339401,GSM1339403,GSM1339407,GSM1339415,GSM1339417,GSM1339419,GSM1339425,GSM1339433,GSM1339441,GSM2010450,GSM2010452,GSM2010454,GSM2010456,GSM2203060,GSM928399,GSM928401	2.42846e+47	TMEM147-AS1,TMEM147-AS1	antisense,antisense	intron,exon	CAGTGACTGTGGGAAAGTGGACCTGCAGGAGTTAATGCAGG	369.74
chr19	36035326	36035327	m6A_site_236078	-	m6A_site_236078	m6A	24	GSM1135020,GSM1135021,GSM1135032,GSM1272366,GSM1272368,GSM1339395,GSM1339399,GSM1339401,GSM1339403,GSM1339407,GSM1339415,GSM1339417,GSM1339419,GSM1339425,GSM1339427,GSM1339437,GSM1339441,GSM2010450,GSM2010452,GSM2010454,GSM2203056,GSM2203060,GSM928399,GSM928401	2.42846e+39	TMEM147-AS1,TMEM147-AS1	antisense,antisense	intron,exon	TGCAATGTGATTCCATTAAAACAAAAGATCCCAGTGACTGT	226.96
chr19	36035413	36035414	m6A_site_236079	-	m6A_site_236079	m6A	21	GSM1135021,GSM1135032,GSM1272366,GSM1272368,GSM1339399,GSM1339401,GSM1339407,GSM1339415,GSM1339417,GSM1339425,GSM1339427,GSM1339441,GSM2010450,GSM2010452,GSM2010454,GSM2010456,GSM2203056,GSM2203060,GSM2460360,GSM928399,GSM928401	2.42846e+39	TMEM147-AS1,TMEM147-AS1	antisense,antisense	intron,exon	AGGAGCTGCAGGAAGGGAGGACCTGAGGGTTTTAGCCCTAG	369.74
chr19	36035594	36035595	m6A_site_236080	-	m6A_site_236080	m6A	3	GSM1339415,GSM1339419,GSM928399	2498186322608085	TMEM147-AS1,TMEM147-AS1	antisense,antisense	exon,intron	CCAAAGGGCACAGGTCACAAACACCCTCATGCTGTACCAGT	226.96
chr19	36035669	36035670	m6A_site_236081	-	m6A_site_236081	m6A	13	GSM1135036,GSM1339399,GSM1339401,GSM1339407,GSM1339413,GSM1339415,GSM1339419,GSM1339421,GSM1339425,GSM1339427,GSM2010452,GSM928399,GSM928401	2.42846e+23	TMEM147-AS1,TMEM147-AS1	antisense,antisense	exon,intron	CTACTGTGTCCAGTCTCTGGACTGGAGGGTATGACCAAGTG	419.59
chr19	36035764	36035765	m6A_site_236082	-	m6A_site_236082	m6A	34	GSE65380,GSM1135020,GSM1135032,GSM1135032,GSM1135036,GSM1135037,GSM1272368,GSM1339395,GSM1339399,GSM1339401,GSM1339405,GSM1339407,GSM1339409,GSM1339413,GSM1339415,GSM1339417,GSM1339419,GSM1339421,GSM1339423,GSM1339425,GSM1339427,GSM1339429,GSM1339439,GSM1982257,GSM2010450,GSM2010452,GSM2010454,GSM2010456,GSM2203055,GSM2203059,GSM2203060,GSM2460360,GSM928399,GSM928401	2.42846e+39	TMEM147-AS1,TMEM147-AS1	antisense,antisense	exon,intron	GTGTGTCCGGCAGAGCAAGGACCTCCAGGAGCTGAGGCCCC	369.74
chr19	36036054	36036055	m6A_site_236084	-	m6A_site_236084	m6A	63	GSE37003,GSE65380,GSM1135020,GSM1135021,GSM1135025,GSM1135028,GSM1135032,GSM1135032,GSM1135036,GSM1135037,GSM1166139,GSM1166140,GSM1166143,GSM1272358,GSM1272360,GSM1272362,GSM1272364,GSM1272366,GSM1272368,GSM1339395,GSM1339397,GSM1339399,GSM1339401,GSM1339407,GSM1339409,GSM1339411,GSM1339413,GSM1339415,GSM1339417,GSM1339419,GSM1339421,GSM1339423,GSM1339425,GSM1339427,GSM1339429,GSM1339435,GSM1339…	2.42846e+63	TMEM147-AS1,TMEM147-AS1	antisense,antisense	intron,exon	GTTTCACTTGTCTCGGCTGAACATGTAGCGGAGGAGGTCGA	301.91
chr19	36036082	36036083	m6A_site_236086	-	m6A_site_236086	m6A	65	GSE37003,GSE65380,GSM1135020,GSM1135021,GSM1135025,GSM1135028,GSM1135032,GSM1135032,GSM1135036,GSM1135037,GSM1166139,GSM1166140,GSM1166143,GSM1272358,GSM1272360,GSM1272362,GSM1272364,GSM1272366,GSM1272368,GSM1339395,GSM1339397,GSM1339399,GSM1339401,GSM1339403,GSM1339407,GSM1339409,GSM1339411,GSM1339413,GSM1339415,GSM1339417,GSM1339419,GSM1339421,GSM1339423,GSM1339425,GSM1339427,GSM1339429,GSM1339…	2.42846e+63	TMEM147-AS1,TMEM147-AS1	antisense,antisense	intron,exon	CCCTGGGAAGGAAAGAAAGGACCTTCCCGTTTCACTTGTCT	369.74
chr19	36036191	36036192	m6A_site_236089	-	m6A_site_236089	m6A	50	GSM1135020,GSM1135021,GSM1135025,GSM1135032,GSM1135032,GSM1135037,GSM1166143,GSM1272358,GSM1272360,GSM1272362,GSM1272364,GSM1272366,GSM1272368,GSM1339395,GSM1339397,GSM1339399,GSM1339401,GSM1339407,GSM1339409,GSM1339413,GSM1339415,GSM1339417,GSM1339419,GSM1339421,GSM1339423,GSM1339425,GSM1339427,GSM1339429,GSM1339435,GSM1339439,GSM1982257,GSM1982263,GSM2010450,GSM2010452,GSM2010454,GSM2010456,GSM…	2.42846e+55	TMEM147-AS1,TMEM147-AS1	antisense,antisense	intron,exon	TGTTTTTTATTTCACCATGGACCCATCGGCGTGGGGCGCCC	369.74
chr19	36036256	36036257	m6A_site_236091	-	m6A_site_236091	m6A	30	GSM1135020,GSM1135021,GSM1272366,GSM1272368,GSM1339409,GSM1339413,GSM1339415,GSM1339419,GSM1339421,GSM1339425,GSM1339429,GSM1339435,GSM1339439,GSM1982257,GSM2010450,GSM2010452,GSM2010454,GSM2010456,GSM2283214,GSM2283215,GSM2332985,GSM2332986,GSM2332987,GSM2332988,GSM2332989,GSM2332990,GSM2460352,GSM928399,GSM928401,GSM928403	2.42846e+47	TMEM147-AS1,TMEM147-AS1	antisense,antisense	exon,intron	GGCCTCAAACCCGGATCAGAACCCGCCCTGACCGGCGCAGA	299.78
chr19	36036268	36036269	m6A_site_236092	-	m6A_site_236092	m6A	30	GSM1135020,GSM1135021,GSM1272366,GSM1272368,GSM1339409,GSM1339413,GSM1339415,GSM1339419,GSM1339421,GSM1339425,GSM1339429,GSM1339435,GSM1339439,GSM1982257,GSM2010450,GSM2010452,GSM2010454,GSM2010456,GSM2283214,GSM2283215,GSM2332985,GSM2332986,GSM2332987,GSM2332988,GSM2332989,GSM2332990,GSM2460352,GSM928399,GSM928401,GSM928403	2.42846e+47	TMEM147-AS1,TMEM147-AS1	antisense,antisense	intron,exon	AAGGGTGGGGCGGGCCTCAAACCCGGATCAGAACCCGCCCT	224.83
chr19	36036341	36036342	m6A_site_236093	-	m6A_site_236093	m6A	16	GSM1135020,GSM1135021,GSM2010450,GSM2010454,GSM2010456,GSM2283210,GSM2283214,GSM2283215,GSM2332985,GSM2332986,GSM2332987,GSM2332988,GSM2332990,GSM928399,GSM928401,GSM928403	2.42846e+31	TMEM147-AS1,TMEM147-AS1	antisense,antisense	intron,exon	TCCCGGTCTCCTGAAGTGGAACCCGGCTTGGAGTCGAGCGC	299.78
chr1	28905061	28905062	m6A_site_9952	-	m6A_site_9952	m6A	2	GSM2203063,GSM2203064	27773535	SNHG12,SNHG12	retained_intron,antisense	exon,exon	AATAAAAGAAGAATAAAAAGACTAATAAAAGTATATTTGTG	344.64
chr1	28905096	28905097	m6A_site_9953	-	m6A_site_9953	m6A	2	GSM2203063,GSM2203064	27773535	SNHG12,SNHG12	antisense,retained_intron	exon,exon	ATTATGCAGTGTGCTACTGAACTTCAGAGGTGATCAATAAA	349.63
chr1	28905139	28905140	m6A_site_9954	-	m6A_site_9954	m6A	3	GSM1339433,GSM2203063,GSM2203064	2498186327773535	SNHG12,SNHG12	antisense,retained_intron	exon,exon	CCCGGTCATTTTAGGTAGAAACAACAGCATGCTAATGCAAA	226.96
chr1	28905161	28905162	m6A_site_9955	-	m6A_site_9955	m6A	3	GSM1339433,GSM2203063,GSM2203064	2498186327773535	SNHG12,SNHG12	antisense,retained_intron	exon,exon	ATGGGAAGCAGAAGGCAAGGACCCCGGTCATTTTAGGTAGA	369.74
chr1	28907053	28907054	m6A_site_9956	-	m6A_site_9956	m6A	2	GSM1908208,GSM1908212		SNHG12,SNHG12,SNHG12	retained_intron,antisense,retained_intron	exon,intron,intron	CTGGTAGGTTTCTTTTGGAGACTAACTGGGGGCTGCCTGGT	344.64
chr1	28907075	28907076	m6A_site_9957	-	m6A_site_9957	m6A	2	GSM1908208,GSM1908212		SNHG12,SNHG12	antisense,retained_intron	exon,exon	ACAGTGATGAAATGCAGGGGACCTGGTAGGTTTCTTTTGGA	369.74
chr1	28907110	28907111	m6A_site_9958	-	m6A_site_9958	m6A	2	GSM1908208,GSM1908212		SNHG12,SNHG12	retained_intron,antisense	exon,exon	GATTTTTCTGGTGATCGAGGACTTCCGGGGTAATGACAGTG	419.59
chr1	28907151	28907152	m6A_site_9959	-	m6A_site_9959	m6A	2	GSM1908208,GSM1908212		SNHG12,SNHG12	antisense,retained_intron	exon,exon	ATTTTGCTGTCCAGATGAAGACTCTTAAGATGACAGAAGGT	344.64
chr1	28907201	28907202	m6A_site_9960	-	m6A_site_9960	m6A	1	GSM1908208		SNHG12,SNHG12,SNHG12	retained_intron,retained_intron,antisense	intron,exon,intron	CTGAGGACCAAATGATGGGAACAATAAAATTGTTCATGACA	301.91
chr11	62619719	62619720	m6A_site_75441	-	m6A_site_75441	m6A	1	GSM2203051	27773535	SNHG1,SNHG1	lincRNA,retained_intron	exon,exon	ATAGATGACCACTTTCGTAAACTACTGACCTAGCTTGTTGC	274.68
chr11	62619752	62619753	m6A_site_75442	-	m6A_site_75442	m6A	1	GSM2203051	27773535	SNHG1,SNHG1,SNHG1	lincRNA,lincRNA,retained_intron	exon,intron,exon	GATCCAGGCCCAGAACCCAAACTCAGGCACTGTATAGATGA	274.68
chr11	62619758	62619759	m6A_site_75443	-	m6A_site_75443	m6A	1	GSM2203051	27773535	SNHG1,SNHG1,SNHG1	lincRNA,lincRNA,retained_intron	exon,intron,exon	TTACATGATCCAGGCCCAGAACCCAAACTCAGGCACTGTAT	299.78
chr11	62619793	62619794	m6A_site_75444	-	m6A_site_75444	m6A	1	GSM2203051	27773535	SNHG1,SNHG1,SNHG1	lincRNA,lincRNA,retained_intron	intron,exon,exon	GTGTGATTCATGGCACCCAGACTTTGCTGCCTTTCTTACAT	344.64
chr11	62620007	62620008	m6A_site_75445	-	m6A_site_75445	m6A	1	GSM1828596	26404942	SNHG1,SNHG1,SNHG1	lincRNA,lincRNA,retained_intron	exon,intron,exon	AGACACTGGGAGCCAATGAAACAGCAGTTGAGGGTTTGCTG	226.96
chr11	62620025	62620026	m6A_site_75446	-	m6A_site_75446	m6A	1	GSM1828596	26404942	SNHG1,SNHG1,SNHG1	lincRNA,retained_intron,lincRNA	exon,exon,intron	GTTAGCAGACACAGATTAAGACACTGGGAGCCAATGAAACA	296.92
chr11	62620037	62620038	m6A_site_75447	-	m6A_site_75447	m6A	1	GSM1828596	26404942	SNHG1,SNHG1,SNHG1	retained_intron,lincRNA,lincRNA	exon,intron,exon	GTACCTTAAAGTGTTAGCAGACACAGATTAAGACACTGGGA	296.92
chr11	62620394	62620395	m6A_site_75448	-	m6A_site_75448	m6A	2	GSM1339411,GSM1339429	24981863	SNHG1,SNHG1,SNHG1	retained_intron,retained_intron,lincRNA	exon,intron,intron	GAAGATTTGTTCCAGAAGGAACTGTCTGAGGGATGATAAAG	349.63
chr11	62620433	62620434	m6A_site_75449	-	m6A_site_75449	m6A	2	GSM1339411,GSM1339429	24981863	SNHG1,SNHG1,SNHG1	lincRNA,retained_intron,retained_intron	intron,exon,intron	GTAAAGGTGAACCCACTGGGACTGGCTGGGGGAGAAGAGGA	419.59
chr11	62620443	62620444	m6A_site_75450	-	m6A_site_75450	m6A	2	GSM1339411,GSM1339429	24981863	SNHG1,SNHG1,SNHG1	retained_intron,retained_intron,lincRNA	exon,intron,intron	CCCAGAGCCTGTAAAGGTGAACCCACTGGGACTGGCTGGGG	299.78
chr11	62620493	62620494	m6A_site_75451	-	m6A_site_75451	m6A	2	GSM1339411,GSM1339429	24981863	SNHG1,SNHG1,SNHG1	lincRNA,retained_intron,retained_intron	intron,intron,exon	TAAAAATTCCCAATGAAGAAACTTTCACATGTCTTACTCTC	274.68
chr11	62621376	62621377	m6A_site_75452	-	m6A_site_75452	m6A	1	GSM1828594	26404942	SNHG1,SNHG1,SNHG1	retained_intron,retained_intron,lincRNA	intron,exon,intron	AATACATGAACACCTGAGAAACTGGAGAACGCAGGGAGTGG	274.68
chr11	62621387	62621388	m6A_site_75453	-	m6A_site_75453	m6A	1	GSM1828594	26404942	SNHG1,SNHG1,SNHG1	retained_intron,lincRNA,retained_intron	intron,intron,exon	CCGACAGTGAAAATACATGAACACCTGAGAAACTGGAGAAC	301.91
chr11	62621422	62621423	m6A_site_75454	-	m6A_site_75454	m6A	1	GSM1828594	26404942	SNHG1,SNHG1,SNHG1	lincRNA,retained_intron,retained_intron	intron,intron,exon	CAGTTTCTATGATGAATCAAACTAGCTCACTATGACCGACA	274.68
chr11	62622516	62622517	m6A_site_75455	-	m6A_site_75455	m6A	1	GSM1828594	26404942	SNHG1,SNHG1,SNHG1	retained_intron,lincRNA,retained_intron	exon,intron,intron	AATGACAAGCATATGGCTGAACTTTCAAGTGATGTCATCTT	349.63
chr11	62622542	62622543	m6A_site_75456	-	m6A_site_75456	m6A	1	GSM1828594	26404942	SNHG1,SNHG1,SNHG1	retained_intron,retained_intron,lincRNA	exon,intron,intron	AGATAACCACTCCATGATGAACACAAAATGACAAGCATATG	301.91
chr11	62622569	62622570	m6A_site_75457	-	m6A_site_75457	m6A	1	GSM1828594	26404942	SNHG1,SNHG1,SNHG1	lincRNA,retained_intron,retained_intron	intron,intron,exon	TTTATGCTCTTACAGAGGAGACCTTGTAGATAACCACTCCA	294.79
chr11	62623253	62623254	m6A_site_75458	-	m6A_site_75458	m6A	2	GSM1908206,GSM1908212		SNHG1,SNHG1,SNHG1	lincRNA,lincRNA,retained_intron	exon,intron,exon	TCTTTTGAGCGATTGTGCGAACATAGCATAGCACGCACTAT	301.91
chr14	95999263	95999264	m6A_site_136604	-	m6A_site_136604	m6A	2	GSM2203063,GSM2203064	27773535	SNHG10	antisense	exon	AACAATAGAGAATATATTAAACTCTTTCCAAAATAACCTGT	274.68
chr14	95999356	95999357	m6A_site_136605	-	m6A_site_136605	m6A	2	GSM2203063,GSM2203064	27773535	SNHG10	antisense	exon	CAGAGGAACAAGCAACATGAACAGAAATATGTAGAAAAAGC	301.91
chr14	95999369	95999370	m6A_site_136606	-	m6A_site_136606	m6A	2	GSM2203063,GSM2203064	27773535	SNHG10	antisense	exon	ATTCCAGGTAAATCAGAGGAACAAGCAACATGAACAGAAAT	301.91
chr14	95999913	95999914	m6A_site_136607	-	m6A_site_136607	m6A	1	GSM1135037	24284625	SCARNA13,SNHG10	snoRNA,antisense	exon,intron	GGTACCCTCGAGCACACCAGACTTGCAGAAAAAGCATACTC	344.64
chr14	96000266	96000267	m6A_site_136608	-	m6A_site_136608	m6A	1	GSM2203056	27773535	SNHG10,SNHG10	antisense,antisense	intron,exon	AGCGCGGAATGTCCAGGGAGACCTGGTGCCCAAAGCTTGGA	294.79
chr15	25228924	25228925	m6A_site_139930	+	m6A_site_139930	m6A	1	GSM1339407	24981863	AluSx,SNHG14,SNHG14,RP11-701H24.9	Alu,antisense,retained_intron,nonsense_mediated_decay	exon,intron,exon,intron	AGCCTGGGTGACAGAGTGAGACTCCGTCTGGAAAAAAAAAG	344.64
chr15	25243560	25243561	m6A_site_139931	+	m6A_site_139931	m6A	2	GSM1339407,GSM2460347	24981863	SNHG14,RP11-701H24.9,SNHG14	antisense,nonsense_mediated_decay,antisense	intron,intron,exon	ACAAAGAGCATGTGCTTTAGACATTAATGCAGCGACTACCA	296.92
chr15	25243585	25243586	m6A_site_139932	+	m6A_site_139932	m6A	2	GSM1339407,GSM2460347	24981863	SNHG14,SNHG14,RP11-701H24.9	antisense,antisense,nonsense_mediated_decay	intron,exon,intron	AATGCAGCGACTACCATGAAACAGAGTATTGGATTACCTAA	226.96
chr15	25246524	25246525	m6A_site_139933	+	m6A_site_139933	m6A	12	GSE65380,GSM1135032,GSM1135036,GSM1135037,GSM1339395,GSM1339403,GSM1339407,GSM1339423,GSM1339425,GSM1339439,GSM2010452,GSM2460345	2428462524981863	SNHG14,SNHG14	antisense,antisense	intron,exon	GTGATGACTGAAAAAGGGAAACTGTGCCACTATTTGTACCA	274.68
chr15	25246589	25246590	m6A_site_139934	+	m6A_site_139934	m6A	20	GSE65380,GSM1135020,GSM1135025,GSM1135032,GSM1135032,GSM1135036,GSM1135037,GSM1339395,GSM1339403,GSM1339407,GSM1339413,GSM1339417,GSM1339423,GSM1339425,GSM1339439,GSM2010452,GSM2460345,GSM2460347,GSM2460360,GSM908333	2.42846e+23	SNHG14,SNHG14	antisense,antisense	exon,intron	GCTTTTTATGACGTATGGAGACATTCTTCATGTTTGTTTCA	296.92
chr15	25246614	25246615	m6A_site_139935	+	m6A_site_139935	m6A	25	GSE65380,GSM1135020,GSM1135021,GSM1135025,GSM1135032,GSM1135032,GSM1135036,GSM1135037,GSM1272364,GSM1339395,GSM1339403,GSM1339407,GSM1339413,GSM1339417,GSM1339423,GSM1339425,GSM1339439,GSM2010450,GSM2010452,GSM2010454,GSM2460345,GSM2460347,GSM2460360,GSM908333,GSM908346	2.42846e+31	SNHG14,SNHG14	antisense,antisense	intron,exon	CTTCATGTTTGTTTCAGTGGACACTCCTTGCAGATGTAAAA	371.87
chr15	25246636	25246637	m6A_site_139936	+	m6A_site_139936	m6A	27	GSE65380,GSM1135020,GSM1135021,GSM1135025,GSM1135032,GSM1135032,GSM1135036,GSM1135037,GSM1272364,GSM1339395,GSM1339403,GSM1339407,GSM1339413,GSM1339417,GSM1339423,GSM1339425,GSM1339439,GSM2010450,GSM2010452,GSM2010454,GSM2460345,GSM2460347,GSM2460354,GSM2460356,GSM2460360,GSM908333,GSM908346	2.42846e+31	SNHG14,SNHG14	antisense,antisense	exon,intron	ACTCCTTGCAGATGTAAAAAACTGAGAAAACTCACTTTTGG	274.68
chr15	25246645	25246646	m6A_site_139937	+	m6A_site_139937	m6A	30	GSE65380,GSM1135020,GSM1135021,GSM1135025,GSM1135032,GSM1135032,GSM1135036,GSM1135037,GSM1272358,GSM1272364,GSM1272366,GSM1339395,GSM1339403,GSM1339407,GSM1339413,GSM1339417,GSM1339423,GSM1339425,GSM1339435,GSM1339439,GSM2010450,GSM2010452,GSM2010454,GSM2460345,GSM2460347,GSM2460354,GSM2460356,GSM2460360,GSM908333,GSM908346	2.42846e+31	SNHG14,SNHG14	antisense,antisense	exon,intron	AGATGTAAAAAACTGAGAAAACTCACTTTTGGAAAGTGACC	274.68
chr15	25246756	25246757	m6A_site_139938	+	m6A_site_139938	m6A	27	GSM1135032,GSM1135032,GSM1135036,GSM1135037,GSM1272358,GSM1272360,GSM1272364,GSM1272366,GSM1272368,GSM1339395,GSM1339403,GSM1339405,GSM1339407,GSM1339417,GSM1339423,GSM1339425,GSM1339427,GSM1339435,GSM1339439,GSM2010450,GSM2010452,GSM2010454,GSM2460345,GSM2460347,GSM2460354,GSM2483507,GSM908333	2.42846e+31	SNHG14,SNHG14	antisense,antisense	exon,intron	CTCAGGAGCTGGAATGACAGACATTATTGAACAAAGAAATC	296.92
chr15	25246766	25246767	m6A_site_139939	+	m6A_site_139939	m6A	27	GSM1135032,GSM1135032,GSM1135036,GSM1135037,GSM1272358,GSM1272360,GSM1272364,GSM1272366,GSM1272368,GSM1339395,GSM1339403,GSM1339405,GSM1339407,GSM1339417,GSM1339423,GSM1339425,GSM1339427,GSM1339435,GSM1339439,GSM2010450,GSM2010452,GSM2010454,GSM2460345,GSM2460347,GSM2460354,GSM2483507,GSM908333	2.42846e+31	SNHG14,SNHG14	antisense,antisense	intron,exon	GGAATGACAGACATTATTGAACAAAGAAATCAGGATAGTGG	301.91
chr15	25246788	25246789	m6A_site_139940	+	m6A_site_139940	m6A	21	GSM1135032,GSM1135032,GSM1272358,GSM1272360,GSM1272364,GSM1272366,GSM1272368,GSM1339395,GSM1339403,GSM1339407,GSM1339417,GSM1339423,GSM1339425,GSM1339427,GSM1339435,GSM2010450,GSM2010452,GSM2010454,GSM2460345,GSM2460347,GSM2460354	2.42846e+23	SNHG14,SNHG14	antisense,antisense	exon,intron	AAAGAAATCAGGATAGTGGAACTTAAAGGGCTTCATCTCAG	349.63
chr15	25264995	25264996	m6A_site_139941	+	m6A_site_139941	m6A	6	GSM1272366,GSM1339395,GSM1339407,GSM1339417,GSM1339437,GSM1339439	2545683424981863	SNHG14	antisense	exon	ATCTTCAATAGTCAAGGAGGACAAAGACATCTTTCCTGCAG	371.87
chr15	25265001	25265002	m6A_site_139942	+	m6A_site_139942	m6A	6	GSM1272366,GSM1339395,GSM1339407,GSM1339417,GSM1339437,GSM1339439	2545683424981863	SNHG14	antisense	exon	AATAGTCAAGGAGGACAAAGACATCTTTCCTGCAGGTAAAA	296.92
chr15	25265766	25265767	m6A_site_139943	+	m6A_site_139943	m6A	7	GSM1272366,GSM1339395,GSM1339407,GSM1339417,GSM1339421,GSM1339437,GSM1339439	2545683424981863	SNHG14	antisense	exon	TGTGGATAATAGGATCATAGACAAATGGTGGTTCCATCTAC	296.92
chr15	25295815	25295816	m6A_site_139945	+	m6A_site_139945	m6A	1	GSM1908206		SNHG14,SNHG14	antisense,antisense	exon,intron	TCCGGTTGCCACAGGGTCGGACCTGGAGGCTGCAGACCATC	369.74
chr15	25295830	25295831	m6A_site_139946	+	m6A_site_139946	m6A	1	GSM1908206		SNHG14,SNHG14	antisense,antisense	exon,intron	GTCGGACCTGGAGGCTGCAGACCATCGTGGCCCTTTGCAGT	294.79
chr15	25295859	25295860	m6A_site_139947	+	m6A_site_139947	m6A	1	GSM1908206		SNHG14,SNHG14	antisense,antisense	exon,intron	GCCCTTTGCAGTGTTCGGAAACATATGCGCACCCCAGGGAG	226.96
chr15	25359059	25359060	m6A_site_139948	+	m6A_site_139948	m6A	1	GSM1908208		SNHG14,SNHG14,AluJb	antisense,antisense,Alu	intron,exon,exon	AGCCTGGGCGACAAAGTGAGACCCTGTCTAAAAAATAAAAG	294.79
chr15	25360489	25360490	m6A_site_139949	+	m6A_site_139949	m6A	3	GSM1135032,GSM1135032,GSM1908208	24284625	SNHG14,MER54A	antisense,ERVL	exon,exon	TATCCAACTGCCTCCTTTGGACCACTTCATCATGGGACAGC	369.74
chr15	25360505	25360506	m6A_site_139950	+	m6A_site_139950	m6A	3	GSM1135032,GSM1135032,GSM1908208	24284625	SNHG14,MER54A	antisense,ERVL	exon,exon	TTGGACCACTTCATCATGGGACAGCTTGATGCAATCTACTT	371.87
chr15	25360532	25360533	m6A_site_139951	+	m6A_site_139951	m6A	5	GSM1135032,GSM1135032,GSM1135036,GSM1135037,GSM1908208	24284625	MER54A,SNHG14	ERVL,antisense	exon,exon	GATGCAATCTACTTGACAAGACCCTGGAACCCCACACCCCT	294.79
chr15	25360540	25360541	m6A_site_139952	+	m6A_site_139952	m6A	5	GSM1135032,GSM1135032,GSM1135036,GSM1135037,GSM1908208	24284625	SNHG14,MER54A	antisense,ERVL	exon,exon	CTACTTGACAAGACCCTGGAACCCCACACCCCTCATGGAAC	299.78
chr15	25360559	25360560	m6A_site_139953	+	m6A_site_139953	m6A	4	GSM1135032,GSM1135032,GSM1135036,GSM1135037	24284625	SNHG14,MER54A	antisense,ERVL	exon,exon	AACCCCACACCCCTCATGGAACCAGTGTCCACCTCCCAGTC	299.78
chr15	25360598	25360599	m6A_site_139954	+	m6A_site_139954	m6A	5	GSM1135032,GSM1135032,GSM1135036,GSM1135037,GSM1339435	2428462524981863	MER54A,SNHG14	ERVL,antisense	exon,exon	TCACAGTGTGACCCCAGGGAACTCTTGCCTGCTTGCTTTAA	349.63
chr15	25360619	25360620	m6A_site_139955	+	m6A_site_139955	m6A	5	GSM1135032,GSM1135032,GSM1135036,GSM1135037,GSM1339435	2428462524981863	SNHG14,MER54A	antisense,ERVL	exon,exon	CTCTTGCCTGCTTGCTTTAAACCCACCACTTAAAAGTCTCC	224.83
chr15	25360647	25360648	m6A_site_139956	+	m6A_site_139956	m6A	6	GSM1135032,GSM1135032,GSM1135036,GSM1135037,GSM1339421,GSM1339435	2428462524981863	MER54A,SNHG14	ERVL,antisense	exon,exon	CTTAAAAGTCTCCACAGAAAACCTGTTTGAATAGTACCCTT	224.83
chr15	25360771	25360772	m6A_site_139957	+	m6A_site_139957	m6A	1	GSM1135032	24284625	MER54A,SNHG14	ERVL,antisense	exon,exon	TCCCTGACCTCTGCGTGTGGACTCCAGGCATGCCATATACC	419.59
chr15	25364277	25364278	m6A_site_139958	+	m6A_site_139958	m6A	3	GSM1135032,GSM1135032,GSM1135037	24284625	SNHG14,SNHG14	antisense,antisense	intron,exon	CTACTGCCAGCTTCACCAAAACAATGACACAGTCTTCCTTC	226.96
chr15	25364307	25364308	m6A_site_139959	+	m6A_site_139959	m6A	6	GSM1135032,GSM1135032,GSM1135036,GSM1135037,GSM1339423,GSM1339427	2428462524981863	SNHG14,SNHG14	antisense,antisense	intron,exon	AGTCTTCCTTCCGCATGGAGACTCTTCTCTTTCCTGTGTTG	344.64
chr15	25364397	25364398	m6A_site_139960	+	m6A_site_139960	m6A	23	GSE65380,GSM1135032,GSM1135032,GSM1135036,GSM1135037,GSM1166139,GSM1339405,GSM1339407,GSM1339411,GSM1339413,GSM1339415,GSM1339417,GSM1339419,GSM1339421,GSM1339423,GSM1339425,GSM1339427,GSM1339429,GSM1339439,GSM2010450,GSM2010452,GSM2460354,GSM2460360	2.42846e+23	SNHG14,SNHG14	antisense,antisense	exon,intron	GTTGGGATATCATCGATGAGACTTTAATTTGGGCATGGTGA	344.64
chr15	25364556	25364557	m6A_site_139961	+	m6A_site_139961	m6A	5	GSM1339407,GSM1339411,GSM1339417,GSM1339425,GSM1339439	24981863	SNHG14,SNHG14	antisense,antisense	intron,exon	TTTCATTTGCCACATGGTAAACTGAAAAATACAGACTATAT	274.68
chr15	25364570	25364571	m6A_site_139962	+	m6A_site_139962	m6A	5	GSM1339407,GSM1339411,GSM1339417,GSM1339425,GSM1339439	24981863	SNHG14,SNHG14	antisense,antisense	exon,intron	TGGTAAACTGAAAAATACAGACTATATTAAAAAGAAACTGC	344.64
chr15	25364586	25364587	m6A_site_139963	+	m6A_site_139963	m6A	4	GSM1339407,GSM1339417,GSM1339425,GSM1339439	24981863	SNHG14,SNHG14	antisense,antisense	intron,exon	ACAGACTATATTAAAAAGAAACTGCATGATTTTTTTTCAAA	274.68
chr15	25364692	25364693	m6A_site_139964	+	m6A_site_139964	m6A	1	GSM1339407	24981863	SNHG14,SNHG14	antisense,antisense	exon,intron	AGTTTTCCTCTATTAAGTGAACTACATGCATTCTTTTAGTG	349.63
chr15	25364728	25364729	m6A_site_139965	+	m6A_site_139965	m6A	1	GSM1339407	24981863	SNHG14,SNHG14	antisense,antisense	intron,exon	TAGTGGATAGATGCACACAAACACACAAGCCATTATGGGGA	226.96
chr17	74559333	74559334	m6A_site_205342	+	m6A_site_205342	m6A	15	GSE65380,GSM1135021,GSM1135032,GSM1135032,GSM1135036,GSM1135037,GSM1166140,GSM1166143,GSM1166144,GSM1339421,GSM1339427,GSM1339439,GSM928399,GSM928401,GSM928403	2.42846e+31	SNHG16	lincRNA	exon	AACTGAGATTATTCTGGAAAACCTTTTGGCAGTTAGTGAAA	224.83
chr17	74559371	74559372	m6A_site_205343	+	m6A_site_205343	m6A	29	GSE65380,GSM1135021,GSM1135032,GSM1135032,GSM1135036,GSM1135037,GSM1166139,GSM1166140,GSM1166142,GSM1166143,GSM1166144,GSM1339403,GSM1339405,GSM1339407,GSM1339413,GSM1339415,GSM1339417,GSM1339419,GSM1339421,GSM1339423,GSM1339425,GSM1339427,GSM1339435,GSM1339437,GSM1339439,GSM1339441,GSM928399,GSM928401,GSM928403	2.42846e+31	SNHG16	lincRNA	exon	AAATTAGAGTACAACTAAGAACATTTTCAGACCTCCACTGT	301.91
chr17	74559381	74559382	m6A_site_205344	+	m6A_site_205344	m6A	29	GSE65380,GSM1135021,GSM1135032,GSM1135032,GSM1135036,GSM1135037,GSM1166139,GSM1166140,GSM1166142,GSM1166143,GSM1166144,GSM1339403,GSM1339405,GSM1339407,GSM1339413,GSM1339415,GSM1339417,GSM1339419,GSM1339421,GSM1339423,GSM1339425,GSM1339427,GSM1339435,GSM1339437,GSM1339439,GSM1339441,GSM928399,GSM928401,GSM928403	2.42846e+31	SNHG16	lincRNA	exon	ACAACTAAGAACATTTTCAGACCTCCACTGTGGATGACCTG	294.79
chr17	74559426	74559427	m6A_site_205345	+	m6A_site_205345	m6A	45	GSE65380,GSM1135032,GSM1135032,GSM1135036,GSM1135037,GSM1166139,GSM1166140,GSM1166141,GSM1166142,GSM1166143,GSM1166144,GSM1339399,GSM1339401,GSM1339403,GSM1339405,GSM1339407,GSM1339413,GSM1339415,GSM1339417,GSM1339419,GSM1339421,GSM1339425,GSM1339427,GSM1339435,GSM1339437,GSM1339439,GSM1339441,GSM1982257,GSM1982263,GSM2010450,GSM2010452,GSM2460345,GSM2460347,GSM2460348,GSM2460350,GSM2460352,GSM24…	2.42846e+39	SNHG16	lincRNA	exon	TAATCTCACAAATCGATGGGACTGCAAGGATTGTAAACTGA	419.59
chr17	74559442	74559443	m6A_site_205346	+	m6A_site_205346	m6A	45	GSE65380,GSM1135032,GSM1135032,GSM1135036,GSM1135037,GSM1166139,GSM1166140,GSM1166141,GSM1166142,GSM1166143,GSM1166144,GSM1339399,GSM1339401,GSM1339403,GSM1339405,GSM1339407,GSM1339413,GSM1339415,GSM1339417,GSM1339419,GSM1339421,GSM1339425,GSM1339427,GSM1339435,GSM1339437,GSM1339439,GSM1339441,GSM1982257,GSM1982263,GSM2010450,GSM2010452,GSM2460345,GSM2460347,GSM2460348,GSM2460350,GSM2460352,GSM24…	2.42846e+39	SNHG16	lincRNA	exon	TGGGACTGCAAGGATTGTAAACTGAAATGAACATGATTATA	274.68
chr17	74559452	74559453	m6A_site_205347	+	m6A_site_205347	m6A	41	GSE65380,GSM1135032,GSM1135032,GSM1135036,GSM1135037,GSM1166139,GSM1166140,GSM1166141,GSM1166142,GSM1166143,GSM1166144,GSM1339401,GSM1339403,GSM1339405,GSM1339407,GSM1339413,GSM1339415,GSM1339417,GSM1339421,GSM1339425,GSM1339427,GSM1339435,GSM1339439,GSM1982257,GSM1982263,GSM2010450,GSM2010452,GSM2460345,GSM2460347,GSM2460348,GSM2460350,GSM2460352,GSM2460354,GSM2460356,GSM2460360,GSM908329,GSM908…	2.42846e+39	SNHG16	lincRNA	exon	AGGATTGTAAACTGAAATGAACATGATTATACTCTGTTGGA	301.91
chr17	74559488	74559489	m6A_site_205348	+	m6A_site_205348	m6A	35	GSE65380,GSM1135032,GSM1135032,GSM1135036,GSM1135037,GSM1166139,GSM1166140,GSM1166141,GSM1166142,GSM1166143,GSM1166144,GSM1339403,GSM1339405,GSM1339407,GSM1339415,GSM1339425,GSM1339427,GSM1339439,GSM1982257,GSM1982263,GSM2010450,GSM2010452,GSM2460345,GSM2460347,GSM2460348,GSM2460350,GSM2460352,GSM2460354,GSM2460360,GSM908329,GSM908331,GSM908333,GSM908335,GSM928399,GSM928401	2.42846e+39	SNHG16	lincRNA	exon	TTGGAAGAGCCTAAGAGGAAACTGATGCCATGAGTTTCAGA	274.68
chr17	74559696	74559697	m6A_site_205349	+	m6A_site_205349	m6A	1	GSM2460347		SNHG16,SNHG16	lincRNA,lincRNA	intron,exon	CCGCAGAGTGCCTTCCAGGAACAGATCTTTGCATAGAATAT	301.91
chr17	74560730	74560731	m6A_site_205350	+	m6A_site_205350	m6A	3	GSM1135032,GSM1135032,GSM2203064	2428462527773535	THE1B,SNHG16	ERVL-MaLR,lincRNA	exon,exon	GGCCTTCCCAGCCATGTAGAACTGTAAGTCCAATAAACCTC	349.63
chr17	74560746	74560747	m6A_site_205352	+	m6A_site_205352	m6A	8	GSM1135032,GSM1135032,GSM1339401,GSM1339407,GSM2203064,GSM2460345,GSM2460347,GSM928399	2.42846e+31	SNHG16,THE1B	lincRNA,ERVL-MaLR	exon,exon	TAGAACTGTAAGTCCAATAAACCTCTTTTGTAAATTAAAAA	224.83
chr17	74560853	74560854	m6A_site_205353	+	m6A_site_205353	m6A	13	GSM1135032,GSM1135032,GSM1135037,GSM1339401,GSM1339407,GSM1339415,GSM1339419,GSM1339425,GSM2203063,GSM2203064,GSM2460345,GSM2460347,GSM928399	2.42846e+31	SNHG16	lincRNA	exon	TTTGACTACATTATTTCCAAACCAAGTATTCCATCCAAAGG	224.83
chr17	74560875	74560876	m6A_site_205354	+	m6A_site_205354	m6A	12	GSM1135032,GSM1135032,GSM1135037,GSM1339401,GSM1339407,GSM1339419,GSM1339425,GSM2203063,GSM2203064,GSM2460345,GSM2460347,GSM928399	2.42846e+31	SNHG16	lincRNA	exon	CAAGTATTCCATCCAAAGGAACATACTGCTATCATAGAGAC	301.91
chr17	74560894	74560895	m6A_site_205355	+	m6A_site_205355	m6A	8	GSM1135032,GSM1135032,GSM1339401,GSM1339407,GSM2203063,GSM2203064,GSM2460345,GSM928399	2.42846e+31	SNHG16	lincRNA	exon	AACATACTGCTATCATAGAGACCAAGGAGGGACTGTTTAAG	294.79
chr17	74560905	74560906	m6A_site_205356	+	m6A_site_205356	m6A	8	GSM1135032,GSM1135032,GSM1339401,GSM1339407,GSM2203063,GSM2203064,GSM2460345,GSM928399	2.42846e+31	SNHG16	lincRNA	exon	ATCATAGAGACCAAGGAGGGACTGTTTAAGGTTGCCAAGGT	419.59
chr17	74561182	74561183	m6A_site_205364	+	m6A_site_205364	m6A	2	GSM1135032,GSM1135032	24284625	SNHG16	lincRNA	exon	CCACCTTTCAAAGCTGCAGAACCAGACCGTGCCCTAAATTG	299.78
chr17	74561187	74561188	m6A_site_205365	+	m6A_site_205365	m6A	2	GSM1135032,GSM1135032	24284625	SNHG16	lincRNA	exon	TTTCAAAGCTGCAGAACCAGACCGTGCCCTAAATTGACCAA	294.79
chr17	74561256	74561257	m6A_site_205368	+	m6A_site_205368	m6A	5	GSM1135032,GSM1135032,GSM1135036,GSM2203063,GSM2203064	2428462527773535	SNHG16	lincRNA	exon	TGCCAGCTGTCCCTGTGAAGACCCCCCTCCTCCCCCCCAGC	294.79
chr17	74561305	74561306	m6A_site_205369	+	m6A_site_205369	m6A	4	GSM1135032,GSM1135036,GSM2203063,GSM2203064	2428462527773535	SNHG16	lincRNA	exon	TGCACACTGAAGCATCTCAGACTGTGCAAAGCCGTGTAGTC	344.64
chr17	74561332	74561333	m6A_site_205370	+	m6A_site_205370	m6A	2	GSM2203063,GSM2203064	27773535	SNHG16	lincRNA	exon	AAAGCCGTGTAGTCATCAAGACAGTAAATCCCAGGGCTTGG	296.92
chr17	74561385	74561386	m6A_site_205372	+	m6A_site_205372	m6A	2	GSM2203063,GSM2203064	27773535	SNHG16	lincRNA	exon	TGATAACTTGTTTGGATGAGACTTAACTTAAAACCACTTAC	344.64
chr17	74561397	74561398	m6A_site_205373	+	m6A_site_205373	m6A	2	GSM2203063,GSM2203064	27773535	SNHG16	lincRNA	exon	TGGATGAGACTTAACTTAAAACCACTTACAATAAACTTGGG	224.83
chr17	74561411	74561412	m6A_site_205374	+	m6A_site_205374	m6A	2	GSM2203063,GSM2203064	27773535	SNHG16	lincRNA	exon	CTTAAAACCACTTACAATAAACTTGGGAAACTACCGTCAGC	274.68
chr17	74561420	74561421	m6A_site_205375	+	m6A_site_205375	m6A	2	GSM2203063,GSM2203064	27773535	SNHG16	lincRNA	exon	ACTTACAATAAACTTGGGAAACTACCGTCAGCTGAGTTCAA	274.68
chr20	37049252	37049253	m6A_site_291137	-	m6A_site_291137	m6A	11	GSM1135032,GSM1982257,GSM2203043,GSM2203044,GSM2203047,GSM2203051,GSM2203055,GSM2203056,GSM2203059,GSM2203060,GSM2203064	2428462527773535	SNHG17,SNHG17	retained_intron,lincRNA	exon,exon	TTTACCCACCCATTCAATAAACCTTACAGAATTGCTCCATG	224.83
chr20	37049366	37049367	m6A_site_291138	-	m6A_site_291138	m6A	14	GSM1339413,GSM1339415,GSM1339419,GSM1339429,GSM1982257,GSM2203043,GSM2203044,GSM2203047,GSM2203051,GSM2203055,GSM2203056,GSM2203059,GSM2203060,GSM908331	2.49819e+23	SNHG17,SNHG17	lincRNA,retained_intron	exon,exon	GCTGCCTCAGAGGACCGTGGACAGGGAAGGCCAGCCTCGCA	371.87
chr20	37049373	37049374	m6A_site_291139	-	m6A_site_291139	m6A	14	GSM1339413,GSM1339415,GSM1339419,GSM1339429,GSM1982257,GSM2203043,GSM2203044,GSM2203047,GSM2203051,GSM2203055,GSM2203056,GSM2203059,GSM2203060,GSM908331	2.49819e+23	SNHG17,SNHG17	retained_intron,lincRNA	exon,exon	GACTTCAGCTGCCTCAGAGGACCGTGGACAGGGAAGGCCAG	369.74
chr20	37049392	37049393	m6A_site_291140	-	m6A_site_291140	m6A	11	GSM1339413,GSM1339419,GSM1339429,GSM1982257,GSM2203044,GSM2203047,GSM2203051,GSM2203055,GSM2203056,GSM2203059,GSM908331	2.49819e+23	SNHG17,SNHG17	lincRNA,retained_intron	exon,exon	TCGGGGTCCAGACATGGGAGACTTCAGCTGCCTCAGAGGAC	344.64
chr20	37049401	37049402	m6A_site_291141	-	m6A_site_291141	m6A	11	GSM1339413,GSM1339419,GSM1339429,GSM1982257,GSM2203044,GSM2203047,GSM2203051,GSM2203055,GSM2203056,GSM2203059,GSM908331	2.49819e+23	SNHG17,SNHG17	lincRNA,retained_intron	exon,exon	GCACAAGATTCGGGGTCCAGACATGGGAGACTTCAGCTGCC	296.92
chr20	37063901	37063902	m6A_site_291142	-	m6A_site_291142	m6A	28	GSM1135020,GSM1135021,GSM1135024,GSM1135025,GSM1135032,GSM1135032,GSM1339395,GSM1339399,GSM1339401,GSM1339403,GSM1339407,GSM1339409,GSM1339411,GSM1339413,GSM1339415,GSM1339419,GSM1339421,GSM1339423,GSM1339425,GSM1339427,GSM1339429,GSM1339431,GSM1339433,GSM1339435,GSM1339437,GSM2010456,GSM2203047,GSM2203059	2.42846e+23	SNHG17,SNHG17	retained_intron,lincRNA	exon,exon	CCATCTCTCGAAATCTGCAGACATCTTGATTTTTCCCACGC	296.92
chr20	37075471	37075472	m6A_site_291143	+	m6A_site_291143	m6A	3	GSM1135036,GSM2010450,GSM2010456	24284625	SNHG11,SNHG11	retained_intron,lincRNA	exon,exon	GAGGAGTGGTCTTCCCAAGAACCCCTGGTGGCCTCCCAAGG	299.78
chr20	37075528	37075529	m6A_site_291144	+	m6A_site_291144	m6A	3	GSM1135021,GSM2010450,GSM2010456	24284625	SNHG11,SNHG11,SNHG11	lincRNA,lincRNA,retained_intron	intron,exon,exon	CCTCCCCGACAAAAGGGGAAACTGAGGCCCCGAGGGGAGTG	274.68
chr20	37075647	37075648	m6A_site_291145	+	m6A_site_291145	m6A	3	GSM1135021,GSM2010454,GSM2010456	24284625	SNHG11,SNHG11,SNHG11	lincRNA,lincRNA,retained_intron	intron,exon,exon	CGCGTGTCCTCGGGAAAGAGACTGGCGGGTGAGCCGCGCCC	344.64
chr20	37075709	37075710	m6A_site_291146	+	m6A_site_291146	m6A	2	GSM1135021,GSM2010456	24284625	SNHG11,SNHG11,SNHG11	lincRNA,retained_intron,retained_intron	intron,intron,exon	CGACCCCATGCAGACGTCAAACCCCCCTAGGTCGGCACAGC	224.83
chr20	37079239	37079240	m6A_site_291147	+	m6A_site_291147	m6A	1	GSM2010450		SNHG11,SNHG11,SNHG11	lincRNA,lincRNA,retained_intron	intron,exon,exon	ACCCTGTGACTCATGGCTGGACCTTCTTGCCCCTATTGTCT	369.74
chr20	37079327	37079328	m6A_site_291148	+	m6A_site_291148	m6A	1	GSM2010452		SNHG11,SNHG11,SNHG11	lincRNA,retained_intron,lincRNA	intron,exon,exon	AAAGCCCTGTGGCTCTGGGGACTTGGGATCCAGAGTTGAAG	419.59
chr20	37079348	37079349	m6A_site_291149	+	m6A_site_291149	m6A	1	GSM2010452		SNHG11,SNHG11,SNHG11	lincRNA,lincRNA,retained_intron	exon,intron,exon	CTTGGGATCCAGAGTTGAAGACCCTTCAGCTGGCTCTGCCC	294.79
chr20	37079402	37079403	m6A_site_291150	+	m6A_site_291150	m6A	1	GSM2010452		SNHG11,SNHG11,SNHG11	lincRNA,retained_intron,lincRNA	intron,exon,exon	GAGTGCCATGGCCCAGGAAGACAGGTTTTCTTCCATCTAGG	296.92
chr5	9549140	9549141	m6A_site_361320	+	m6A_site_361320	m6A	1	GSM1272366	25456834	SNHG18	lincRNA	exon	TCCCTAAGCTGCCATCTCAGACCAGAGGAACAGGGAGGGGG	294.79
chr5	9549149	9549150	m6A_site_361321	+	m6A_site_361321	m6A	1	GSM1272366	25456834	SNHG18	lincRNA	exon	TGCCATCTCAGACCAGAGGAACAGGGAGGGGGGCTTTCTGG	301.91
chr5	9549175	9549176	m6A_site_361322	+	m6A_site_361322	m6A	2	GSM1272366,GSM1339405	2545683424981863	SNHG18	lincRNA	exon	AGGGGGGCTTTCTGGAAAGAACATCACCTGGAAGAAATCAG	301.91
chr5	9549197	9549198	m6A_site_361323	+	m6A_site_361323	m6A	2	GSM1272366,GSM1339405	2545683424981863	SNHG18	lincRNA	exon	ATCACCTGGAAGAAATCAGGACATGACTGTGGGCCATGAGT	371.87
chr5	9549290	9549291	m6A_site_361324	+	m6A_site_361324	m6A	1	GSM1339405	24981863	SNHG18,SNHG18	lincRNA,lincRNA	intron,exon	TATTAAAATTATAGAAAAAAACCTCAATCCAGAAATCGTGG	224.83
chr5	9550111	9550112	m6A_site_361325	+	m6A_site_361325	m6A	3	GSM1272358,GSM1272366,GSM2460347	25456834	SNHG18	lincRNA	exon	GTTGGCACAGCATGACCTGGACCTCACCTAACCCAGGCAAA	369.74
chr5	9550131	9550132	m6A_site_361326	+	m6A_site_361326	m6A	9	GSM1272358,GSM1272360,GSM1272362,GSM1272366,GSM1272368,GSM1339403,GSM1339405,GSM2460347,GSM2460354	2545683424981863	SNHG18	lincRNA	exon	ACCTCACCTAACCCAGGCAAACTCTGCTCATCTTCGAGCTC	274.68
chr5	9550158	9550159	m6A_site_361327	+	m6A_site_361327	m6A	9	GSM1272358,GSM1272360,GSM1272362,GSM1272366,GSM1272368,GSM1339403,GSM1339405,GSM2460347,GSM2460354	2545683424981863	SNHG18	lincRNA	exon	TCATCTTCGAGCTCTCTGGAACCCATTTCTCAAGGGAGAAC	299.78
chr5	9550177	9550178	m6A_site_361328	+	m6A_site_361328	m6A	12	GSM1272358,GSM1272360,GSM1272362,GSM1272366,GSM1272368,GSM1339403,GSM1339405,GSM1339407,GSM2460345,GSM2460347,GSM2460348,GSM2460354	2545683424981863	SNHG18	lincRNA	exon	AACCCATTTCTCAAGGGAGAACCACATTCCCCCACCTCACA	299.78
chr7	45024397	45024398	m6A_site_413723	-	m6A_site_413723	m6A	1	GSM2203063	27773535	SNHG15,SNHG15	lincRNA,lincRNA	intron,exon	GAACACCTATTTTGCGCCAGACCTCTTAATTGTTTTAAATC	294.79
chr7	45024415	45024416	m6A_site_413724	-	m6A_site_413724	m6A	1	GSM2203063	27773535	SNHG15,SNHG15	lincRNA,lincRNA	intron,exon	GAGGAAGGTGCTAATGTTGAACACCTATTTTGCGCCAGACC	301.91
chr7	45024445	45024446	m6A_site_413725	-	m6A_site_413725	m6A	1	GSM2203063	27773535	SNHG15,SNHG15	lincRNA,lincRNA	intron,exon	GTGCTCATCTTAAAGGAAAAACTCATGGAAGAGGAAGGTGC	274.68
chr7	45024530	45024531	m6A_site_413726	-	m6A_site_413726	m6A	1	GSM1339397	24981863	SNHG15,SNHG15	lincRNA,lincRNA	exon,intron	TACAAGGCAAAGCAAAGAGAACCAAAGTCTCAGTTCTGCAG	299.78
chr7	45024569	45024570	m6A_site_413727	-	m6A_site_413727	m6A	1	GSM1339397	24981863	SNHG15,SNHG15	lincRNA,lincRNA	exon,intron	GAAGAGTCCTGCCCTGAGAGACTCATGGAATAGGATATTTA	344.64
chr7	45024610	45024611	m6A_site_413728	-	m6A_site_413728	m6A	1	GSM1339397	24981863	SNHG15,SNHG15	lincRNA,lincRNA	exon,intron	TGGTAAGGGTAGGAGTTGAAACAGTGAAGAGGAATAACAGG	226.96
chr7	45025886	45025887	m6A_site_413729	-	m6A_site_413729	m6A	1	GSM1908206		SNHG15,SNHG15	lincRNA,lincRNA	exon,intron	CTTCTGCATGACCTGGGTGGACCCCAGTAGGTGGGATGGGA	369.74
chr7	45026233	45026234	m6A_site_413730	-	m6A_site_413730	m6A	6	GSM1339409,GSM1339429,GSM1339431,GSM1339433,GSM1339435,GSM2010450	24981863	SNHG15	lincRNA	exon	GCGTCAGTCTTGGCTGGCAGACCTGTACTCCGTACTCCGTA	294.79
chr7	98611137	98611138	m6A_site_419159	+	m6A_site_419159	m6A	10	GSM1135036,GSM1272360,GSM1272364,GSM1272366,GSM1272368,GSM1339429,GSM2460345,GSM2460360,GSM2483507,GSM2483508	2.42846e+23	AC004893.11	antisense	exon	GCAGCAGGTCGGCGTGCGGGACTCTCAGAATGGCGGCCTGA	419.59
chr7	98611183	98611184	m6A_site_419160	+	m6A_site_419160	m6A	12	GSE65380,GSM1135021,GSM1166139,GSM1272360,GSM1272364,GSM1272366,GSM1272368,GSM1339435,GSM1339437,GSM2460345,GSM2460360,GSM2483508	2.42846e+31	AC004893.11	antisense	exon	GCAGCGGGTCGGCATGCCAGACTCTCGGAGCCCTCAGCTAT	344.64
chr7	98611220	98611221	m6A_site_419161	+	m6A_site_419161	m6A	12	GSE65380,GSM1135021,GSM1166139,GSM1272360,GSM1272364,GSM1272366,GSM1272368,GSM1339435,GSM1339437,GSM2460345,GSM2460347,GSM2483508	2.42846e+31	AC004893.11	antisense	exon	CTATCTTCATGTGTTTCAGGACTGCTGCCATGTAACGTGTG	419.59
chr7	98611411	98611412	m6A_site_419162	+	m6A_site_419162	m6A	8	GSE37003,GSE65380,GSM1135025,GSM1135032,GSM1166139,GSM2460345,GSM2460347,GSM2460358	2428462524209618	AC004893.11	antisense	exon	CACACGCCATGATGTCAGAAACATCTTCTTCGAGGAAGATG	226.96
chr7	98611480	98611481	m6A_site_419163	+	m6A_site_419163	m6A	20	GSE37003,GSE65380,GSM1135025,GSM1135032,GSM1135036,GSM1166139,GSM1272360,GSM1272362,GSM1272364,GSM1272366,GSM1272368,GSM1339395,GSM1339417,GSM2460345,GSM2460347,GSM2460352,GSM2460356,GSM2460358,GSM2460360,GSM908329	2.42846e+39	AC004893.11	antisense	exon	CAGCACGGAGCCCTCTCTGGACCTCTGCCGCAGGCCACAGA	369.74
chr7	98611501	98611502	m6A_site_419164	+	m6A_site_419164	m6A	20	GSE37003,GSE65380,GSM1135025,GSM1135032,GSM1135036,GSM1166139,GSM1272360,GSM1272362,GSM1272364,GSM1272366,GSM1272368,GSM1339395,GSM1339417,GSM2460345,GSM2460347,GSM2460352,GSM2460356,GSM2460358,GSM2460360,GSM908329	2.42846e+39	AC004893.11	antisense	exon	CCTCTGCCGCAGGCCACAGAACCTTCTCCAGCCCTTGACTC	299.78
chr7	98611845	98611846	m6A_site_419165	+	m6A_site_419165	m6A	19	GSE37003,GSE65380,GSM1135025,GSM1272358,GSM1272360,GSM1272362,GSM1272364,GSM1272366,GSM1272368,GSM1339399,GSM1339423,GSM1339435,GSM2460360,GSM2483505,GSM2483506,GSM2483507,GSM2483508,GSM928399,GSM928403	2.42846e+31	AC004893.11	antisense	exon	CCTGGAGCAGCTGTGGAGAAACTGGGAGGGAAGCCCGTCCA	274.68
chr7	98611911	98611912	m6A_site_419166	+	m6A_site_419166	m6A	23	GSE37003,GSE65380,GSM1135037,GSM1272358,GSM1272360,GSM1272362,GSM1272364,GSM1272366,GSM1272368,GSM1339399,GSM1339423,GSM1339435,GSM2010454,GSM2460345,GSM2460358,GSM2460360,GSM2483505,GSM2483506,GSM2483507,GSM2483508,GSM928399,GSM928401,GSM928403	2.42846e+31	AC004893.11	antisense	exon	TCACAGGTCAAGGCCGAGGGACTGATTTTTGCCGGTCTGAC	419.59
chr7	98611935	98611936	m6A_site_419167	+	m6A_site_419167	m6A	21	GSE37003,GSE65380,GSM1135037,GSM1272358,GSM1272360,GSM1272362,GSM1272364,GSM1272366,GSM1272368,GSM1339399,GSM1339423,GSM1339435,GSM2010454,GSM2460345,GSM2460358,GSM2460360,GSM2483505,GSM2483506,GSM928399,GSM928401,GSM928403	2.42846e+31	AC004893.11	antisense	exon	ATTTTTGCCGGTCTGACTGGACTCAAGTTACTTCCCAGTTC	419.59
chr7	98611980	98611981	m6A_site_419168	+	m6A_site_419168	m6A	14	GSE65380,GSM1272358,GSM1272360,GSM1272362,GSM1272364,GSM1272366,GSM1272368,GSM1339399,GSM1339423,GSM1339435,GSM2460345,GSM2460360,GSM928401,GSM928403	2.54568e+23	AC004893.11	antisense	exon	CAGAGAGCTGTCTTTGTGAGACAGTGTCTTGGGTTCTGGAA	296.92
chr7	98612210	98612211	m6A_site_419169	+	m6A_site_419169	m6A	1	GSM1272366	25456834	AC004893.11	antisense	exon	GGTGGCGTTAGGGTTGGGGGACATTTGTCTTTCACACTGGA	371.87
chr7	98612453	98612454	m6A_site_419170	+	m6A_site_419170	m6A	4	GSM1272360,GSM1272364,GSM1339423,GSM2483505	2545683424981863	AC004893.11	antisense	exon	CAGCAACTCAGTGACCATGAACCTCAGCTCTGTCCACCCGG	299.78
chr7	98612495	98612496	m6A_site_419171	+	m6A_site_419171	m6A	5	GSM1135021,GSM1272360,GSM1272364,GSM1339423,GSM2483505	2.42846e+23	AC004893.11	antisense	exon	ACAGCATTGCTGGGAGCTGGACCCGGGAGGCTGCCGGCTCC	369.74
chr7	98645297	98645298	m6A_site_419204	+	m6A_site_419204	m6A	2	GSM2283210,GSM2283213	27371828	AC004893.11	antisense	exon	GGTCTGGGCAGTGGCCCTGAACTCTCTACCTCAAAGATTTC	349.63
chr7	98645326	98645327	m6A_site_419205	+	m6A_site_419205	m6A	3	GSM2283210,GSM2283212,GSM2283213	27371828	AC004893.11	antisense	exon	CTCAAAGATTTCTTCTCTGGACACTTCGATGCGGCAATGAC	371.87
chr7	98645385	98645386	m6A_site_419208	+	m6A_site_419208	m6A	4	GSM2010454,GSM2283210,GSM2283212,GSM2483506	27371828	AC004893.11	antisense	exon	GCGACAGTTCGTGTCTGAGGACTTTCAGCTTCTGGACTAGA	419.59
chr7	98645400	98645401	m6A_site_419209	+	m6A_site_419209	m6A	4	GSM2010454,GSM2283210,GSM2283212,GSM2483506	27371828	AC004893.11	antisense	exon	TGAGGACTTTCAGCTTCTGGACTAGATCTCTTTCGTATCTC	419.59
chr1	178512009	178512010	m6A_site_34163	+	m6A_site_34163	m6A	11	GSE65380,GSM1272358,GSM1272360,GSM1272362,GSM1272366,GSM1272368,GSM2010450,GSM2010452,GSM2460345,GSM928399,GSM928403	2545683422608085	C1ORF220,TEX35,C1orf220	protein_coding,nonsense_mediated_decay,lincRNA	utr5,intron,exon	GCCTACGGGGCTGGCCTCGGACTGGATGGGGGTAAGGACGG	419.59
chr1	178514096	178514097	m6A_site_34164	+	m6A_site_34164	m6A	2	GSM2010450,GSM2010452		C1orf220,C1ORF220,C1orf220,TEX35	lincRNA,protein_coding,lincRNA,nonsense_mediated_decay	exon,intron,intron,intron	AGAATCATGGCAAGCGAGAAACTGTCGTTCATAAGAGTTCA	274.68
chr1	178514405	178514406	m6A_site_34165	+	m6A_site_34165	m6A	9	GSM1272358,GSM1272360,GSM1272366,GSM1272368,GSM2010450,GSM2010452,GSM2010454,GSM928399,GSM928403	2545683422608085	C1ORF220,TEX35,C1orf220	protein_coding,nonsense_mediated_decay,lincRNA	utr5,intron,exon	TTATTTGCCAACAACAGAGAACTTGCTCTGCAGCAGCCCCA	349.63
chr1	178514438	178514439	m6A_site_34166	+	m6A_site_34166	m6A	9	GSM1272358,GSM1272360,GSM1272366,GSM2010450,GSM2010452,GSM2010454,GSM2460345,GSM928399,GSM928403	2545683422608085	C1orf220,TEX35,C1ORF220	lincRNA,nonsense_mediated_decay,protein_coding	exon,intron,utr5	CAGCCCCAGGCTCTCTGGGGACCCCACAGGCTATGCAGATC	369.74
chr1	178514471	178514472	m6A_site_34167	+	m6A_site_34167	m6A	9	GSM1272358,GSM1272360,GSM1272366,GSM2010450,GSM2010452,GSM2010454,GSM2460345,GSM928399,GSM928403	2545683422608085	C1orf220,C1ORF220,TEX35	lincRNA,protein_coding,nonsense_mediated_decay	exon,utr5,intron	TGCAGATCCCCCACCCCAGAACCACAGAAGGAGACAGAGCA	299.78
chr1	178514484	178514485	m6A_site_34168	+	m6A_site_34168	m6A	9	GSM1272358,GSM1272360,GSM1272366,GSM2010450,GSM2010452,GSM2010454,GSM2460345,GSM928399,GSM928403	2545683422608085	C1orf220,C1ORF220,TEX35	lincRNA,protein_coding,nonsense_mediated_decay	exon,utr5,intron	CCCCAGAACCACAGAAGGAGACAGAGCAGAAGCACACCCCG	296.92
chr1	178514520	178514521	m6A_site_34169	+	m6A_site_34169	m6A	11	GSM1272358,GSM1272360,GSM1272366,GSM2010450,GSM2010452,GSM2010454,GSM2460345,GSM2460352,GSM928399,GSM928401,GSM928403	2545683422608085	C1ORF220,C1orf220,TEX35	protein_coding,lincRNA,nonsense_mediated_decay	utr5,exon,intron	CCCCGTCTTCCAGGCCCAGGACAGCTGCTGAGCTCCAGGAC	371.87
chr1	178514539	178514540	m6A_site_34170	+	m6A_site_34170	m6A	13	GSE65380,GSM1272358,GSM1272360,GSM1272366,GSM2010450,GSM2010452,GSM2010454,GSM2460345,GSM2460347,GSM2460352,GSM928399,GSM928401,GSM928403	2545683422608085	C1orf220,C1ORF220,TEX35	lincRNA,protein_coding,nonsense_mediated_decay	exon,utr5,intron	GACAGCTGCTGAGCTCCAGGACACGGACTCTTGAAGGTTGA	371.87
chr1	178514545	178514546	m6A_site_34171	+	m6A_site_34171	m6A	13	GSE65380,GSM1272358,GSM1272360,GSM1272366,GSM2010450,GSM2010452,GSM2010454,GSM2460345,GSM2460347,GSM2460352,GSM928399,GSM928401,GSM928403	2545683422608085	C1orf220,C1ORF220,TEX35	lincRNA,protein_coding,nonsense_mediated_decay	exon,utr5,intron	TGCTGAGCTCCAGGACACGGACTCTTGAAGGTTGATTTTGA	419.59
chr1	178514588	178514589	m6A_site_34172	+	m6A_site_34172	m6A	12	GSE65380,GSM1272358,GSM1272366,GSM1272368,GSM2010450,GSM2010452,GSM2010454,GSM2460345,GSM2460347,GSM928399,GSM928401,GSM928403	2545683422608085	C1ORF220,C1orf220,TEX35	protein_coding,lincRNA,nonsense_mediated_decay	utr5,exon,intron	ACTTACTAAGCTCCAGCTGAACCAGTTCCACTTCTTTAACC	299.78
chr1	178514685	178514686	m6A_site_34173	+	m6A_site_34173	m6A	13	GSM1272358,GSM1272360,GSM1272362,GSM1272364,GSM1272366,GSM1272368,GSM2010450,GSM2010452,GSM2010454,GSM2010456,GSM928399,GSM928401,GSM928403	2545683422608085	C1ORF220,C1orf220,TEX35	protein_coding,lincRNA,nonsense_mediated_decay	cds,exon,intron	AGATTGAGGGAGGCTGAAAGACTTGGCCCCAAGTCACAATG	344.64
chr1	178514800	178514801	m6A_site_34174	+	m6A_site_34174	m6A	13	GSM1272358,GSM1272360,GSM1272362,GSM1272364,GSM1272366,GSM1272368,GSM2010450,GSM2010452,GSM2010454,GSM2010456,GSM928399,GSM928401,GSM928403	2545683422608085	TEX35,C1orf220,C1ORF220	nonsense_mediated_decay,lincRNA,protein_coding	intron,exon,cds	CCACGAAGGATGGACGAGGGACATGGGGGAGCAAGCCCAGC	371.87
chr1	178514871	178514872	m6A_site_34175	+	m6A_site_34175	m6A	2	GSM928399,GSM928401	22608085	C1orf220,TEX35,C1ORF220	lincRNA,nonsense_mediated_decay,protein_coding	exon,intron,cds	CAGCTTCTGCAGTTGGGAAGACTGAACAGTGATCTTCAGTT	344.64
chr1	178514876	178514877	m6A_site_34176	+	m6A_site_34176	m6A	2	GSM928399,GSM928401	22608085	TEX35,C1ORF220,C1orf220	nonsense_mediated_decay,protein_coding,lincRNA	intron,cds,exon	TCTGCAGTTGGGAAGACTGAACAGTGATCTTCAGTTTGTTC	301.91
chr1	178514981	178514982	m6A_site_34177	+	m6A_site_34177	m6A	2	GSM2010452,GSM928399	22608085	C1orf220,C1ORF220,TEX35	lincRNA,protein_coding,nonsense_mediated_decay	exon,cds,intron	ATTATCATTTCATGCCCTAAACCAAAAAATAAACTCTACAA	224.83
chr1	178514993	178514994	m6A_site_34178	+	m6A_site_34178	m6A	2	GSM2010452,GSM928399	22608085	TEX35,C1orf220,C1ORF220	nonsense_mediated_decay,lincRNA,protein_coding	intron,exon,cds	TGCCCTAAACCAAAAAATAAACTCTACAAACATCAACATTA	274.68
chr1	178515002	178515003	m6A_site_34179	+	m6A_site_34179	m6A	2	GSM2010452,GSM928399	22608085	TEX35,C1ORF220,C1orf220	nonsense_mediated_decay,protein_coding,lincRNA	intron,cds,exon	CCAAAAAATAAACTCTACAAACATCAACATTACATAGGACA	226.96
chr1	178515020	178515021	m6A_site_34180	+	m6A_site_34180	m6A	1	GSM928399	22608085	C1ORF220,C1orf220,TEX35	protein_coding,lincRNA,nonsense_mediated_decay	utr3,exon,intron	AAACATCAACATTACATAGGACAGGATCTGGCCCACAGGTA	371.87
chr1	178516266	178516267	m6A_site_34181	+	m6A_site_34181	m6A	1	GSM928399	22608085	C1orf220,C1ORF220,TEX35	lincRNA,protein_coding,nonsense_mediated_decay	exon,utr3,utr3	TTTTTCAATGAGAAGAATGAACAGACCTAGTGGGCGTTGCC	301.91
chr1	178516292	178516293	m6A_site_34182	+	m6A_site_34182	m6A	1	GSM928399	22608085	C1orf220,C1ORF220,TEX35,MER115	lincRNA,protein_coding,nonsense_mediated_decay,hAT-Tip100	exon,utr3,utr3,exon	CTAGTGGGCGTTGCCTTTAGACCCAGGTAAGAGGAATCCCA	294.79
chr1	178516321	178516322	m6A_site_34183	+	m6A_site_34183	m6A	1	GSM928399	22608085	C1orf220,C1ORF220,MER115,TEX35	lincRNA,protein_coding,hAT-Tip100,nonsense_mediated_decay	exon,utr3,exon,intron	AGAGGAATCCCAGCCTTGGGACATTACTTTCAAGGGCCAAG	371.87
chr1	178517250	178517251	m6A_site_34184	+	m6A_site_34184	m6A	1	GSM2010452		C1ORF220,MER115,C1orf220,TEX35	protein_coding,hAT-Tip100,lincRNA,nonsense_mediated_decay	utr3,exon,exon,intron	CCACATGCCTGTATGGAAGAACTTTCATGGCACCGGAGCCT	349.63
chr1	178517300	178517301	m6A_site_34185	+	m6A_site_34185	m6A	1	GSM2010452		MER115,C1ORF220,TEX35,C1orf220	hAT-Tip100,protein_coding,nonsense_mediated_decay,lincRNA	exon,utr3,intron,exon	AGAAGTGGGCTGGGCTATAGACTGGGCACCAGGGACTATCA	344.64
chr8	145721485	145721486	m6A_site_445023	-	m6A_site_445023	m6A	1	GSM2460360		CTD-2517M22.14,CTD-2517M22.14	retained_intron,retained_intron	intron,exon	GCAGGGTGAGGTCTCGTGGAACAGCCTTGAGGGCTTTGCAG	301.91
chr8	145721828	145721829	m6A_site_445024	-	m6A_site_445024	m6A	11	GSM1135020,GSM1135021,GSM1135032,GSM1166139,GSM1166140,GSM1166144,GSM1339439,GSM2460360,GSM2483505,GSM2483507,GSM2483508	2.42846e+23	CTD-2517M22.14	retained_intron	exon	TCACACCTGAGAAGTGGGGAACAAGGAAGCATATCAAGGCC	301.91
chr8	145722222	145722223	m6A_site_445030	-	m6A_site_445030	m6A	29	GSM1135021,GSM1135028,GSM1135032,GSM1135036,GSM1135037,GSM1166139,GSM1272358,GSM1272360,GSM1272362,GSM1272364,GSM1272366,GSM1272368,GSM1339409,GSM1339413,GSM1339419,GSM1339421,GSM1339423,GSM1339425,GSM1339429,GSM1339435,GSM1339439,GSM1982257,GSM1982263,GSM2010450,GSM2010456,GSM2460345,GSM2460347,GSM2460360,GSM928403	2.42846e+39	CTD-2517M22.14	retained_intron	exon	GCCTCAGTGCAGGGTCTGAAACTAATTACCCAGATAACAAG	274.68
chr8	145722251	145722252	m6A_site_445032	-	m6A_site_445032	m6A	12	GSM1135021,GSM1135028,GSM1135036,GSM1135037,GSM1272360,GSM1272366,GSM1272368,GSM1339439,GSM1982257,GSM2010456,GSM2460345,GSM2460347	2.42846e+23	CTD-2517M22.14	retained_intron	exon	CTATGGGAGGCAGCCCCGAGACCTGGCCGGCCTCAGTGCAG	294.79
chr8	145722345	145722346	m6A_site_445033	-	m6A_site_445033	m6A	2	GSM1135021,GSM1135024	24284625	CTD-2517M22.14	retained_intron	exon	AGTGTGGGAGGGCACCCCAAACCTGCTCCCCAGGCCAGCCT	224.83
chr8	145722484	145722485	m6A_site_445034	-	m6A_site_445034	m6A	4	GSM1135021,GSM1135029,GSM2010450,GSM2010456	24284625	CTD-2517M22.14	retained_intron	exon	GGGGTGGGGCAGCTAGCTGGACTGGCACCCTCGGGGGCATC	419.59
chr8	145722723	145722724	m6A_site_445035	-	m6A_site_445035	m6A	4	GSM2010454,GSM2010456,GSM2332985,GSM2332990	27773536	CTD-2517M22.14	retained_intron	exon	TTCCGGGGACGCTCCCCAGGACCCTTCTTGCCCTGGGCCTC	369.74
chr8	145722776	145722777	m6A_site_445036	-	m6A_site_445036	m6A	5	GSM1135020,GSM2332985,GSM2332988,GSM2332989,GSM2332990	2428462527773536	CTD-2517M22.14,CTD-2517M22.14	antisense,retained_intron	exon,exon	CAACACTGGGAGGGAAGAGGACCTGCTTCAGGAGCCCTTGG	369.74
chr8	145722797	145722798	m6A_site_445037	-	m6A_site_445037	m6A	4	GSM2332985,GSM2332988,GSM2332989,GSM2332990	27773536	CTD-2517M22.14,CTD-2517M22.14	retained_intron,antisense	exon,exon	GGGCAGCGGCCTCCAGAAGGACAACACTGGGAGGGAAGAGG	371.87
chr8	145723393	145723394	m6A_site_445038	-	m6A_site_445038	m6A	2	GSM2332985,GSM2332986	27773536	CTD-2517M22.14,CTD-2517M22.14	antisense,retained_intron	exon,exon	TCCAGAGCACCAGAAGTGGAACCCACACAGCTGGGGCTGCA	299.78
chr8	145723415	145723416	m6A_site_445039	-	m6A_site_445039	m6A	1	GSM2332986	27773536	CTD-2517M22.14,CTD-2517M22.14	antisense,retained_intron	exon,exon	ACAGTGCCTCTTCCCCCAAGACTCCAGAGCACCAGAAGTGG	344.64
chr8	145723899	145723900	m6A_site_445041	-	m6A_site_445041	m6A	6	GSM2332985,GSM2332986,GSM2332987,GSM2332988,GSM2332989,GSM2332990	27773536	CTD-2517M22.14,CTD-2517M22.14,CTD-2517M22.14	retained_intron,antisense,retained_intron	exon,intron,intron	CCAGCCCTCCGACCCCCAGAACAGGCCGTGCTCCTGTGTGA	301.91
chr8	145724057	145724058	m6A_site_445043	-	m6A_site_445043	m6A	15	GSM2010450,GSM2010452,GSM2010454,GSM2010456,GSM2283210,GSM2283211,GSM2283212,GSM2283213,GSM2283214,GSM2332985,GSM2332986,GSM2332987,GSM2332988,GSM2332989,GSM2332990	2737182827773536	CTD-2517M22.14,CTD-2517M22.14,CTD-2517M22.14	retained_intron,antisense,retained_intron	exon,intron,intron	CCCAGGGAAGGACAAGGAAGACAGTGGTGCCGATGGCAGGA	296.92
chr8	145724066	145724067	m6A_site_445044	-	m6A_site_445044	m6A	15	GSM2010450,GSM2010452,GSM2010454,GSM2010456,GSM2283210,GSM2283211,GSM2283212,GSM2283213,GSM2283214,GSM2332985,GSM2332986,GSM2332987,GSM2332988,GSM2332989,GSM2332990	2737182827773536	CTD-2517M22.14,CTD-2517M22.14,CTD-2517M22.14	retained_intron,antisense,retained_intron	intron,intron,exon	GGCCCAGGACCCAGGGAAGGACAAGGAAGACAGTGGTGCCG	371.87
chr8	145724078	145724079	m6A_site_445045	-	m6A_site_445045	m6A	15	GSM2010450,GSM2010452,GSM2010454,GSM2010456,GSM2283210,GSM2283211,GSM2283212,GSM2283213,GSM2283214,GSM2332985,GSM2332986,GSM2332987,GSM2332988,GSM2332989,GSM2332990	2737182827773536	CTD-2517M22.14,CTD-2517M22.14,CTD-2517M22.14	antisense,retained_intron,retained_intron	intron,exon,intron	CAACTGTGCTTCGGCCCAGGACCCAGGGAAGGACAAGGAAG	369.74
chr8	145724127	145724128	m6A_site_445048	-	m6A_site_445048	m6A	15	GSM2010450,GSM2010452,GSM2010454,GSM2010456,GSM2283210,GSM2283211,GSM2283212,GSM2283213,GSM2283214,GSM2332985,GSM2332986,GSM2332987,GSM2332988,GSM2332989,GSM2332990	2737182827773536	CTD-2517M22.14,CTD-2517M22.14,CTD-2517M22.14	retained_intron,retained_intron,antisense	intron,exon,intron	AAAAAGGTGGCGAGGTGAGGACAGGGTCCTGCCCCTGGTCA	371.87
chr8	145724152	145724153	m6A_site_445049	-	m6A_site_445049	m6A	15	GSM2010450,GSM2010452,GSM2010454,GSM2010456,GSM2283210,GSM2283211,GSM2283212,GSM2283213,GSM2283214,GSM2332985,GSM2332986,GSM2332987,GSM2332988,GSM2332989,GSM2332990	2737182827773536	CTD-2517M22.14,CTD-2517M22.14,CTD-2517M22.14	retained_intron,retained_intron,antisense	intron,exon,exon	CACTCCCAAGGAACTGGCGGACTGCAAAAAGGTGGCGAGGT	419.59
chr8	145724160	145724161	m6A_site_445050	-	m6A_site_445050	m6A	15	GSM2010450,GSM2010452,GSM2010454,GSM2010456,GSM2283210,GSM2283211,GSM2283212,GSM2283213,GSM2283214,GSM2332985,GSM2332986,GSM2332987,GSM2332988,GSM2332989,GSM2332990	2737182827773536	CTD-2517M22.14,CTD-2517M22.14,CTD-2517M22.14	antisense,retained_intron,retained_intron	exon,intron,exon	GCTGACCCCACTCCCAAGGAACTGGCGGACTGCAAAAAGGT	349.63
chr8	145724544	145724545	m6A_site_445051	-	m6A_site_445051	m6A	11	GSM2010450,GSM2010452,GSM2010456,GSM2283212,GSM2283213,GSM2332985,GSM2332986,GSM2332987,GSM2332988,GSM2332989,GSM2332990	2737182827773536	CTD-2517M22.14,CTD-2517M22.14	antisense,retained_intron	exon,exon	CAGCAAAGGTGAAGGCGGGAACACAGGAGGCCGAGAGCCAC	301.91
chr8	145724577	145724578	m6A_site_445052	-	m6A_site_445052	m6A	11	GSM2010450,GSM2010452,GSM2010456,GSM2283212,GSM2283213,GSM2332985,GSM2332986,GSM2332987,GSM2332988,GSM2332989,GSM2332990	2737182827773536	CTD-2517M22.14,CTD-2517M22.14	antisense,retained_intron	exon,exon	GCCCTGCTCTCCATGCCAGGACACAGGCAGGGTCAGCAAAG	371.87
chr8	145724640	145724641	m6A_site_445053	-	m6A_site_445053	m6A	8	GSM2010450,GSM2010456,GSM2283212,GSM2283213,GSM2332985,GSM2332988,GSM2332989,GSM2332990	2737182827773536	CTD-2517M22.14,CTD-2517M22.14,CTD-2517M22.14	retained_intron,antisense,antisense	exon,exon,intron	CGAATGCTGGGGAGGCAGGGACCGCGCTGCCCTGGGCACAT	369.74
chr8	145724718	145724719	m6A_site_445054	-	m6A_site_445054	m6A	2	GSM2283213,GSM2332988	2737182827773536	CTD-2517M22.14,CTD-2517M22.14	retained_intron,antisense	exon,intron	TGCCCTCCTCACTGACCAAGACATTTCTCTGTGCACACTCT	296.92
chr8	145724868	145724869	m6A_site_445055	-	m6A_site_445055	m6A	1	GSM2010450		CTD-2517M22.14,CTD-2517M22.14	antisense,retained_intron	exon,exon	GGAAGGGAGGAGGCTCATGGACCCTCCCTGCTCAGAGTTCC	369.74
chr8	145725025	145725026	m6A_site_445056	-	m6A_site_445056	m6A	2	GSM2010450,GSM2010456		CTD-2517M22.14,CTD-2517M22.14,CTD-2517M22.14	retained_intron,antisense,retained_intron	exon,intron,intron	AGGAGCAGGCCTACCTGTGGACACCCCACATCCCCGCCTGC	371.87
chr8	145725074	145725075	m6A_site_445057	-	m6A_site_445057	m6A	2	GSM2010450,GSM2010456		CTD-2517M22.14,CTD-2517M22.14,CTD-2517M22.14	antisense,retained_intron,retained_intron	intron,intron,exon	GCGGTGAAGGGGAGCCCAGAACACAGAAGGGGGTGTCTGTG	301.91
chr8	145730364	145730365	m6A_site_445082	-	m6A_site_445082	m6A	1	GSM1339439	24981863	CTD-2517M22.14,CTD-2517M22.14	antisense,retained_intron	exon,exon	GGCCCCTGGACTCGGGCAGGACAGGATGGGAAGTACAGGTG	371.87
chr20	34634802	34634803	m6A_site_290355	-	m6A_site_290355	m6A	1	GSM2203063	27773535	LINC00657	lincRNA	exon	ATGCTTAGGAGCGAATGCAGACTATTCATTGGGTGTTTGGG	344.64
chr20	34634827	34634828	m6A_site_290356	-	m6A_site_290356	m6A	1	GSM2203063	27773535	LINC00657	lincRNA	exon	TTGGGAATGGAATTGTTAAAACTTGATGCTTAGGAGCGAAT	274.68
chr20	34635116	34635117	m6A_site_290357	-	m6A_site_290357	m6A	1	GSM1908210		LINC00657,AluSc	lincRNA,Alu	exon,exon	ATCTTGGCCAACATGGTGAAACCCCATCTTTACTAAAAATA	224.83
chr20	34635986	34635987	m6A_site_290358	-	m6A_site_290358	m6A	1	GSM1339415	24981863	LINC00657	lincRNA	exon	GAAGGAATGAAGGGTTCTAGACCAGAATGTTCGTATTTAGA	294.79
chr20	34636082	34636083	m6A_site_290359	-	m6A_site_290359	m6A	7	GSM1339407,GSM1339415,GSM1339419,GSM1339423,GSM1339425,GSM1339427,GSM1339429	24981863	LINC00657	lincRNA	exon	AAGGCTGTCTTCTGAAAAGGACTTTTGGAAGTGAGATAACA	419.59
chr20	34636139	34636140	m6A_site_290360	-	m6A_site_290360	m6A	7	GSM1339407,GSM1339415,GSM1339419,GSM1339423,GSM1339425,GSM1339427,GSM1339429	24981863	LINC00657	lincRNA	exon	GACAGAAGTAGAGTTAGTAAACTAACACATTTTGTACACTT	274.68
chr20	34636361	34636362	m6A_site_290361	-	m6A_site_290361	m6A	1	GSM1339427	24981863	LINC00657	lincRNA	exon	TTTGGAAGTGGAATTGTTGAACCACCTGGGAGGTGGGAGGG	299.78
chr20	34636398	34636399	m6A_site_290362	-	m6A_site_290362	m6A	1	GSM1339427	24981863	LINC00657	lincRNA	exon	TTTGTAAATAGCTTTTAAAAACTGATGGGAAATGCTGTTTG	274.68
chr20	34636496	34636497	m6A_site_290363	-	m6A_site_290363	m6A	1	GSM928399	22608085	LINC00657	lincRNA	exon	CAGTGCTGTGTATGTGGTGGACAAGTTATATGAAATATCTA	371.87
chr20	34636689	34636690	m6A_site_290364	-	m6A_site_290364	m6A	10	GSM1135032,GSM1135032,GSM1135037,GSM1339401,GSM1339405,GSM1339407,GSM1339415,GSM1339425,GSM1339439,GSM928399	2.42846e+23	LINC00657	lincRNA	exon	AAAACTTGTCTTCTGTAAAGACTTTTGCATAGGAATTTGTT	344.64
chr20	34636706	34636707	m6A_site_290365	-	m6A_site_290365	m6A	9	GSM1135032,GSM1135032,GSM1135037,GSM1339401,GSM1339407,GSM1339415,GSM1339425,GSM1339439,GSM928399	2.42846e+23	LINC00657	lincRNA	exon	GTGTTGAAATTCGTAGGAAAACTTGTCTTCTGTAAAGACTT	274.68
chr20	34637794	34637795	m6A_site_290366	-	m6A_site_290366	m6A	35	GSM1135020,GSM1135021,GSM1135024,GSM1135025,GSM1135028,GSM1135029,GSM1135032,GSM1135032,GSM1135036,GSM1135037,GSM1339395,GSM1339397,GSM1339399,GSM1339401,GSM1339403,GSM1339405,GSM1339407,GSM1339409,GSM1339411,GSM1339413,GSM1339415,GSM1339417,GSM1339419,GSM1339421,GSM1339423,GSM1339425,GSM1339427,GSM1339429,GSM1339433,GSM1339435,GSM1339437,GSM1339439,GSM1339441,GSM928399,GSM928401	2.42846e+23	LINC00657	lincRNA	exon	AGACTGGTCATATTTAGAAGACATTTTCATATTCTATCCAT	296.92
chr20	34637812	34637813	m6A_site_290367	-	m6A_site_290367	m6A	66	GSE37003,GSM1135020,GSM1135021,GSM1135024,GSM1135025,GSM1135028,GSM1135029,GSM1135032,GSM1135032,GSM1135036,GSM1135037,GSM1166139,GSM1166140,GSM1166141,GSM1166142,GSM1166144,GSM1272368,GSM1339393,GSM1339395,GSM1339397,GSM1339399,GSM1339401,GSM1339403,GSM1339405,GSM1339407,GSM1339409,GSM1339411,GSM1339413,GSM1339415,GSM1339417,GSM1339419,GSM1339421,GSM1339423,GSM1339425,GSM1339427,GSM1339429,GSM13…	2.42846e+71	LINC00657	lincRNA	exon	AGAAGAAGGTTCTATGCTAGACTGGTCATATTTAGAAGACA	344.64
chr20	34637846	34637847	m6A_site_290368	-	m6A_site_290368	m6A	69	GSE37003,GSE65380,GSM1135020,GSM1135021,GSM1135024,GSM1135025,GSM1135028,GSM1135029,GSM1135032,GSM1135032,GSM1135036,GSM1135037,GSM1166139,GSM1166140,GSM1166141,GSM1166142,GSM1166144,GSM1272368,GSM1339393,GSM1339395,GSM1339397,GSM1339399,GSM1339401,GSM1339403,GSM1339405,GSM1339407,GSM1339409,GSM1339411,GSM1339413,GSM1339415,GSM1339417,GSM1339419,GSM1339421,GSM1339423,GSM1339425,GSM1339427,GSM1339…	2.42846e+71	LINC00657	lincRNA	exon	AGATGACATGGAGCTGGAAGACCTGAGAAGGAAGAGAAGAA	294.79
chr20	34638067	34638068	m6A_site_290369	-	m6A_site_290369	m6A	61	GSE65380,GSM1135020,GSM1135021,GSM1135024,GSM1135025,GSM1135028,GSM1135029,GSM1135032,GSM1135032,GSM1135036,GSM1135037,GSM1166139,GSM1166140,GSM1166141,GSM1166142,GSM1166143,GSM1166144,GSM1339393,GSM1339395,GSM1339397,GSM1339399,GSM1339401,GSM1339403,GSM1339405,GSM1339407,GSM1339409,GSM1339411,GSM1339413,GSM1339415,GSM1339417,GSM1339419,GSM1339421,GSM1339423,GSM1339425,GSM1339427,GSM1339429,GSM13…	2.42846e+55	LINC00657	lincRNA	exon	CCCCAACCTTTTAATAGAAAACATTTGTCACATCTAGCCCT	226.96
chr20	34638228	34638229	m6A_site_290370	-	m6A_site_290370	m6A	87	GSE37003,GSE65380,GSM1135020,GSM1135021,GSM1135024,GSM1135025,GSM1135028,GSM1135029,GSM1135032,GSM1135032,GSM1135036,GSM1135037,GSM1166139,GSM1166140,GSM1166141,GSM1166142,GSM1166143,GSM1272358,GSM1272360,GSM1272362,GSM1272364,GSM1272366,GSM1272368,GSM1339393,GSM1339395,GSM1339397,GSM1339399,GSM1339401,GSM1339403,GSM1339405,GSM1339407,GSM1339409,GSM1339411,GSM1339413,GSM1339415,GSM1339417,GSM1339…	2.42846e+71	LINC00657	lincRNA	exon	GTTGGTCTTCATTCTACCAGACTTTGCTGTCGGAAGAGAGA	344.64
chr20	34638325	34638326	m6A_site_290371	-	m6A_site_290371	m6A	91	GSE37003,GSE65380,GSM1135020,GSM1135021,GSM1135024,GSM1135025,GSM1135028,GSM1135029,GSM1135032,GSM1135032,GSM1135036,GSM1135037,GSM1166139,GSM1166140,GSM1166141,GSM1166142,GSM1166143,GSM1272358,GSM1272360,GSM1272362,GSM1272364,GSM1272366,GSM1272368,GSM1339393,GSM1339395,GSM1339397,GSM1339399,GSM1339401,GSM1339403,GSM1339405,GSM1339407,GSM1339409,GSM1339411,GSM1339413,GSM1339415,GSM1339417,GSM1339…	2.42846e+79	LINC00657	lincRNA	exon	CCTAGTCCTGACGACAACGGACAAAGGCCTTAAGGGGCCTG	371.87
chr20	34638350	34638351	m6A_site_290372	-	m6A_site_290372	m6A	93	GSE37003,GSE65380,GSM1135020,GSM1135021,GSM1135024,GSM1135025,GSM1135028,GSM1135029,GSM1135032,GSM1135032,GSM1135036,GSM1135037,GSM1166139,GSM1166140,GSM1166141,GSM1166142,GSM1166143,GSM1272358,GSM1272360,GSM1272362,GSM1272364,GSM1272366,GSM1272368,GSM1339393,GSM1339395,GSM1339397,GSM1339399,GSM1339401,GSM1339403,GSM1339405,GSM1339407,GSM1339409,GSM1339411,GSM1339413,GSM1339415,GSM1339417,GSM1339…	2.42846e+79	LINC00657	lincRNA	exon	CTCTGTCGCCATTGGGCGAGACCTACCTAGTCCTGACGACA	294.79
chr20	34638569	34638570	m6A_site_290373	-	m6A_site_290373	m6A	89	GSE37003,GSE65380,GSM1135020,GSM1135021,GSM1135024,GSM1135025,GSM1135028,GSM1135029,GSM1135032,GSM1135032,GSM1135036,GSM1135037,GSM1166139,GSM1166140,GSM1166141,GSM1166142,GSM1166143,GSM1272358,GSM1272360,GSM1272362,GSM1272364,GSM1272366,GSM1272368,GSM1339393,GSM1339395,GSM1339397,GSM1339399,GSM1339401,GSM1339403,GSM1339405,GSM1339407,GSM1339409,GSM1339411,GSM1339413,GSM1339415,GSM1339417,GSM1339…	2.42846e+71	LINC00657	lincRNA	exon	CCGACCCAAGCCTCGACGAAACCCCCGCAGAGCCGCCGGGA	224.83
chr20	34638611	34638612	m6A_site_290374	-	m6A_site_290374	m6A	86	GSE37003,GSE65380,GSM1135020,GSM1135021,GSM1135024,GSM1135025,GSM1135028,GSM1135029,GSM1135032,GSM1135032,GSM1135036,GSM1135037,GSM1166139,GSM1166140,GSM1166141,GSM1166142,GSM1166143,GSM1272358,GSM1272360,GSM1272362,GSM1272364,GSM1272366,GSM1272368,GSM1339395,GSM1339397,GSM1339399,GSM1339401,GSM1339403,GSM1339405,GSM1339407,GSM1339409,GSM1339411,GSM1339413,GSM1339415,GSM1339417,GSM1339419,GSM1339…	2.42846e+71	LINC00657	lincRNA	exon	CGTGGCGTCTCCCAGCCCGGACCCCGCCGGCACCCGGGTCT	369.74
chr20	34638670	34638671	m6A_site_290375	-	m6A_site_290375	m6A	88	GSE37003,GSE65380,GSM1135020,GSM1135021,GSM1135024,GSM1135025,GSM1135028,GSM1135029,GSM1135032,GSM1135032,GSM1135036,GSM1135037,GSM1166139,GSM1166140,GSM1166141,GSM1166142,GSM1166143,GSM1272358,GSM1272360,GSM1272362,GSM1272364,GSM1272366,GSM1272368,GSM1339395,GSM1339397,GSM1339399,GSM1339401,GSM1339403,GSM1339405,GSM1339407,GSM1339409,GSM1339411,GSM1339413,GSM1339415,GSM1339417,GSM1339419,GSM1339…	2.42846e+79	LINC00657	lincRNA	exon	AGACCTTGAAGCCGCAGCGAACCTCTCTTTCCCACCCCACC	299.78
chr20	34638688	34638689	m6A_site_290376	-	m6A_site_290376	m6A	89	GSE37003,GSE65380,GSM1135020,GSM1135021,GSM1135024,GSM1135025,GSM1135028,GSM1135029,GSM1135032,GSM1135032,GSM1135036,GSM1135037,GSM1166139,GSM1166140,GSM1166141,GSM1166142,GSM1166143,GSM1272358,GSM1272360,GSM1272362,GSM1272364,GSM1272366,GSM1272368,GSM1339395,GSM1339397,GSM1339399,GSM1339401,GSM1339403,GSM1339405,GSM1339407,GSM1339409,GSM1339411,GSM1339413,GSM1339415,GSM1339417,GSM1339419,GSM1339…	2.42846e+79	LINC00657	lincRNA	exon	CGCCCACTGGCTGTGCCCAGACCTTGAAGCCGCAGCGAACC	294.79
chr20	34638773	34638774	m6A_site_290377	-	m6A_site_290377	m6A	85	GSE37003,GSE65380,GSM1135020,GSM1135021,GSM1135024,GSM1135025,GSM1135028,GSM1135029,GSM1135032,GSM1135032,GSM1135036,GSM1135037,GSM1166139,GSM1166140,GSM1166141,GSM1166143,GSM1272358,GSM1272360,GSM1272362,GSM1272364,GSM1272366,GSM1272368,GSM1339393,GSM1339397,GSM1339399,GSM1339401,GSM1339403,GSM1339405,GSM1339407,GSM1339409,GSM1339411,GSM1339413,GSM1339415,GSM1339417,GSM1339419,GSM1339421,GSM1339…	2.42846e+71	LINC00657	lincRNA	exon	GTGAACTGGGGGGCCCCGGGACAGGCCGAGCCCTCTGCCCT	371.87
chr20	34638789	34638790	m6A_site_290378	-	m6A_site_290378	m6A	85	GSE37003,GSE65380,GSM1135020,GSM1135021,GSM1135024,GSM1135025,GSM1135028,GSM1135029,GSM1135032,GSM1135032,GSM1135036,GSM1135037,GSM1166139,GSM1166140,GSM1166141,GSM1166143,GSM1272358,GSM1272360,GSM1272362,GSM1272364,GSM1272366,GSM1272368,GSM1339393,GSM1339397,GSM1339399,GSM1339401,GSM1339403,GSM1339405,GSM1339407,GSM1339409,GSM1339411,GSM1339413,GSM1339415,GSM1339417,GSM1339419,GSM1339421,GSM1339…	2.42846e+71	LINC00657	lincRNA	exon	GGCCCCGGGCCGGCGGGTGAACTGGGGGGCCCCGGGACAGG	349.63
chr8	92072301	92072302	m6A_site_439068	-	m6A_site_439068	m6A	1	GSM2203055	27773535	MER4C,OTUD6B-AS1	ERV1,antisense	exon,exon	CACATGGAGTCAGCAATGGGACCATATCCTCTCTCTTTCCC	369.74
chr8	92075760	92075761	m6A_site_439069	-	m6A_site_439069	m6A	2	GSM2203060,GSM2203063	27773535	OTUD6B-AS1	antisense	exon	GAGAAATGGGAAAATTAAAAACCTGTTTTGAATTATTTTTA	224.83
chr8	92075785	92075786	m6A_site_439070	-	m6A_site_439070	m6A	2	GSM2203060,GSM2203063	27773535	OTUD6B-AS1	antisense	exon	ATGTCAATTACCTATTATAAACCGAGAGAAATGGGAAAATT	224.83
chr8	92075956	92075957	m6A_site_439071	-	m6A_site_439071	m6A	4	GSM2203056,GSM2203060,GSM2203063,GSM2203064	27773535	LTR67B,OTUD6B-AS1	ERVL,antisense	exon,exon	CAGGGCCACTACTGATTAGGACACTTATGGAGAACGTGGGT	371.87
chr8	92080228	92080229	m6A_site_439072	-	m6A_site_439072	m6A	4	GSM2203056,GSM2203060,GSM2203063,GSM2203064	27773535	OTUD6B-AS1,OTUD6B-AS1,L1ME3	antisense,antisense,L1	intron,exon,exon	CGATATACATCTATTTAAAAACATGTACATTTAAATTGTTG	226.96
chr8	92080331	92080332	m6A_site_439073	-	m6A_site_439073	m6A	2	GSM2203056,GSM2203063	27773535	OTUD6B-AS1,OTUD6B-AS1	antisense,antisense	intron,exon	TAGGATGTAACATTTAACAAACTATATGGTAAATAATATGA	274.68
chr8	92080361	92080362	m6A_site_439074	-	m6A_site_439074	m6A	2	GSM2203056,GSM2203063	27773535	OTUD6B-AS1,OTUD6B-AS1	antisense,antisense	exon,intron	CATAAGACATTTTATGTAAAACATACAATATAGGATGTAAC	226.96
chr8	92080375	92080376	m6A_site_439075	-	m6A_site_439075	m6A	2	GSM2203056,GSM2203063	27773535	OTUD6B-AS1,OTUD6B-AS1	antisense,antisense	exon,intron	TCTTAAAATCTAAACATAAGACATTTTATGTAAAACATACA	296.92
chr8	92080382	92080383	m6A_site_439076	-	m6A_site_439076	m6A	2	GSM2203056,GSM2203063	27773535	OTUD6B-AS1,OTUD6B-AS1	antisense,antisense	intron,exon	ACATTTTTCTTAAAATCTAAACATAAGACATTTTATGTAAA	226.96
chr8	92080424	92080425	m6A_site_439077	-	m6A_site_439077	m6A	2	GSM2203056,GSM2203063	27773535	OTUD6B-AS1,OTUD6B-AS1	antisense,antisense	exon,intron	AGAGTTTAAAGATAATGGAAACTATAAATCATAGAAATGGC	274.68
chr8	92080456	92080457	m6A_site_439078	-	m6A_site_439078	m6A	2	GSM2203056,GSM2203063	27773535	OTUD6B-AS1,OTUD6B-AS1	antisense,antisense	exon,intron	CTGAGATACATTTGTATAAAACAAATGATCAAAGAGTTTAA	226.96
chr8	92080530	92080531	m6A_site_439079	-	m6A_site_439079	m6A	4	GSM1339425,GSM2203056,GSM2203063,GSM928399	2.49819e+23	OTUD6B-AS1,OTUD6B-AS1	antisense,antisense	intron,exon	ACAGTACAGATGACCTATAAACTGGTTAAATAGCCCTATTA	274.68
chr8	92080577	92080578	m6A_site_439080	-	m6A_site_439080	m6A	3	GSM1339403,GSM2203056,GSM928399	2.49819e+23	OTUD6B-AS1,OTUD6B-AS1	antisense,antisense	intron,exon	AAAAGAAAAATAGCAAAAAGACACTAAAATTAGCAAAAAGT	296.92
chr8	92081047	92081048	m6A_site_439081	-	m6A_site_439081	m6A	4	GSM2203052,GSM2203060,GSM2203063,GSM2203064	27773535	OTUD6B-AS1,OTUD6B-AS1	antisense,antisense	intron,exon	AAATTTCAGTTTACGTTTAAACTGGAAGGGCATACCACATG	274.68
chr8	92081083	92081084	m6A_site_439082	-	m6A_site_439082	m6A	5	GSM2203052,GSM2203060,GSM2203063,GSM2203064,GSM928399	2777353522608085	OTUD6B-AS1,OTUD6B-AS1	antisense,antisense	exon,intron	AACTAAATACAAAAATAGAAACATAAGCTGGGTGTAAAATT	226.96
chr8	92081102	92081103	m6A_site_439083	-	m6A_site_439083	m6A	14	GSM1339401,GSM2203043,GSM2203044,GSM2203047,GSM2203052,GSM2203055,GSM2203056,GSM2203059,GSM2203060,GSM2203063,GSM2203064,GSM2460347,GSM928399,GSM928401	2.49819e+23	L1M6,OTUD6B-AS1,OTUD6B-AS1	L1,antisense,antisense	exon,intron,exon	GTTATGTATAGGGCATTAAAACTAAATACAAAAATAGAAAC	274.68
chr8	92081150	92081151	m6A_site_439084	-	m6A_site_439084	m6A	40	GSE65380,GSM1135032,GSM1135032,GSM1135036,GSM1135037,GSM1166139,GSM1339395,GSM1339401,GSM1339403,GSM1339405,GSM1339413,GSM1339415,GSM1339417,GSM1339425,GSM1339427,GSM1339441,GSM1982263,GSM2010450,GSM2010452,GSM2010454,GSM2203043,GSM2203044,GSM2203047,GSM2203051,GSM2203052,GSM2203055,GSM2203056,GSM2203059,GSM2203060,GSM2203063,GSM2203064,GSM2460345,GSM2460347,GSM2460348,GSM2460350,GSM2460352,GSM24…	2.42846e+39	L1M6,OTUD6B-AS1,OTUD6B-AS1	L1,antisense,antisense	exon,intron,exon	AACTGATGGTATGCATTAAAACTAGTTAAGGAGCATTAAGT	274.68
chr8	92081169	92081170	m6A_site_439085	-	m6A_site_439085	m6A	40	GSE65380,GSM1135032,GSM1135032,GSM1135036,GSM1135037,GSM1166139,GSM1339395,GSM1339401,GSM1339403,GSM1339405,GSM1339413,GSM1339415,GSM1339417,GSM1339425,GSM1339427,GSM1339441,GSM1982263,GSM2010450,GSM2010452,GSM2010454,GSM2203043,GSM2203044,GSM2203047,GSM2203051,GSM2203052,GSM2203055,GSM2203056,GSM2203059,GSM2203060,GSM2203063,GSM2203064,GSM2460345,GSM2460347,GSM2460348,GSM2460350,GSM2460352,GSM24…	2.42846e+39	OTUD6B-AS1,L1M6,OTUD6B-AS1	antisense,L1,antisense	exon,exon,intron	GGAGGCAATTGTATGAAAGAACTGATGGTATGCATTAAAAC	349.63
chr8	92081211	92081212	m6A_site_439086	-	m6A_site_439086	m6A	60	GSE65380,GSM1135025,GSM1135032,GSM1135032,GSM1135036,GSM1135037,GSM1166139,GSM1166140,GSM1166143,GSM1272364,GSM1339395,GSM1339399,GSM1339401,GSM1339403,GSM1339405,GSM1339407,GSM1339413,GSM1339415,GSM1339417,GSM1339419,GSM1339421,GSM1339423,GSM1339425,GSM1339427,GSM1339437,GSM1339439,GSM1339441,GSM1982263,GSM2010450,GSM2010452,GSM2010454,GSM2203043,GSM2203044,GSM2203047,GSM2203051,GSM2203052,GSM22…	2.42846e+55	OTUD6B-AS1,OTUD6B-AS1,L1M6	antisense,antisense,L1	intron,exon,exon	TTTACTGCAGCTAACAGAGAACCTGAATTAAAATAAGAATA	299.78
chr8	92081258	92081259	m6A_site_439087	-	m6A_site_439087	m6A	65	GSE65380,GSM1135025,GSM1135032,GSM1135032,GSM1135036,GSM1135037,GSM1166139,GSM1166140,GSM1166143,GSM1272364,GSM1272366,GSM1339395,GSM1339399,GSM1339401,GSM1339403,GSM1339405,GSM1339407,GSM1339413,GSM1339415,GSM1339417,GSM1339419,GSM1339421,GSM1339423,GSM1339425,GSM1339427,GSM1339429,GSM1339437,GSM1339439,GSM1339441,GSM1982263,GSM2010450,GSM2010452,GSM2010454,GSM2203043,GSM2203044,GSM2203047,GSM22…	2.42846e+55	OTUD6B-AS1,L1M6,OTUD6B-AS1	antisense,L1,antisense	intron,exon,exon	GGAAAGTATATCAACCAAGAACTTTCCCTGAAAATTTTGCT	349.63
chr8	92081302	92081303	m6A_site_439088	-	m6A_site_439088	m6A	69	GSE65380,GSM1135025,GSM1135032,GSM1135032,GSM1135036,GSM1135037,GSM1166139,GSM1166140,GSM1166142,GSM1166143,GSM1272358,GSM1272364,GSM1272366,GSM1339395,GSM1339399,GSM1339401,GSM1339403,GSM1339405,GSM1339407,GSM1339413,GSM1339415,GSM1339417,GSM1339419,GSM1339421,GSM1339423,GSM1339425,GSM1339427,GSM1339429,GSM1339435,GSM1339437,GSM1339439,GSM1339441,GSM2010450,GSM2010452,GSM2010454,GSM2010456,GSM22…	2.42846e+55	OTUD6B-AS1,L1M6,OTUD6B-AS1	antisense,L1,antisense	intron,exon,exon	TTTACAAAGGAAACTGGAAGACATTCTTAGATATACAGGGG	296.92
chr8	92081310	92081311	m6A_site_439089	-	m6A_site_439089	m6A	69	GSE65380,GSM1135025,GSM1135032,GSM1135032,GSM1135036,GSM1135037,GSM1166139,GSM1166140,GSM1166142,GSM1166143,GSM1272358,GSM1272364,GSM1272366,GSM1339395,GSM1339399,GSM1339401,GSM1339403,GSM1339405,GSM1339407,GSM1339413,GSM1339415,GSM1339417,GSM1339419,GSM1339421,GSM1339423,GSM1339425,GSM1339427,GSM1339429,GSM1339435,GSM1339437,GSM1339439,GSM1339441,GSM2010450,GSM2010452,GSM2010454,GSM2010456,GSM22…	2.42846e+55	OTUD6B-AS1,OTUD6B-AS1,L1M6	antisense,antisense,L1	intron,exon,exon	ATCATTTCTTTACAAAGGAAACTGGAAGACATTCTTAGATA	274.68
chr8	92081392	92081393	m6A_site_439090	-	m6A_site_439090	m6A	67	GSE37003,GSE65380,GSM1135025,GSM1135032,GSM1135032,GSM1135036,GSM1135037,GSM1166139,GSM1166140,GSM1166141,GSM1166143,GSM1272366,GSM1339395,GSM1339399,GSM1339401,GSM1339403,GSM1339405,GSM1339407,GSM1339413,GSM1339415,GSM1339417,GSM1339419,GSM1339421,GSM1339423,GSM1339425,GSM1339427,GSM1339429,GSM1339433,GSM1339435,GSM1339437,GSM1339439,GSM1339441,GSM2010450,GSM2010452,GSM2010454,GSM2010456,GSM2203…	2.42846e+63	OTUD6B-AS1,OTUD6B-AS1,L1M6	antisense,antisense,L1	intron,exon,exon	AAATGCCAGAAGACAGTGGAACAATATCTAGAGTGTTAAGG	301.91
chr8	92081400	92081401	m6A_site_439091	-	m6A_site_439091	m6A	67	GSE37003,GSE65380,GSM1135025,GSM1135032,GSM1135032,GSM1135036,GSM1135037,GSM1166139,GSM1166140,GSM1166141,GSM1166143,GSM1272366,GSM1339395,GSM1339399,GSM1339401,GSM1339403,GSM1339405,GSM1339407,GSM1339413,GSM1339415,GSM1339417,GSM1339419,GSM1339421,GSM1339423,GSM1339425,GSM1339427,GSM1339429,GSM1339433,GSM1339435,GSM1339437,GSM1339439,GSM1339441,GSM2010450,GSM2010452,GSM2010454,GSM2010456,GSM2203…	2.42846e+63	OTUD6B-AS1,OTUD6B-AS1,L1M6	antisense,antisense,L1	intron,exon,exon	GCAATTCTAAATGCCAGAAGACAGTGGAACAATATCTAGAG	296.92
chr8	92081500	92081501	m6A_site_439092	-	m6A_site_439092	m6A	66	GSE65380,GSM1135020,GSM1135021,GSM1135024,GSM1135025,GSM1135032,GSM1135032,GSM1135036,GSM1135037,GSM1166139,GSM1166140,GSM1166141,GSM1166143,GSM1166144,GSM1272366,GSM1339393,GSM1339399,GSM1339401,GSM1339403,GSM1339405,GSM1339407,GSM1339413,GSM1339415,GSM1339417,GSM1339419,GSM1339421,GSM1339423,GSM1339425,GSM1339427,GSM1339429,GSM1339433,GSM1339435,GSM1339439,GSM1339441,GSM2010450,GSM2010452,GSM20…	2.42846e+63	OTUD6B-AS1,L1M6,OTUD6B-AS1	antisense,L1,antisense	intron,exon,exon	TTTTGAATTTCAAAGACGAAACATTTTACAAGCATCCAGTC	226.96
chr8	92081537	92081538	m6A_site_439093	-	m6A_site_439093	m6A	71	GSE65380,GSM1135020,GSM1135021,GSM1135024,GSM1135025,GSM1135032,GSM1135032,GSM1135036,GSM1135037,GSM1166139,GSM1166140,GSM1166141,GSM1166143,GSM1166144,GSM1272366,GSM1272368,GSM1339393,GSM1339399,GSM1339401,GSM1339403,GSM1339405,GSM1339407,GSM1339413,GSM1339415,GSM1339417,GSM1339419,GSM1339421,GSM1339423,GSM1339425,GSM1339427,GSM1339429,GSM1339433,GSM1339435,GSM1339437,GSM1339439,GSM1339441,GSM20…	2.42846e+63	L1M6,OTUD6B-AS1,OTUD6B-AS1	L1,antisense,antisense	exon,intron,exon	GAAAAGAAAGCAGCATCTAGACATATCCGGGTGACGTTTTT	296.92
chr8	92081606	92081607	m6A_site_439094	-	m6A_site_439094	m6A	81	GSE65380,GSM1135020,GSM1135021,GSM1135024,GSM1135025,GSM1135029,GSM1135032,GSM1135032,GSM1135036,GSM1135037,GSM1166139,GSM1166140,GSM1166141,GSM1166142,GSM1166143,GSM1166144,GSM1272358,GSM1272364,GSM1272366,GSM1272368,GSM1339393,GSM1339395,GSM1339397,GSM1339399,GSM1339401,GSM1339403,GSM1339405,GSM1339407,GSM1339411,GSM1339413,GSM1339415,GSM1339417,GSM1339419,GSM1339421,GSM1339423,GSM1339425,GSM13…	2.42846e+63	OTUD6B-AS1,OTUD6B-AS1,L1M6	antisense,antisense,L1	intron,exon,exon	TTTCCAGAATTGAAGAACGAACTAGATCTACAAATGGAAAA	349.63
chr8	92081652	92081653	m6A_site_439095	-	m6A_site_439095	m6A	81	GSE65380,GSM1135020,GSM1135021,GSM1135024,GSM1135025,GSM1135032,GSM1135032,GSM1135036,GSM1135037,GSM1166139,GSM1166140,GSM1166141,GSM1166142,GSM1166143,GSM1166144,GSM1272358,GSM1272360,GSM1272366,GSM1272368,GSM1339393,GSM1339395,GSM1339397,GSM1339399,GSM1339401,GSM1339403,GSM1339405,GSM1339407,GSM1339411,GSM1339413,GSM1339415,GSM1339417,GSM1339419,GSM1339421,GSM1339423,GSM1339425,GSM1339427,GSM13…	2.42846e+63	L1M6,OTUD6B-AS1,OTUD6B-AS1	L1,antisense,antisense	exon,intron,exon	ACAGAGCAAGTGGAGCTGAAACAATAAAGGATCTACTTGAA	226.96
chr8	92081672	92081673	m6A_site_439096	-	m6A_site_439096	m6A	81	GSE65380,GSM1135020,GSM1135021,GSM1135024,GSM1135025,GSM1135032,GSM1135032,GSM1135036,GSM1135037,GSM1166139,GSM1166140,GSM1166141,GSM1166142,GSM1166143,GSM1166144,GSM1272358,GSM1272360,GSM1272366,GSM1272368,GSM1339393,GSM1339395,GSM1339397,GSM1339399,GSM1339401,GSM1339403,GSM1339405,GSM1339407,GSM1339411,GSM1339413,GSM1339415,GSM1339417,GSM1339419,GSM1339421,GSM1339423,GSM1339425,GSM1339427,GSM13…	2.42846e+63	OTUD6B-AS1,OTUD6B-AS1,L1M6	antisense,antisense,L1	intron,exon,exon	AGGAATACCTGAAACTGAGGACAGAGCAAGTGGAGCTGAAA	371.87
chr8	92081679	92081680	m6A_site_439097	-	m6A_site_439097	m6A	77	GSE65380,GSM1135020,GSM1135021,GSM1135024,GSM1135025,GSM1135032,GSM1135032,GSM1135036,GSM1135037,GSM1166139,GSM1166140,GSM1166141,GSM1166142,GSM1166143,GSM1166144,GSM1272358,GSM1272360,GSM1272366,GSM1272368,GSM1339393,GSM1339395,GSM1339397,GSM1339399,GSM1339401,GSM1339403,GSM1339405,GSM1339407,GSM1339411,GSM1339413,GSM1339415,GSM1339417,GSM1339419,GSM1339421,GSM1339423,GSM1339425,GSM1339427,GSM13…	2.42846e+63	OTUD6B-AS1,OTUD6B-AS1,L1M6	antisense,antisense,L1	intron,exon,exon	GCATAATAGGAATACCTGAAACTGAGGACAGAGCAAGTGGA	274.68
chr8	92081920	92081921	m6A_site_439098	-	m6A_site_439098	m6A	43	GSE65380,GSM1135024,GSM1135032,GSM1135032,GSM1135036,GSM1135037,GSM1166139,GSM1166140,GSM1339393,GSM1339395,GSM1339397,GSM1339399,GSM1339401,GSM1339403,GSM1339405,GSM1339407,GSM1339415,GSM1339417,GSM1339421,GSM1339427,GSM1339433,GSM1339435,GSM1339437,GSM1339439,GSM1339441,GSM2010450,GSM2010452,GSM2203043,GSM2203044,GSM2203047,GSM2203051,GSM2203052,GSM2203055,GSM2203056,GSM2203059,GSM2203060,GSM22…	2.42846e+39	OTUD6B-AS1	antisense	exon	CATATAATACAGGAGCTTAAACACCTATGCGCGATGATAAA	226.96
chr8	92081965	92081966	m6A_site_439099	-	m6A_site_439099	m6A	37	GSE65380,GSM1135024,GSM1135032,GSM1135032,GSM1135036,GSM1135037,GSM1166139,GSM1166140,GSM1339393,GSM1339395,GSM1339397,GSM1339401,GSM1339403,GSM1339405,GSM1339407,GSM1339415,GSM1339427,GSM1339433,GSM1339435,GSM1339437,GSM1339441,GSM2010450,GSM2010452,GSM2203043,GSM2203044,GSM2203047,GSM2203051,GSM2203052,GSM2203055,GSM2203056,GSM2203059,GSM2203060,GSM2203063,GSM2203064,GSM2460347,GSM928399,GSM928…	2.42846e+39	OTUD6B-AS1	antisense	exon	AAACGGATATAGAGATGGAAACAAGATATAAGAAGGATTGA	226.96
chr8	92082210	92082211	m6A_site_439100	-	m6A_site_439100	m6A	22	GSM1339401,GSM1339403,GSM1339409,GSM1339411,GSM1339415,GSM1339431,GSM1339433,GSM1339435,GSM1339437,GSM2010452,GSM2203043,GSM2203044,GSM2203047,GSM2203051,GSM2203052,GSM2203055,GSM2203056,GSM2203059,GSM2203060,GSM2203064,GSM928399,GSM928401	2.49819e+23	OTUD6B-AS1	antisense	exon	TTCATTCCCTGCTTCAGAGGACCTCTTTAATCTTTGATTTT	369.74
chr17	56066420	56066421	m6A_site_199907	-	m6A_site_199907	m6A	12	GSM1339401,GSM1339425,GSM1339439,GSM2010450,GSM2010452,GSM2010454,GSM2010456,GSM2203052,GSM2203060,GSM2283210,GSM2283211,GSM928401	2.49819e+31	RP11-159D12.2,RP11-159D12.5	lincRNA,protein_coding	exon,utr3	GAAACAGACTGTACTAAAGGACTAAAATAATTTGTCTATAC	419.59
chr17	56066437	56066438	m6A_site_199908	-	m6A_site_199908	m6A	12	GSM1339401,GSM1339425,GSM1339439,GSM2010450,GSM2010452,GSM2010454,GSM2010456,GSM2203052,GSM2203060,GSM2283210,GSM2283211,GSM928401	2.49819e+31	RP11-159D12.5,RP11-159D12.2	protein_coding,lincRNA	utr3,exon	TTCTGGGGGTGAAGGAGGAAACAGACTGTACTAAAGGACTA	226.96
chr17	56066515	56066516	m6A_site_199909	-	m6A_site_199909	m6A	5	GSM2010450,GSM2010452,GSM2010454,GSM2010456,GSM2203060	27773535	RP11-159D12.5,RP11-159D12.2	protein_coding,lincRNA	utr3,exon	CGGAAGACTTGGAACTGCAAACAGGCTGGGGTCACCTCAGT	226.96
chr17	56066522	56066523	m6A_site_199910	-	m6A_site_199910	m6A	3	GSM2010450,GSM2010452,GSM2203060	27773535	RP11-159D12.2,RP11-159D12.5	lincRNA,protein_coding	exon,utr3	GCCTACACGGAAGACTTGGAACTGCAAACAGGCTGGGGTCA	349.63
chr17	56066529	56066530	m6A_site_199911	-	m6A_site_199911	m6A	3	GSM2010450,GSM2010452,GSM2203060	27773535	RP11-159D12.5,RP11-159D12.2	protein_coding,lincRNA	utr3,exon	CAGTGACGCCTACACGGAAGACTTGGAACTGCAAACAGGCT	344.64
chr17	56067036	56067037	m6A_site_199912	-	m6A_site_199912	m6A	1	GSM1908208		RP11-159D12.5,RP11-159D12.2	protein_coding,lincRNA	cds,exon	TCAGCTCTAAAAGGAACCAGACCAACGTTTTCCAGCCCCTT	294.79
chr17	56067041	56067042	m6A_site_199913	-	m6A_site_199913	m6A	1	GSM1908208		RP11-159D12.5,RP11-159D12.2	protein_coding,lincRNA	cds,exon	GGGAATCAGCTCTAAAAGGAACCAGACCAACGTTTTCCAGC	299.78
chr17	56067102	56067103	m6A_site_199914	-	m6A_site_199914	m6A	3	GSM1908208,GSM1908212,GSM2203051	27773535	RP11-159D12.2,RP11-159D12.5	lincRNA,protein_coding	exon,cds	CTACTGATCCAAACTGCAGAACTTCTCATTCATCCCCAAGG	349.63
chr17	56067110	56067111	m6A_site_199915	-	m6A_site_199915	m6A	3	GSM1908208,GSM1908212,GSM2203051	27773535	RP11-159D12.2,RP11-159D12.5	lincRNA,protein_coding	exon,cds	TGCTTCTGCTACTGATCCAAACTGCAGAACTTCTCATTCAT	274.68
chr17	56067400	56067401	m6A_site_199916	-	m6A_site_199916	m6A	1	GSM1339427	24981863	RP11-159D12.5,RP11-159D12.2,RP11-159D12.2	protein_coding,lincRNA,lincRNA	intron,exon,intron	CTATGCAGGGAAGGAGGAAAACTCTGGAGTGCATCACAGAG	274.68
chr17	56067421	56067422	m6A_site_199917	-	m6A_site_199917	m6A	1	GSM1339427	24981863	RP11-159D12.2,RP11-159D12.2,RP11-159D12.5	lincRNA,lincRNA,protein_coding	exon,intron,intron	AGGCAGCTAGGGAGGAGAAGACTATGCAGGGAAGGAGGAAA	344.64
chr7	35735232	35735233	m6A_site_411943	+	m6A_site_411943	m6A	8	GSM1135032,GSM1135032,GSM1135036,GSM1339415,GSM2010450,GSM2010452,GSM2010454,GSM2010456	2428462524981863	RP11-379H18.1,MIRb	antisense,MIR	exon,exon	GAGTACAGGCTTTTGGTTAAACCTGAAGTCCTCCTCTACTT	224.83
chr7	35735261	35735262	m6A_site_411944	+	m6A_site_411944	m6A	9	GSM1135032,GSM1135032,GSM1135036,GSM1339415,GSM1339421,GSM2010450,GSM2010452,GSM2010454,GSM2010456	2428462524981863	RP11-379H18.1,MIRb	antisense,MIR	exon,exon	CCTCCTCTACTTTCTGGGGGACCCTGGCCGTCCTTGCTGAG	369.74
chr7	35736280	35736281	m6A_site_411945	+	m6A_site_411945	m6A	1	GSM1339427	24981863	LTR17,RP11-379H18.1	ERV1,antisense	exon,exon	GCTGTCTGCCGCTGTCACAGACCCACAGCTGACTTCCATCC	294.79
chr7	35736402	35736403	m6A_site_411946	+	m6A_site_411946	m6A	2	GSM1135036,GSM1339427	2428462524981863	LTR17,RP11-379H18.1	ERV1,antisense	exon,exon	GTTCGTCCTAATCTAGCTAAACACTAGTCACTGGGTTCCAC	226.96
chr7	35736514	35736515	m6A_site_411947	+	m6A_site_411947	m6A	19	GSE65380,GSM1135020,GSM1135025,GSM1135032,GSM1135036,GSM1135037,GSM1339415,GSM1339417,GSM1339419,GSM1339421,GSM1339423,GSM1339439,GSM2010450,GSM2010452,GSM2010454,GSM2460354,GSM2460360,GSM928399,GSM928401	2.42846e+23	RP11-379H18.1,LTR17	antisense,ERV1	exon,exon	TGGAATCCATGAGGCCAAGAACCCCAGGTCAGAGAACACAA	299.78
chr7	35736529	35736530	m6A_site_411948	+	m6A_site_411948	m6A	19	GSE65380,GSM1135020,GSM1135025,GSM1135032,GSM1135036,GSM1135037,GSM1339415,GSM1339417,GSM1339419,GSM1339421,GSM1339423,GSM1339439,GSM2010450,GSM2010452,GSM2010454,GSM2460354,GSM2460360,GSM928399,GSM928401	2.42846e+23	LTR17,RP11-379H18.1	ERV1,antisense	exon,exon	CAAGAACCCCAGGTCAGAGAACACAAGACTTGCCACCATCT	301.91
chr7	35736536	35736537	m6A_site_411949	+	m6A_site_411949	m6A	23	GSE65380,GSM1135020,GSM1135025,GSM1135029,GSM1135032,GSM1135032,GSM1135036,GSM1135037,GSM1339413,GSM1339415,GSM1339417,GSM1339419,GSM1339421,GSM1339423,GSM1339425,GSM1339439,GSM2010450,GSM2010452,GSM2010454,GSM2460354,GSM2460360,GSM928399,GSM928401	2.42846e+23	LTR17,RP11-379H18.1	ERV1,antisense	exon,exon	CCCAGGTCAGAGAACACAAGACTTGCCACCATCTCGGAAGT	344.64
chr7	35736599	35736600	m6A_site_411950	+	m6A_site_411950	m6A	24	GSE65380,GSM1135020,GSM1135029,GSM1135032,GSM1135032,GSM1135036,GSM1135037,GSM1166143,GSM1339413,GSM1339415,GSM1339417,GSM1339419,GSM1339421,GSM1339423,GSM1339425,GSM1339439,GSM2010450,GSM2010452,GSM2010454,GSM2460352,GSM2460354,GSM2460360,GSM928399,GSM928401	2.42846e+31	LTR17,RP11-379H18.1	ERV1,antisense	exon,exon	GACCTGCCACCATCTTGGGAACTTGGGGAGCAAGGACCCCC	349.63
chr7	35736614	35736615	m6A_site_411951	+	m6A_site_411951	m6A	24	GSE65380,GSM1135020,GSM1135029,GSM1135032,GSM1135032,GSM1135036,GSM1135037,GSM1166143,GSM1339413,GSM1339415,GSM1339417,GSM1339419,GSM1339421,GSM1339423,GSM1339425,GSM1339439,GSM2010450,GSM2010452,GSM2010454,GSM2460352,GSM2460354,GSM2460360,GSM928399,GSM928401	2.42846e+31	LTR17,RP11-379H18.1	ERV1,antisense	exon,exon	TGGGAACTTGGGGAGCAAGGACCCCCAGTAACATAGTGACC	369.74
chr7	35736723	35736724	m6A_site_411952	+	m6A_site_411952	m6A	25	GSE65380,GSM1135032,GSM1135032,GSM1135036,GSM1135037,GSM1166139,GSM1166140,GSM1166143,GSM1339405,GSM1339413,GSM1339421,GSM1339423,GSM1339425,GSM1339427,GSM1339439,GSM2010450,GSM2010452,GSM2010454,GSM2460347,GSM2460352,GSM2460354,GSM2460356,GSM2460360,GSM928399,GSM928401	2.42846e+31	RP11-379H18.1	antisense	exon	CTCTTGCTCTTCATGGTAGAACACGTACCATATCTTAGCTG	301.91
chr7	35736873	35736874	m6A_site_411953	+	m6A_site_411953	m6A	38	GSE65380,GSM1135021,GSM1135025,GSM1135032,GSM1135032,GSM1135036,GSM1135037,GSM1166139,GSM1166140,GSM1166143,GSM1339399,GSM1339403,GSM1339405,GSM1339409,GSM1339411,GSM1339413,GSM1339415,GSM1339417,GSM1339419,GSM1339421,GSM1339423,GSM1339425,GSM1339429,GSM1339439,GSM1339441,GSM2010450,GSM2010452,GSM2010454,GSM2460345,GSM2460347,GSM2460350,GSM2460352,GSM2460354,GSM2460356,GSM2460358,GSM2460360,GSM92…	2.42846e+31	RP11-379H18.1	antisense	exon	TACCCAGGCACTCTAATGGAACTTTAATTCTAGCTAAAGTT	349.63
chr7	35736904	35736905	m6A_site_411954	+	m6A_site_411954	m6A	35	GSE65380,GSM1135021,GSM1135025,GSM1135032,GSM1135032,GSM1135036,GSM1135037,GSM1166143,GSM1339399,GSM1339403,GSM1339405,GSM1339409,GSM1339411,GSM1339415,GSM1339417,GSM1339419,GSM1339421,GSM1339423,GSM1339425,GSM1339429,GSM1339439,GSM1339441,GSM2010450,GSM2010452,GSM2010454,GSM2460345,GSM2460347,GSM2460350,GSM2460352,GSM2460354,GSM2460356,GSM2460358,GSM2460360,GSM928399,GSM928401	2.42846e+31	RP11-379H18.1,MLT1L	antisense,ERVL-MaLR	exon,exon	AGCTAAAGTTATTTTCTCAGACTCCTTTGAAGCAAGGGGCA	344.64
chr7	35736964	35736965	m6A_site_411955	+	m6A_site_411955	m6A	32	GSE65380,GSM1135021,GSM1135025,GSM1135032,GSM1135032,GSM1135036,GSM1135037,GSM1166139,GSM1166140,GSM1166143,GSM1339399,GSM1339403,GSM1339411,GSM1339415,GSM1339417,GSM1339421,GSM1339423,GSM1339425,GSM1339429,GSM1339435,GSM1339439,GSM2010450,GSM2010452,GSM2460345,GSM2460347,GSM2460350,GSM2460354,GSM2460356,GSM2460358,GSM2460360,GSM928399,GSM928401	2.42846e+31	MLT1L,RP11-379H18.1	ERVL-MaLR,antisense	exon,exon	GCCAATGAGTTGAATGTTGAACTTATTGCTGAGGCTTCTAA	349.63
chr7	35737092	35737093	m6A_site_411956	+	m6A_site_411956	m6A	42	GSE65380,GSM1135021,GSM1135025,GSM1135032,GSM1135032,GSM1135036,GSM1135037,GSM1166139,GSM1166141,GSM1166142,GSM1272366,GSM1339393,GSM1339399,GSM1339401,GSM1339403,GSM1339405,GSM1339409,GSM1339411,GSM1339413,GSM1339415,GSM1339417,GSM1339419,GSM1339421,GSM1339423,GSM1339425,GSM1339427,GSM1339429,GSM1339435,GSM1339439,GSM1339441,GSM2010450,GSM2010452,GSM2010454,GSM2460345,GSM2460352,GSM2460354,GSM24…	2.42846e+39	MLT1L,RP11-379H18.1	ERVL-MaLR,antisense	exon,exon	ACTCATAGTTCAGTCATGAAACAACAAACAGGAGAACAATG	226.96
chr7	35737099	35737100	m6A_site_411957	+	m6A_site_411957	m6A	42	GSE65380,GSM1135021,GSM1135025,GSM1135032,GSM1135032,GSM1135036,GSM1135037,GSM1166139,GSM1166141,GSM1166142,GSM1272366,GSM1339393,GSM1339399,GSM1339401,GSM1339403,GSM1339405,GSM1339409,GSM1339411,GSM1339413,GSM1339415,GSM1339417,GSM1339419,GSM1339421,GSM1339423,GSM1339425,GSM1339427,GSM1339429,GSM1339435,GSM1339439,GSM1339441,GSM2010450,GSM2010452,GSM2010454,GSM2460345,GSM2460352,GSM2460354,GSM24…	2.42846e+39	RP11-379H18.1,MLT1L	antisense,ERVL-MaLR	exon,exon	GTTCAGTCATGAAACAACAAACAGGAGAACAATGGCCTGCA	226.96
chr7	35737107	35737108	m6A_site_411958	+	m6A_site_411958	m6A	42	GSE65380,GSM1135021,GSM1135025,GSM1135032,GSM1135032,GSM1135036,GSM1135037,GSM1166139,GSM1166141,GSM1166142,GSM1272366,GSM1272368,GSM1339393,GSM1339399,GSM1339401,GSM1339403,GSM1339405,GSM1339409,GSM1339411,GSM1339413,GSM1339415,GSM1339417,GSM1339419,GSM1339421,GSM1339423,GSM1339425,GSM1339427,GSM1339429,GSM1339439,GSM1339441,GSM2010450,GSM2010452,GSM2010454,GSM2460345,GSM2460352,GSM2460354,GSM24…	2.42846e+39	MLT1L,RP11-379H18.1	ERVL-MaLR,antisense	exon,exon	ATGAAACAACAAACAGGAGAACAATGGCCTGCATTCCAAGG	301.91
chr7	35737143	35737144	m6A_site_411959	+	m6A_site_411959	m6A	39	GSE65380,GSM1135025,GSM1135032,GSM1135032,GSM1135036,GSM1135037,GSM1166139,GSM1166141,GSM1166142,GSM1272368,GSM1339393,GSM1339401,GSM1339403,GSM1339405,GSM1339409,GSM1339411,GSM1339413,GSM1339415,GSM1339417,GSM1339419,GSM1339421,GSM1339423,GSM1339425,GSM1339427,GSM1339429,GSM1339439,GSM1339441,GSM2010450,GSM2010452,GSM2010454,GSM2460345,GSM2460352,GSM2460354,GSM2460360,GSM2483507,GSM2483508,GSM92…	2.42846e+39	RP11-379H18.1,MLT1L	antisense,ERVL-MaLR	exon,exon	CAAGGATGGCAGAGCAGAAAACTGTAAAGAGGCTGGGCATT	274.68
chr7	35737187	35737188	m6A_site_411960	+	m6A_site_411960	m6A	36	GSE65380,GSM1135025,GSM1135032,GSM1135032,GSM1135036,GSM1135037,GSM1166139,GSM1166141,GSM1339395,GSM1339401,GSM1339403,GSM1339405,GSM1339409,GSM1339411,GSM1339413,GSM1339415,GSM1339417,GSM1339419,GSM1339421,GSM1339423,GSM1339425,GSM1339427,GSM1339429,GSM1339439,GSM2010450,GSM2010452,GSM2010454,GSM2460345,GSM2460352,GSM2460354,GSM2460356,GSM2460360,GSM2483508,GSM928399,GSM928401,GSM928403	2.42846e+31	MLT1L,RP11-379H18.1	ERVL-MaLR,antisense	exon,exon	TGGCATTGTGGTGCCACCAGACAAGCCCTAAGCTATCTTCC	296.92
chr7	35737213	35737214	m6A_site_411961	+	m6A_site_411961	m6A	35	GSE65380,GSM1135032,GSM1135032,GSM1135036,GSM1135037,GSM1166139,GSM1339395,GSM1339401,GSM1339403,GSM1339405,GSM1339409,GSM1339411,GSM1339413,GSM1339415,GSM1339417,GSM1339419,GSM1339421,GSM1339423,GSM1339425,GSM1339427,GSM1339429,GSM1339439,GSM2010450,GSM2010452,GSM2010454,GSM2460345,GSM2460350,GSM2460352,GSM2460354,GSM2460356,GSM2460358,GSM2460360,GSM928399,GSM928401,GSM928403	2.42846e+31	MLT1L,RP11-379H18.1	ERVL-MaLR,antisense	exon,exon	CCTAAGCTATCTTCCCTAAGACTTCTTGTTTTGGGTCAAAT	344.64
chr7	35737309	35737310	m6A_site_411962	+	m6A_site_411962	m6A	27	GSE65380,GSM1135021,GSM1135032,GSM1135032,GSM1135036,GSM1339403,GSM1339415,GSM1339417,GSM1339419,GSM1339421,GSM1339423,GSM1339425,GSM1339427,GSM1339429,GSM1339439,GSM2010450,GSM2010452,GSM2460345,GSM2460347,GSM2460350,GSM2460352,GSM2460354,GSM2460356,GSM2460358,GSM2460360,GSM928399,GSM928401	2.42846e+23	RP11-379H18.1	antisense	exon	GTCTCATGCTTGTGACTCAGACTTCCAGGAATCCTTTAGAA	344.64
chr7	35737406	35737407	m6A_site_411963	+	m6A_site_411963	m6A	14	GSE65380,GSM1135032,GSM1135032,GSM1339415,GSM1339417,GSM1339419,GSM1339421,GSM1339423,GSM1339425,GSM1339439,GSM2460345,GSM2460360,GSM928399,GSM928401	2.42846e+23	RP11-379H18.1	antisense	exon	TAATAATTATAAATATTAAGACAGAATGTGCATTTCACAGT	296.92
chr7	35737434	35737435	m6A_site_411964	+	m6A_site_411964	m6A	13	GSE65380,GSM1135032,GSM1135032,GSM1339415,GSM1339417,GSM1339421,GSM1339423,GSM1339425,GSM1339439,GSM2460345,GSM2460360,GSM928399,GSM928401	2.42846e+23	RP11-379H18.1	antisense	exon	TGCATTTCACAGTGATTTAAACACTCTTTAACACTCTTTAA	226.96
chr7	35737456	35737457	m6A_site_411965	+	m6A_site_411965	m6A	13	GSE65380,GSM1135032,GSM1135032,GSM1339415,GSM1339417,GSM1339421,GSM1339423,GSM1339425,GSM1339439,GSM2460345,GSM2460360,GSM928399,GSM928401	2.42846e+23	RP11-379H18.1	antisense	exon	ACTCTTTAACACTCTTTAAAACAGTCCATCAAAGGTTCGCT	226.96
chr7	35737490	35737491	m6A_site_411966	+	m6A_site_411966	m6A	17	GSE65380,GSM1135025,GSM1135032,GSM1135032,GSM1166144,GSM1339403,GSM1339415,GSM1339417,GSM1339421,GSM1339423,GSM1339425,GSM1339439,GSM2460345,GSM2460354,GSM2460360,GSM928399,GSM928401	2.42846e+31	RP11-379H18.1	antisense	exon	GTTCGCTAACACAGAGAAAAACATTTAAAATTGTAATAAAG	226.96
chr7	35737583	35737584	m6A_site_411967	+	m6A_site_411967	m6A	31	GSE65380,GSM1135020,GSM1135021,GSM1135025,GSM1135032,GSM1135032,GSM1135036,GSM1135037,GSM1272360,GSM1272364,GSM1339403,GSM1339409,GSM1339411,GSM1339413,GSM1339415,GSM1339417,GSM1339419,GSM1339421,GSM1339423,GSM1339425,GSM1339427,GSM1339429,GSM1339439,GSM2010450,GSM2460345,GSM2460352,GSM2460354,GSM2460356,GSM2460360,GSM928399,GSM928401	2.42846e+31	RP11-379H18.1,AluJb	antisense,Alu	exon,exon	GCAGATTGCTTGAGCTCAGGACTTTAAGACCAGACTGGGCA	419.59
chr7	35737591	35737592	m6A_site_411968	+	m6A_site_411968	m6A	32	GSE65380,GSM1135020,GSM1135021,GSM1135025,GSM1135032,GSM1135032,GSM1135036,GSM1135037,GSM1272360,GSM1272364,GSM1339403,GSM1339409,GSM1339411,GSM1339413,GSM1339415,GSM1339417,GSM1339419,GSM1339421,GSM1339423,GSM1339425,GSM1339427,GSM1339429,GSM1339439,GSM2010450,GSM2460345,GSM2460350,GSM2460352,GSM2460354,GSM2460356,GSM2460360,GSM928399,GSM928401	2.42846e+31	AluJb,RP11-379H18.1	Alu,antisense	exon,exon	CTTGAGCTCAGGACTTTAAGACCAGACTGGGCAACACGGAG	294.79
chr7	35737596	35737597	m6A_site_411969	+	m6A_site_411969	m6A	32	GSE65380,GSM1135020,GSM1135021,GSM1135025,GSM1135032,GSM1135032,GSM1135036,GSM1135037,GSM1272360,GSM1272364,GSM1339403,GSM1339409,GSM1339411,GSM1339413,GSM1339415,GSM1339417,GSM1339419,GSM1339421,GSM1339423,GSM1339425,GSM1339427,GSM1339429,GSM1339439,GSM2010450,GSM2460345,GSM2460350,GSM2460352,GSM2460354,GSM2460356,GSM2460360,GSM928399,GSM928401	2.42846e+31	AluJb,RP11-379H18.1	Alu,antisense	exon,exon	GCTCAGGACTTTAAGACCAGACTGGGCAACACGGAGAAACC	344.64
chr7	35737614	35737615	m6A_site_411970	+	m6A_site_411970	m6A	31	GSE65380,GSM1135020,GSM1135021,GSM1135025,GSM1135032,GSM1135032,GSM1135036,GSM1135037,GSM1272360,GSM1272364,GSM1339403,GSM1339411,GSM1339413,GSM1339415,GSM1339417,GSM1339419,GSM1339421,GSM1339423,GSM1339425,GSM1339427,GSM1339429,GSM1339439,GSM2010450,GSM2460345,GSM2460350,GSM2460352,GSM2460354,GSM2460356,GSM2460360,GSM928399,GSM928401	2.42846e+31	AluJb,RP11-379H18.1	Alu,antisense	exon,exon	AGACTGGGCAACACGGAGAAACCCCGTCTCTACAAAAAAAT	224.83
chr7	35737712	35737713	m6A_site_411971	+	m6A_site_411971	m6A	7	GSE65380,GSM1135025,GSM1339419,GSM1339427,GSM2460360,GSM928399,GSM928401	2.42846e+23	AluJb,RP11-379H18.1	Alu,antisense	exon,exon	GAGGTGGGAGGATTGCTTGAACCCAGAAGGTAGAGGTTGCA	299.78
chr7	35737743	35737744	m6A_site_411972	+	m6A_site_411972	m6A	2	GSM928399,GSM928401	22608085	RP11-379H18.1,AluJb	antisense,Alu	exon,exon	AGAGGTTGCAGTGAGCTGAGACCATACCATGCACTCCAGCC	294.79
chr7	35737780	35737781	m6A_site_411973	+	m6A_site_411973	m6A	2	GSM1339439,GSM928399	2498186322608085	AluJb,RP11-379H18.1	Alu,antisense	exon,exon	AGCCTGGGTGATAGAGTGAGACTCTGTCTCAAGAAAGAATA	344.64
chr7	35738548	35738549	m6A_site_411974	+	m6A_site_411974	m6A	1	GSM928399	22608085	RP11-379H18.1	antisense	exon	AAAAAAAGCCCGTAATGAGAACTCTCAAGAGTACCATGGTA	349.63
chr7	35738651	35738652	m6A_site_411975	+	m6A_site_411975	m6A	10	GSM1339403,GSM1339405,GSM1339415,GSM1339421,GSM1339423,GSM1339439,GSM2010450,GSM2010452,GSM928399,GSM928401	2498186322608085	L1PB1,RP11-379H18.1	L1,antisense	exon,exon	CTTCAACTGAGGAATGGAAAACTAAACATCATATGTTCTCA	274.68
chr7	35738656	35738657	m6A_site_411976	+	m6A_site_411976	m6A	10	GSM1339403,GSM1339405,GSM1339415,GSM1339421,GSM1339423,GSM1339439,GSM2010450,GSM2010452,GSM928399,GSM928401	2498186322608085	L1PB1,RP11-379H18.1	L1,antisense	exon,exon	ACTGAGGAATGGAAAACTAAACATCATATGTTCTCATATGT	226.96
chr7	35738720	35738721	m6A_site_411977	+	m6A_site_411977	m6A	18	GSM1135037,GSM1339395,GSM1339403,GSM1339405,GSM1339411,GSM1339415,GSM1339421,GSM1339423,GSM1339425,GSM1339427,GSM1339439,GSM2010450,GSM2010452,GSM2460347,GSM2460352,GSM2460360,GSM928399,GSM928401	2.42846e+23	L1PB1,RP11-379H18.1	L1,antisense	exon,exon	GCATAAGAATGATACAATGGACTTTGGGGACTTTCAGGGAA	419.59
chr7	35738729	35738730	m6A_site_411978	+	m6A_site_411978	m6A	19	GSM1135037,GSM1339395,GSM1339403,GSM1339405,GSM1339411,GSM1339415,GSM1339421,GSM1339423,GSM1339425,GSM1339427,GSM1339439,GSM2010450,GSM2010452,GSM2460347,GSM2460352,GSM2460354,GSM2460360,GSM928399,GSM928401	2.42846e+23	L1PB1,RP11-379H18.1	L1,antisense	exon,exon	TGATACAATGGACTTTGGGGACTTTCAGGGAAAGGGTGAGA	419.59
chr7	35738769	35738770	m6A_site_411979	+	m6A_site_411979	m6A	17	GSM1135037,GSM1339395,GSM1339403,GSM1339405,GSM1339411,GSM1339415,GSM1339421,GSM1339423,GSM1339425,GSM1339427,GSM2010450,GSM2010452,GSM2460347,GSM2460354,GSM2460360,GSM928399,GSM928401	2.42846e+23	RP11-379H18.1,L1PB1	antisense,L1	exon,exon	AAGGGCGTAAGGGATAAAAGACTACAAATTGGGTTCAGTAT	344.64
chr7	35738838	35738839	m6A_site_411980	+	m6A_site_411980	m6A	9	GSM1339415,GSM1339421,GSM1339423,GSM1339425,GSM1339427,GSM2010450,GSM2460360,GSM928399,GSM928401	2498186322608085	L1PB1,RP11-379H18.1	L1,antisense	exon,exon	ATCTTAAAAATCGCCAAAGAACTTATGTAACTAAATACCAC	349.63
chr7	35738873	35738874	m6A_site_411981	+	m6A_site_411981	m6A	1	GSM1339425	24981863	RP11-379H18.1,L1PB1	antisense,L1	exon,exon	TACCACCTGTTCCCCAAAAAACTATGGAAATTAAAAATTAA	274.68
chr7	925071	925072	m6A_site_406686	-	m6A_site_406686	m6A	1	GSM2010456		RP11-449P15.2	antisense	exon	GCTCCTCAGGCCGCACGGGGACAGAGGCACGGGGTGGCGAG	371.87
chr7	925917	925918	m6A_site_406688	-	m6A_site_406688	m6A	1	GSM2283215	27371828	RP11-449P15.2	antisense	exon	GAGCAGCCAAGCCAGGGGGGACTCTGGGCCCCTCTGCCACC	419.59
chr6	99873031	99873032	m6A_site_398663	+	m6A_site_398663	m6A	1	GSM928399	22608085	RP11-98I9.4	antisense	exon	ATGCTACCTTCGCCACAGAAACCAAGAACGTTGTAATGGTC	224.83
chr6	99873106	99873107	m6A_site_398665	+	m6A_site_398665	m6A	14	GSE65380,GSM1339397,GSM1339399,GSM1339401,GSM1339403,GSM1339405,GSM1339407,GSM1339409,GSM1339411,GSM1339433,GSM1339435,GSM1339437,GSM1339441,GSM928399	2498186322608085	RP11-98I9.4	antisense	exon	TTACCCACTCTAGTTCGGGAACACCCTTGTCGCCGCCGTTC	301.91
chr6	99873172	99873173	m6A_site_398666	+	m6A_site_398666	m6A	13	GSE65380,GSM1339397,GSM1339399,GSM1339401,GSM1339403,GSM1339407,GSM1339409,GSM1339411,GSM1339433,GSM1339435,GSM1339437,GSM1339441,GSM928399	2498186322608085	RP11-98I9.4	antisense	exon	ATGCTTCTACTTCTTCGGGAACAAGACAAGATGGCGCCCGA	301.91
chr6	99873177	99873178	m6A_site_398667	+	m6A_site_398667	m6A	13	GSE65380,GSM1339397,GSM1339399,GSM1339401,GSM1339403,GSM1339407,GSM1339409,GSM1339411,GSM1339433,GSM1339435,GSM1339437,GSM1339441,GSM928399	2498186322608085	RP11-98I9.4	antisense	exon	TCTACTTCTTCGGGAACAAGACAAGATGGCGCCCGATTTGT	296.92
chr6	99873271	99873272	m6A_site_398669	+	m6A_site_398669	m6A	4	GSE65380,GSM1135032,GSM1135037,GSM928399	2428462522608085	RP11-98I9.4	antisense	exon	TCTCTCATCCAGGTTTGTGAACACGTGATTGTGCGGATTGA	301.91
chr6	99873324	99873325	m6A_site_398670	+	m6A_site_398670	m6A	8	GSE65380,GSM1135021,GSM1135032,GSM1135032,GSM1135037,GSM2460360,GSM928399,GSM928401	2428462522608085	RP11-98I9.4	antisense	exon	CCATTTTTTTTGTGGGCAAAACCATCTCTACTCTGGTCAAC	224.83
chr6	99873358	99873359	m6A_site_398671	+	m6A_site_398671	m6A	10	GSE65380,GSM1135021,GSM1135032,GSM1135032,GSM1135036,GSM1135037,GSM1166143,GSM2460360,GSM928399,GSM928401	2.42846e+23	RP11-98I9.4	antisense	exon	GGTCAACACCGGGCAACTGAACCATTCCTGCACGTTACTTT	299.78
chr6	99873523	99873524	m6A_site_398672	+	m6A_site_398672	m6A	9	GSE65380,GSM1135032,GSM1135032,GSM1135036,GSM1339403,GSM2203060,GSM2460347,GSM928399,GSM928401	2.42846e+31	RP11-98I9.4	antisense	exon	AAGTATGTTCCCTCCTAGAAACACTCCCGCCTTGGAGAAGG	226.96
chr6	99873570	99873571	m6A_site_398673	+	m6A_site_398673	m6A	8	GSE65380,GSM1135032,GSM1135032,GSM1135036,GSM1339403,GSM2460347,GSM928399,GSM928401	2.42846e+23	RP11-98I9.4	antisense	exon	GTTCGCAACTCCACTTACAGACTACGGAGGAACCCCAGGGT	344.64
chr6	99873581	99873582	m6A_site_398674	+	m6A_site_398674	m6A	8	GSE65380,GSM1135032,GSM1135032,GSM1135036,GSM1339403,GSM2460347,GSM928399,GSM928401	2.42846e+23	RP11-98I9.4	antisense	exon	CACTTACAGACTACGGAGGAACCCCAGGGTCAAACCAAACC	299.78
chr6	99873594	99873595	m6A_site_398675	+	m6A_site_398675	m6A	8	GSE65380,GSM1135032,GSM1135032,GSM1135036,GSM1339403,GSM2460347,GSM928399,GSM928401	2.42846e+23	RP11-98I9.4	antisense	exon	CGGAGGAACCCCAGGGTCAAACCAAACCAAACCAATTCTGG	224.83
chr6	99873599	99873600	m6A_site_398676	+	m6A_site_398676	m6A	8	GSE65380,GSM1135032,GSM1135032,GSM1135036,GSM1339403,GSM2460347,GSM928399,GSM928401	2.42846e+23	RP11-98I9.4	antisense	exon	GAACCCCAGGGTCAAACCAAACCAAACCAATTCTGGCCAGT	224.83
chr6	99873604	99873605	m6A_site_398677	+	m6A_site_398677	m6A	7	GSE65380,GSM1135032,GSM1135036,GSM1339403,GSM2460347,GSM928399,GSM928401	2.42846e+23	RP11-98I9.4	antisense	exon	CCAGGGTCAAACCAAACCAAACCAATTCTGGCCAGTTGCTT	224.83
chr6	99873689	99873690	m6A_site_398678	+	m6A_site_398678	m6A	2	GSM928399,GSM928401	22608085	RP11-98I9.4	antisense	exon	CAATCCAACTTCTGGCTCGAACCTTCTCGGAGTATTCCAAG	299.78
chr6	99878638	99878639	m6A_site_398679	+	m6A_site_398679	m6A	5	GSM1135032,GSM1135032,GSM1135036,GSM928399,GSM928401	2428462522608085	MLT1A0-int,RP11-98I9.4	ERVL-MaLR,antisense	exon,exon	GTACATTAAGTATGTGGAAAACAGAAGATATCCTTTTGGTT	226.96
chr6	99878673	99878674	m6A_site_398680	+	m6A_site_398680	m6A	7	GSM1135032,GSM1135032,GSM1135036,GSM1339399,GSM1339401,GSM928399,GSM928401	2.42846e+23	RP11-98I9.4,MLT1A0-int	antisense,ERVL-MaLR	exon,exon	TTGGTTCCTGGGTCTCCAGAACAGTAGGAGCAAACATCCAA	301.91
chr6	99878686	99878687	m6A_site_398681	+	m6A_site_398681	m6A	8	GSM1135032,GSM1135032,GSM1135036,GSM1135037,GSM1339399,GSM1339401,GSM928399,GSM928401	2.42846e+23	RP11-98I9.4,MLT1A0-int	antisense,ERVL-MaLR	exon,exon	CTCCAGAACAGTAGGAGCAAACATCCAAATCTGATATAGCA	226.96
chr6	99878737	99878738	m6A_site_398682	+	m6A_site_398682	m6A	8	GSM1135032,GSM1135032,GSM1135036,GSM1135037,GSM1339399,GSM1339401,GSM928399,GSM928401	2.42846e+23	MLT1A0-int,RP11-98I9.4	ERVL-MaLR,antisense	exon,exon	GCCTGGTCTTGGAGGATAAAACTTTACCTTGATGGGACTTT	274.68
chr6	99878753	99878754	m6A_site_398683	+	m6A_site_398683	m6A	9	GSM1135032,GSM1135032,GSM1135036,GSM1135037,GSM1339399,GSM1339401,GSM2460345,GSM928399,GSM928401	2.42846e+23	RP11-98I9.4,MLT1A0-int	antisense,ERVL-MaLR	exon,exon	TAAAACTTTACCTTGATGGGACTTTTGGCCCCGGTCCCTTA	419.59
chr6	99878839	99878840	m6A_site_398684	+	m6A_site_398684	m6A	2	GSM928399,GSM928401	22608085	RP11-98I9.4	antisense	exon	TAATACATATGGGAATGCAAACATCTCAGATATTTCTTCTT	226.96
chr6	99878907	99878908	m6A_site_398685	+	m6A_site_398685	m6A	1	GSM928399	22608085	Charlie4z,RP11-98I9.4	hAT-Charlie,antisense	exon,exon	GGCTTCAGAAGTGTCCATGAACCTTCAAAATTACATACAAG	299.78
chr6	99873031	99873032	m6A_site_398663	+	m6A_site_398663	m6A	1	GSM928399	22608085	RP11-98I9.4	antisense	exon	ATGCTACCTTCGCCACAGAAACCAAGAACGTTGTAATGGTC	224.83
chr6	99873106	99873107	m6A_site_398665	+	m6A_site_398665	m6A	14	GSE65380,GSM1339397,GSM1339399,GSM1339401,GSM1339403,GSM1339405,GSM1339407,GSM1339409,GSM1339411,GSM1339433,GSM1339435,GSM1339437,GSM1339441,GSM928399	2498186322608085	RP11-98I9.4	antisense	exon	TTACCCACTCTAGTTCGGGAACACCCTTGTCGCCGCCGTTC	301.91
chr6	99873172	99873173	m6A_site_398666	+	m6A_site_398666	m6A	13	GSE65380,GSM1339397,GSM1339399,GSM1339401,GSM1339403,GSM1339407,GSM1339409,GSM1339411,GSM1339433,GSM1339435,GSM1339437,GSM1339441,GSM928399	2498186322608085	RP11-98I9.4	antisense	exon	ATGCTTCTACTTCTTCGGGAACAAGACAAGATGGCGCCCGA	301.91
chr6	99873177	99873178	m6A_site_398667	+	m6A_site_398667	m6A	13	GSE65380,GSM1339397,GSM1339399,GSM1339401,GSM1339403,GSM1339407,GSM1339409,GSM1339411,GSM1339433,GSM1339435,GSM1339437,GSM1339441,GSM928399	2498186322608085	RP11-98I9.4	antisense	exon	TCTACTTCTTCGGGAACAAGACAAGATGGCGCCCGATTTGT	296.92
chr6	99873271	99873272	m6A_site_398669	+	m6A_site_398669	m6A	4	GSE65380,GSM1135032,GSM1135037,GSM928399	2428462522608085	RP11-98I9.4	antisense	exon	TCTCTCATCCAGGTTTGTGAACACGTGATTGTGCGGATTGA	301.91
chr6	99873324	99873325	m6A_site_398670	+	m6A_site_398670	m6A	8	GSE65380,GSM1135021,GSM1135032,GSM1135032,GSM1135037,GSM2460360,GSM928399,GSM928401	2428462522608085	RP11-98I9.4	antisense	exon	CCATTTTTTTTGTGGGCAAAACCATCTCTACTCTGGTCAAC	224.83
chr6	99873358	99873359	m6A_site_398671	+	m6A_site_398671	m6A	10	GSE65380,GSM1135021,GSM1135032,GSM1135032,GSM1135036,GSM1135037,GSM1166143,GSM2460360,GSM928399,GSM928401	2.42846e+23	RP11-98I9.4	antisense	exon	GGTCAACACCGGGCAACTGAACCATTCCTGCACGTTACTTT	299.78
chr6	99873523	99873524	m6A_site_398672	+	m6A_site_398672	m6A	9	GSE65380,GSM1135032,GSM1135032,GSM1135036,GSM1339403,GSM2203060,GSM2460347,GSM928399,GSM928401	2.42846e+31	RP11-98I9.4	antisense	exon	AAGTATGTTCCCTCCTAGAAACACTCCCGCCTTGGAGAAGG	226.96
chr6	99873570	99873571	m6A_site_398673	+	m6A_site_398673	m6A	8	GSE65380,GSM1135032,GSM1135032,GSM1135036,GSM1339403,GSM2460347,GSM928399,GSM928401	2.42846e+23	RP11-98I9.4	antisense	exon	GTTCGCAACTCCACTTACAGACTACGGAGGAACCCCAGGGT	344.64
chr6	99873581	99873582	m6A_site_398674	+	m6A_site_398674	m6A	8	GSE65380,GSM1135032,GSM1135032,GSM1135036,GSM1339403,GSM2460347,GSM928399,GSM928401	2.42846e+23	RP11-98I9.4	antisense	exon	CACTTACAGACTACGGAGGAACCCCAGGGTCAAACCAAACC	299.78
chr6	99873594	99873595	m6A_site_398675	+	m6A_site_398675	m6A	8	GSE65380,GSM1135032,GSM1135032,GSM1135036,GSM1339403,GSM2460347,GSM928399,GSM928401	2.42846e+23	RP11-98I9.4	antisense	exon	CGGAGGAACCCCAGGGTCAAACCAAACCAAACCAATTCTGG	224.83
chr6	99873599	99873600	m6A_site_398676	+	m6A_site_398676	m6A	8	GSE65380,GSM1135032,GSM1135032,GSM1135036,GSM1339403,GSM2460347,GSM928399,GSM928401	2.42846e+23	RP11-98I9.4	antisense	exon	GAACCCCAGGGTCAAACCAAACCAAACCAATTCTGGCCAGT	224.83
chr6	99873604	99873605	m6A_site_398677	+	m6A_site_398677	m6A	7	GSE65380,GSM1135032,GSM1135036,GSM1339403,GSM2460347,GSM928399,GSM928401	2.42846e+23	RP11-98I9.4	antisense	exon	CCAGGGTCAAACCAAACCAAACCAATTCTGGCCAGTTGCTT	224.83
chr6	99873689	99873690	m6A_site_398678	+	m6A_site_398678	m6A	2	GSM928399,GSM928401	22608085	RP11-98I9.4	antisense	exon	CAATCCAACTTCTGGCTCGAACCTTCTCGGAGTATTCCAAG	299.78
chr6	99878638	99878639	m6A_site_398679	+	m6A_site_398679	m6A	5	GSM1135032,GSM1135032,GSM1135036,GSM928399,GSM928401	2428462522608085	MLT1A0-int,RP11-98I9.4	ERVL-MaLR,antisense	exon,exon	GTACATTAAGTATGTGGAAAACAGAAGATATCCTTTTGGTT	226.96
chr6	99878673	99878674	m6A_site_398680	+	m6A_site_398680	m6A	7	GSM1135032,GSM1135032,GSM1135036,GSM1339399,GSM1339401,GSM928399,GSM928401	2.42846e+23	RP11-98I9.4,MLT1A0-int	antisense,ERVL-MaLR	exon,exon	TTGGTTCCTGGGTCTCCAGAACAGTAGGAGCAAACATCCAA	301.91
chr6	99878686	99878687	m6A_site_398681	+	m6A_site_398681	m6A	8	GSM1135032,GSM1135032,GSM1135036,GSM1135037,GSM1339399,GSM1339401,GSM928399,GSM928401	2.42846e+23	RP11-98I9.4,MLT1A0-int	antisense,ERVL-MaLR	exon,exon	CTCCAGAACAGTAGGAGCAAACATCCAAATCTGATATAGCA	226.96
chr6	99878737	99878738	m6A_site_398682	+	m6A_site_398682	m6A	8	GSM1135032,GSM1135032,GSM1135036,GSM1135037,GSM1339399,GSM1339401,GSM928399,GSM928401	2.42846e+23	MLT1A0-int,RP11-98I9.4	ERVL-MaLR,antisense	exon,exon	GCCTGGTCTTGGAGGATAAAACTTTACCTTGATGGGACTTT	274.68
chr6	99878753	99878754	m6A_site_398683	+	m6A_site_398683	m6A	9	GSM1135032,GSM1135032,GSM1135036,GSM1135037,GSM1339399,GSM1339401,GSM2460345,GSM928399,GSM928401	2.42846e+23	RP11-98I9.4,MLT1A0-int	antisense,ERVL-MaLR	exon,exon	TAAAACTTTACCTTGATGGGACTTTTGGCCCCGGTCCCTTA	419.59
chr6	99878839	99878840	m6A_site_398684	+	m6A_site_398684	m6A	2	GSM928399,GSM928401	22608085	RP11-98I9.4	antisense	exon	TAATACATATGGGAATGCAAACATCTCAGATATTTCTTCTT	226.96
chr6	99878907	99878908	m6A_site_398685	+	m6A_site_398685	m6A	1	GSM928399	22608085	Charlie4z,RP11-98I9.4	hAT-Charlie,antisense	exon,exon	GGCTTCAGAAGTGTCCATGAACCTTCAAAATTACATACAAG	299.78
chr22	31366747	31366748	m6A_site_308547	+	m6A_site_308547	m6A	56	GSE37003,GSE65380,GSM1135021,GSM1135025,GSM1135032,GSM1135032,GSM1135036,GSM1135037,GSM1166139,GSM1166140,GSM1166141,GSM1166143,GSM1166144,GSM1272358,GSM1272360,GSM1272364,GSM1272366,GSM1272368,GSM1339393,GSM1339395,GSM1339397,GSM1339399,GSM1339401,GSM1339403,GSM1339405,GSM1339407,GSM1339409,GSM1339411,GSM1339413,GSM1339415,GSM1339417,GSM1339419,GSM1339421,GSM1339423,GSM1339425,GSM1339427,GSM1339…	2.42846e+47	TUG1	antisense	exon	CTAATTAATGGTGCACGTGGACTTTTAGCAAGCGGGCTCAC	419.59
chr22	31366776	31366777	m6A_site_308548	+	m6A_site_308548	m6A	56	GSE37003,GSE65380,GSM1135021,GSM1135032,GSM1135032,GSM1135036,GSM1135037,GSM1166139,GSM1166140,GSM1166141,GSM1166143,GSM1166144,GSM1272358,GSM1272360,GSM1272364,GSM1272366,GSM1272368,GSM1339393,GSM1339395,GSM1339397,GSM1339399,GSM1339401,GSM1339403,GSM1339405,GSM1339407,GSM1339409,GSM1339411,GSM1339413,GSM1339415,GSM1339417,GSM1339419,GSM1339421,GSM1339423,GSM1339425,GSM1339427,GSM1339429,GSM1339…	2.42846e+47	TUG1	antisense	exon	AAGCGGGCTCACTGGAAGAGACTGAACCTGGCATGGAATTC	344.64
chr22	31366781	31366782	m6A_site_308549	+	m6A_site_308549	m6A	56	GSE37003,GSE65380,GSM1135021,GSM1135032,GSM1135032,GSM1135036,GSM1135037,GSM1166139,GSM1166140,GSM1166141,GSM1166143,GSM1166144,GSM1272358,GSM1272360,GSM1272364,GSM1272366,GSM1272368,GSM1339393,GSM1339395,GSM1339397,GSM1339399,GSM1339401,GSM1339403,GSM1339405,GSM1339407,GSM1339409,GSM1339411,GSM1339413,GSM1339415,GSM1339417,GSM1339419,GSM1339421,GSM1339423,GSM1339425,GSM1339427,GSM1339429,GSM1339…	2.42846e+47	TUG1	antisense	exon	GGCTCACTGGAAGAGACTGAACCTGGCATGGAATTCCTGAA	299.78
chr22	31366864	31366865	m6A_site_308550	+	m6A_site_308550	m6A	48	GSE37003,GSE65380,GSM1135032,GSM1135032,GSM1135036,GSM1135037,GSM1166139,GSM1166140,GSM1166141,GSM1166143,GSM1166144,GSM1272358,GSM1272360,GSM1272364,GSM1272366,GSM1272368,GSM1339393,GSM1339395,GSM1339399,GSM1339401,GSM1339403,GSM1339405,GSM1339407,GSM1339409,GSM1339411,GSM1339413,GSM1339415,GSM1339417,GSM1339419,GSM1339421,GSM1339423,GSM1339425,GSM1339427,GSM1339429,GSM1339435,GSM1339437,GSM1339…	2.42846e+47	TUG1	antisense	exon	GTCTGAAAAGTTTTGTTAGAACTACTGCGGAACCTCAAAAT	349.63
chr22	31366875	31366876	m6A_site_308551	+	m6A_site_308551	m6A	17	GSE65380,GSM1135032,GSM1135032,GSM1135036,GSM1135037,GSM1166139,GSM1166140,GSM1166141,GSM1166143,GSM1272360,GSM1272368,GSM1339427,GSM2460345,GSM2460347,GSM908333,GSM928399,GSM928401	2.42846e+47	TUG1	antisense	exon	TTTGTTAGAACTACTGCGGAACCTCAAAATCAGTAGATTTG	299.78
chr22	31366914	31366915	m6A_site_308552	+	m6A_site_308552	m6A	4	GSM1135032,GSM1135032,GSM2460345,GSM928399	2428462522608085	TUG1	antisense	exon	TGGAAGTGATTCAAAGCTAAACTTTTTCCTTGGCCCTCCTT	274.68
chr22	31367043	31367044	m6A_site_308553	+	m6A_site_308553	m6A	2	GSM1135032,GSM1135032	24284625	TUG1	antisense	exon	TTCAGGCCATTATCCAACAAACACTATAAAAATGTTTGAAC	226.96
chr22	31367062	31367063	m6A_site_308554	+	m6A_site_308554	m6A	2	GSM1135032,GSM1135032	24284625	TUG1	antisense	exon	AACACTATAAAAATGTTTGAACAATTGGATTTCAAACATTT	301.91
chr22	31367077	31367078	m6A_site_308555	+	m6A_site_308555	m6A	2	GSM1135032,GSM1135032	24284625	TUG1	antisense	exon	TTTGAACAATTGGATTTCAAACATTTTCGTTTTGTGGAGTG	226.96
chr22	31367132	31367133	m6A_site_308556	+	m6A_site_308556	m6A	6	GSM1135032,GSM1135032,GSM1166142,GSM1339427,GSM928399,GSM928401	2.42846e+31	TUG1	antisense	exon	GTACAGCCCTAAGCAAGTGAACACAAACACATTTAAGTGTA	301.91
chr22	31367138	31367139	m6A_site_308557	+	m6A_site_308557	m6A	6	GSM1135032,GSM1135032,GSM1166142,GSM1339427,GSM928399,GSM928401	2.42846e+31	TUG1	antisense	exon	CCCTAAGCAAGTGAACACAAACACATTTAAGTGTATTTTGT	226.96
chr22	31367243	31367244	m6A_site_308558	+	m6A_site_308558	m6A	66	GSE37003,GSE65380,GSM1135020,GSM1135021,GSM1135024,GSM1135025,GSM1135028,GSM1135029,GSM1135032,GSM1135032,GSM1135036,GSM1135037,GSM1166139,GSM1166140,GSM1166141,GSM1166142,GSM1166143,GSM1166144,GSM1272364,GSM1339393,GSM1339395,GSM1339397,GSM1339399,GSM1339401,GSM1339403,GSM1339405,GSM1339407,GSM1339409,GSM1339411,GSM1339413,GSM1339415,GSM1339417,GSM1339419,GSM1339421,GSM1339423,GSM1339425,GSM1339…	2.42846e+63	TUG1	antisense	exon	CCTTTTCCTAAAGGGCAGAGACAGATAATCTCACTTCCAGA	296.92
chr22	31367336	31367337	m6A_site_308559	+	m6A_site_308559	m6A	75	GSE37003,GSE65380,GSM1135020,GSM1135021,GSM1135024,GSM1135025,GSM1135028,GSM1135029,GSM1135032,GSM1135032,GSM1135036,GSM1135037,GSM1166139,GSM1166140,GSM1166141,GSM1166142,GSM1166143,GSM1166144,GSM1272358,GSM1272360,GSM1272362,GSM1272364,GSM1272366,GSM1272368,GSM1339393,GSM1339395,GSM1339397,GSM1339399,GSM1339401,GSM1339403,GSM1339405,GSM1339407,GSM1339409,GSM1339411,GSM1339413,GSM1339415,GSM1339…	2.42846e+63	TUG1	antisense	exon	ATCCGGATGTACCTCAAAAGACTTAAGACTGTGGTGATAAG	344.64
chr22	31367343	31367344	m6A_site_308560	+	m6A_site_308560	m6A	75	GSE37003,GSE65380,GSM1135020,GSM1135021,GSM1135024,GSM1135025,GSM1135028,GSM1135029,GSM1135032,GSM1135032,GSM1135036,GSM1135037,GSM1166139,GSM1166140,GSM1166141,GSM1166142,GSM1166143,GSM1166144,GSM1272358,GSM1272360,GSM1272362,GSM1272364,GSM1272366,GSM1272368,GSM1339393,GSM1339395,GSM1339397,GSM1339399,GSM1339401,GSM1339403,GSM1339405,GSM1339407,GSM1339409,GSM1339411,GSM1339413,GSM1339415,GSM1339…	2.42846e+63	TUG1	antisense	exon	TGTACCTCAAAAGACTTAAGACTGTGGTGATAAGATGCTTT	344.64
chr22	31367389	31367390	m6A_site_308561	+	m6A_site_308561	m6A	76	GSE37003,GSE65380,GSM1135020,GSM1135021,GSM1135024,GSM1135025,GSM1135028,GSM1135029,GSM1135032,GSM1135032,GSM1135036,GSM1135037,GSM1166139,GSM1166140,GSM1166141,GSM1166142,GSM1166143,GSM1166144,GSM1272358,GSM1272360,GSM1272362,GSM1272364,GSM1272366,GSM1272368,GSM1339393,GSM1339395,GSM1339397,GSM1339399,GSM1339401,GSM1339403,GSM1339405,GSM1339407,GSM1339409,GSM1339411,GSM1339413,GSM1339415,GSM1339…	2.42846e+63	TUG1	antisense	exon	GCAGAAAGGAGGGAAAAAAAACAACTGGAACTCAAAGCTTG	226.96
chr22	31367398	31367399	m6A_site_308562	+	m6A_site_308562	m6A	76	GSE37003,GSE65380,GSM1135020,GSM1135021,GSM1135024,GSM1135025,GSM1135028,GSM1135029,GSM1135032,GSM1135032,GSM1135036,GSM1135037,GSM1166139,GSM1166140,GSM1166141,GSM1166142,GSM1166143,GSM1166144,GSM1272358,GSM1272360,GSM1272362,GSM1272364,GSM1272366,GSM1272368,GSM1339393,GSM1339395,GSM1339397,GSM1339399,GSM1339401,GSM1339403,GSM1339405,GSM1339407,GSM1339409,GSM1339411,GSM1339413,GSM1339415,GSM1339…	2.42846e+63	TUG1	antisense	exon	AGGGAAAAAAAACAACTGGAACTCAAAGCTTGAAATTCTGT	349.63
chr22	31367425	31367426	m6A_site_308563	+	m6A_site_308563	m6A	76	GSE37003,GSE65380,GSM1135020,GSM1135021,GSM1135024,GSM1135025,GSM1135028,GSM1135029,GSM1135032,GSM1135032,GSM1135036,GSM1135037,GSM1166139,GSM1166140,GSM1166141,GSM1166142,GSM1166143,GSM1166144,GSM1272358,GSM1272360,GSM1272362,GSM1272364,GSM1272366,GSM1272368,GSM1339393,GSM1339395,GSM1339397,GSM1339399,GSM1339401,GSM1339403,GSM1339405,GSM1339407,GSM1339409,GSM1339411,GSM1339413,GSM1339415,GSM1339…	2.42846e+63	TUG1	antisense	exon	GCTTGAAATTCTGTGGCAAAACATGAGATGTCCAGGATTGG	226.96
chr22	31367519	31367520	m6A_site_308564	+	m6A_site_308564	m6A	74	GSE37003,GSE65380,GSM1135020,GSM1135021,GSM1135024,GSM1135025,GSM1135028,GSM1135029,GSM1135032,GSM1135032,GSM1135036,GSM1135037,GSM1166139,GSM1166140,GSM1166141,GSM1166142,GSM1166143,GSM1166144,GSM1272358,GSM1272360,GSM1272362,GSM1272364,GSM1272366,GSM1272368,GSM1339393,GSM1339395,GSM1339397,GSM1339399,GSM1339401,GSM1339403,GSM1339405,GSM1339407,GSM1339409,GSM1339411,GSM1339413,GSM1339415,GSM1339…	2.42846e+63	TUG1	antisense	exon	CAGTGTAGCCACAGCCATGGACTCCAGATTTCCAGATTTTC	419.59
chr22	31367543	31367544	m6A_site_308565	+	m6A_site_308565	m6A	70	GSE37003,GSE65380,GSM1135020,GSM1135021,GSM1135024,GSM1135025,GSM1135028,GSM1135029,GSM1135032,GSM1135032,GSM1135036,GSM1135037,GSM1166139,GSM1166140,GSM1166141,GSM1166142,GSM1166143,GSM1166144,GSM1272358,GSM1272360,GSM1272366,GSM1272368,GSM1339393,GSM1339395,GSM1339399,GSM1339401,GSM1339403,GSM1339405,GSM1339407,GSM1339409,GSM1339411,GSM1339413,GSM1339415,GSM1339417,GSM1339419,GSM1339421,GSM1339…	2.42846e+63	TUG1	antisense	exon	CAGATTTCCAGATTTTCAAGACCTGGACCTGGAACCCGAAA	294.79
chr22	31367549	31367550	m6A_site_308566	+	m6A_site_308566	m6A	70	GSE37003,GSE65380,GSM1135020,GSM1135021,GSM1135024,GSM1135025,GSM1135028,GSM1135029,GSM1135032,GSM1135032,GSM1135036,GSM1135037,GSM1166139,GSM1166140,GSM1166141,GSM1166142,GSM1166143,GSM1166144,GSM1272358,GSM1272360,GSM1272366,GSM1272368,GSM1339393,GSM1339395,GSM1339399,GSM1339401,GSM1339403,GSM1339405,GSM1339407,GSM1339409,GSM1339411,GSM1339413,GSM1339415,GSM1339417,GSM1339419,GSM1339421,GSM1339…	2.42846e+63	TUG1	antisense	exon	TCCAGATTTTCAAGACCTGGACCTGGAACCCGAAAGAGCTT	369.74
chr22	31367556	31367557	m6A_site_308567	+	m6A_site_308567	m6A	70	GSE37003,GSE65380,GSM1135020,GSM1135021,GSM1135024,GSM1135025,GSM1135028,GSM1135029,GSM1135032,GSM1135032,GSM1135036,GSM1135037,GSM1166139,GSM1166140,GSM1166141,GSM1166142,GSM1166143,GSM1166144,GSM1272358,GSM1272360,GSM1272366,GSM1272368,GSM1339393,GSM1339395,GSM1339399,GSM1339401,GSM1339403,GSM1339405,GSM1339407,GSM1339409,GSM1339411,GSM1339413,GSM1339415,GSM1339417,GSM1339419,GSM1339421,GSM1339…	2.42846e+63	TUG1	antisense	exon	TTTCAAGACCTGGACCTGGAACCCGAAAGAGCTTGTCACGA	299.78
chr22	31367587	31367588	m6A_site_308568	+	m6A_site_308568	m6A	68	GSE37003,GSE65380,GSM1135020,GSM1135021,GSM1135024,GSM1135025,GSM1135028,GSM1135029,GSM1135032,GSM1135032,GSM1135036,GSM1135037,GSM1166139,GSM1166140,GSM1166141,GSM1166142,GSM1166143,GSM1166144,GSM1272360,GSM1272368,GSM1339393,GSM1339395,GSM1339399,GSM1339401,GSM1339403,GSM1339405,GSM1339407,GSM1339409,GSM1339411,GSM1339413,GSM1339415,GSM1339417,GSM1339419,GSM1339421,GSM1339423,GSM1339425,GSM1339…	2.42846e+63	TUG1	antisense	exon	CTTGTCACGATGCGGCAGGAACACTGGAGGTAGATTTTTTT	301.91
chr22	31367626	31367627	m6A_site_308569	+	m6A_site_308569	m6A	62	GSE37003,GSE65380,GSM1135020,GSM1135021,GSM1135024,GSM1135025,GSM1135028,GSM1135029,GSM1135032,GSM1135032,GSM1135036,GSM1135037,GSM1166139,GSM1166140,GSM1166141,GSM1166142,GSM1166143,GSM1166144,GSM1339393,GSM1339395,GSM1339399,GSM1339401,GSM1339403,GSM1339405,GSM1339407,GSM1339409,GSM1339411,GSM1339413,GSM1339415,GSM1339417,GSM1339419,GSM1339421,GSM1339423,GSM1339425,GSM1339427,GSM1339429,GSM1339…	2.42846e+47	TUG1,TUG1	antisense,antisense	intron,exon	TTTTATTTTTGAATTTTGGGACTGTTGACCTTGCTGTGAGA	419.59
chr22	31367653	31367654	m6A_site_308570	+	m6A_site_308570	m6A	58	GSE37003,GSE65380,GSM1135020,GSM1135021,GSM1135024,GSM1135025,GSM1135028,GSM1135029,GSM1135032,GSM1135032,GSM1135036,GSM1135037,GSM1166139,GSM1166140,GSM1166142,GSM1166143,GSM1166144,GSM1339395,GSM1339399,GSM1339401,GSM1339403,GSM1339405,GSM1339407,GSM1339409,GSM1339411,GSM1339413,GSM1339415,GSM1339417,GSM1339419,GSM1339421,GSM1339423,GSM1339425,GSM1339427,GSM1339429,GSM1339433,GSM1339435,GSM1339…	2.42846e+47	TUG1,TUG1	antisense,antisense	intron,exon	ACCTTGCTGTGAGAAAAGAGACAACGACTGAGCAAGCACTA	296.92
chr22	31367703	31367704	m6A_site_308571	+	m6A_site_308571	m6A	56	GSE37003,GSE65380,GSM1135020,GSM1135021,GSM1135024,GSM1135025,GSM1135028,GSM1135029,GSM1135032,GSM1135032,GSM1135036,GSM1135037,GSM1166139,GSM1166140,GSM1166142,GSM1166143,GSM1166144,GSM1339395,GSM1339399,GSM1339401,GSM1339403,GSM1339405,GSM1339407,GSM1339409,GSM1339411,GSM1339413,GSM1339415,GSM1339417,GSM1339419,GSM1339421,GSM1339423,GSM1339425,GSM1339427,GSM1339429,GSM1339435,GSM1339437,GSM1339…	2.42846e+47	TUG1,TUG1	antisense,antisense	intron,exon	CTGTTACTGGGAATTAGAAGACCTGAGTTTCTGTCCAGACC	294.79
chr22	31367721	31367722	m6A_site_308572	+	m6A_site_308572	m6A	40	GSE37003,GSM1135020,GSM1135021,GSM1135025,GSM1135028,GSM1135032,GSM1135032,GSM1135036,GSM1135037,GSM1166139,GSM1166140,GSM1166142,GSM1166143,GSM1166144,GSM1339395,GSM1339399,GSM1339401,GSM1339403,GSM1339405,GSM1339407,GSM1339409,GSM1339413,GSM1339415,GSM1339417,GSM1339419,GSM1339421,GSM1339425,GSM1339427,GSM1339429,GSM1339435,GSM1339441,GSM1828596,GSM2010450,GSM2010452,GSM2460345,GSM2460347,GSM24…	2.42846e+39	TUG1,TUG1	antisense,antisense	exon,intron	AGACCTGAGTTTCTGTCCAGACCCTCAGTGCAAACTGAGGA	294.79
chr22	31367734	31367735	m6A_site_308573	+	m6A_site_308573	m6A	40	GSE37003,GSM1135020,GSM1135021,GSM1135025,GSM1135028,GSM1135032,GSM1135032,GSM1135036,GSM1135037,GSM1166139,GSM1166140,GSM1166142,GSM1166143,GSM1166144,GSM1339395,GSM1339399,GSM1339401,GSM1339403,GSM1339405,GSM1339407,GSM1339409,GSM1339413,GSM1339415,GSM1339417,GSM1339419,GSM1339421,GSM1339425,GSM1339427,GSM1339429,GSM1339435,GSM1339441,GSM1828596,GSM2010450,GSM2010452,GSM2460345,GSM2460347,GSM24…	2.42846e+39	TUG1,TUG1	antisense,antisense	exon,intron	TGTCCAGACCCTCAGTGCAAACTGAGGATGCTCCATCCAAA	274.68
chr22	31368040	31368041	m6A_site_308574	+	m6A_site_308574	m6A	6	GSM1135020,GSM1135032,GSM1135032,GSM1135037,GSM1166140,GSM2460345	2428462524209618	L2c,TUG1,TUG1	L2,antisense,antisense	exon,exon,intron	ACTGTCTTTGCAGATAGCAGACTCCTTGAAAGCAGGGTCCT	344.64
chr22	31368336	31368337	m6A_site_308575	+	m6A_site_308575	m6A	1	GSM1908208		TUG1,TUG1	antisense,antisense	intron,exon	GGGGTATTACATACAGAAGGACCAAGACCTTATTTTCTCCT	369.74
chr22	31368342	31368343	m6A_site_308576	+	m6A_site_308576	m6A	1	GSM1908208		TUG1,TUG1	antisense,antisense	exon,intron	TTACATACAGAAGGACCAAGACCTTATTTTCTCCTACTTAA	294.79
chr22	31368388	31368389	m6A_site_308577	+	m6A_site_308577	m6A	1	GSM1908208		TUG1,TUG1	antisense,antisense	intron,exon	AATCTTGTTAAGATGAAAGGACAGCTTTTTAAAAGGAGAAG	371.87
chr22	31368874	31368875	m6A_site_308578	+	m6A_site_308578	m6A	8	GSE65380,GSM1135021,GSM1135032,GSM1135032,GSM1135036,GSM1135037,GSM1166140,GSM1166141	2428462524209618	TUG1,TUG1	antisense,antisense	intron,exon	ATTGCTGAGTGTTCACCTGGACCTTCTGACTACCTTCCCTG	369.74
chr22	31368916	31368917	m6A_site_308579	+	m6A_site_308579	m6A	24	GSE65380,GSM1135021,GSM1135028,GSM1135029,GSM1135032,GSM1135032,GSM1135036,GSM1135037,GSM1166139,GSM1166140,GSM1166141,GSM1166142,GSM1166143,GSM1166144,GSM1339401,GSM1339403,GSM1339415,GSM1339417,GSM1339423,GSM1339425,GSM1339427,GSM2460347,GSM2460360,GSM928399	2.42846e+31	TUG1	antisense	exon	GCTATTCCATCAGCCTACAGACCTGGTACCTGGATTTTTGC	294.79
chr22	31368972	31368973	m6A_site_308580	+	m6A_site_308580	m6A	32	GSE65380,GSM1135021,GSM1135024,GSM1135025,GSM1135028,GSM1135029,GSM1135032,GSM1135032,GSM1135036,GSM1135037,GSM1166139,GSM1166140,GSM1166141,GSM1166142,GSM1166143,GSM1166144,GSM1339401,GSM1339403,GSM1339409,GSM1339411,GSM1339415,GSM1339417,GSM1339419,GSM1339421,GSM1339423,GSM1339425,GSM1339427,GSM1339429,GSM2460347,GSM2460360,GSM928399,GSM928401	2.42846e+31	TUG1	antisense	exon	CCACCTTACTACTGACGAAGACACCCATTCCAGTGGACCAC	296.92
chr22	31368988	31368989	m6A_site_308581	+	m6A_site_308581	m6A	32	GSE65380,GSM1135021,GSM1135024,GSM1135025,GSM1135028,GSM1135029,GSM1135032,GSM1135032,GSM1135036,GSM1135037,GSM1166139,GSM1166140,GSM1166141,GSM1166142,GSM1166143,GSM1166144,GSM1339401,GSM1339403,GSM1339409,GSM1339411,GSM1339415,GSM1339417,GSM1339419,GSM1339421,GSM1339423,GSM1339425,GSM1339427,GSM1339429,GSM2460347,GSM2460360,GSM928399,GSM928401	2.42846e+31	TUG1	antisense	exon	GAAGACACCCATTCCAGTGGACCACTGTGACCCAGGAGGCA	369.74
chr22	31369188	31369189	m6A_site_308582	+	m6A_site_308582	m6A	59	GSE37003,GSE65380,GSM1135020,GSM1135021,GSM1135024,GSM1135025,GSM1135028,GSM1135029,GSM1135032,GSM1135032,GSM1135036,GSM1135037,GSM1166139,GSM1166140,GSM1166141,GSM1166142,GSM1166143,GSM1166144,GSM1339393,GSM1339395,GSM1339399,GSM1339401,GSM1339403,GSM1339405,GSM1339407,GSM1339409,GSM1339411,GSM1339413,GSM1339415,GSM1339417,GSM1339419,GSM1339421,GSM1339423,GSM1339425,GSM1339427,GSM1339429,GSM1339…	2.42846e+55	TUG1	antisense	exon	TTCAGTTAAAGCCTTCAGAGACACACAATAAATTTGGACCA	296.92
chr22	31369205	31369206	m6A_site_308583	+	m6A_site_308583	m6A	59	GSE37003,GSE65380,GSM1135020,GSM1135021,GSM1135024,GSM1135025,GSM1135028,GSM1135029,GSM1135032,GSM1135032,GSM1135036,GSM1135037,GSM1166139,GSM1166140,GSM1166141,GSM1166142,GSM1166143,GSM1166144,GSM1339393,GSM1339395,GSM1339399,GSM1339401,GSM1339403,GSM1339405,GSM1339407,GSM1339409,GSM1339411,GSM1339413,GSM1339415,GSM1339417,GSM1339419,GSM1339421,GSM1339423,GSM1339425,GSM1339427,GSM1339429,GSM1339…	2.42846e+55	TUG1	antisense	exon	GAGACACACAATAAATTTGGACCAGGGGATTTTTTAGTTAT	369.74
chr22	31369272	31369273	m6A_site_308584	+	m6A_site_308584	m6A	60	GSE37003,GSE65380,GSM1135020,GSM1135021,GSM1135024,GSM1135025,GSM1135028,GSM1135029,GSM1135032,GSM1135032,GSM1135036,GSM1135037,GSM1166139,GSM1166140,GSM1166141,GSM1166142,GSM1166143,GSM1166144,GSM1339393,GSM1339395,GSM1339399,GSM1339401,GSM1339403,GSM1339405,GSM1339407,GSM1339409,GSM1339411,GSM1339413,GSM1339415,GSM1339417,GSM1339419,GSM1339421,GSM1339423,GSM1339425,GSM1339427,GSM1339429,GSM1339…	2.42846e+55	TUG1	antisense	exon	CTTTTTGAGAGCAGCATTGGACCACACCCCACAATCTCAAA	369.74
chr22	31369309	31369310	m6A_site_308585	+	m6A_site_308585	m6A	59	GSE37003,GSE65380,GSM1135020,GSM1135021,GSM1135024,GSM1135025,GSM1135028,GSM1135029,GSM1135032,GSM1135032,GSM1135036,GSM1135037,GSM1166139,GSM1166140,GSM1166141,GSM1166142,GSM1166143,GSM1166144,GSM1339393,GSM1339395,GSM1339399,GSM1339401,GSM1339403,GSM1339405,GSM1339407,GSM1339409,GSM1339411,GSM1339413,GSM1339415,GSM1339417,GSM1339419,GSM1339421,GSM1339423,GSM1339425,GSM1339427,GSM1339429,GSM1339…	2.42846e+55	TUG1	antisense	exon	CAAATGATTGAAATTCATGAACATCTAGGATCCCGTGAAGG	301.91
chr22	31369337	31369338	m6A_site_308586	+	m6A_site_308586	m6A	60	GSE37003,GSE65380,GSM1135020,GSM1135021,GSM1135024,GSM1135025,GSM1135028,GSM1135029,GSM1135032,GSM1135032,GSM1135036,GSM1135037,GSM1166139,GSM1166140,GSM1166141,GSM1166142,GSM1166143,GSM1166144,GSM1339393,GSM1339395,GSM1339397,GSM1339399,GSM1339401,GSM1339403,GSM1339405,GSM1339407,GSM1339409,GSM1339411,GSM1339413,GSM1339415,GSM1339417,GSM1339419,GSM1339421,GSM1339423,GSM1339425,GSM1339427,GSM1339…	2.42846e+55	TUG1	antisense	exon	GATCCCGTGAAGGTCACTGGACCCTGTTTTTTCTACTTCAA	369.74
chr22	31369386	31369387	m6A_site_308587	+	m6A_site_308587	m6A	59	GSE37003,GSE65380,GSM1135020,GSM1135021,GSM1135024,GSM1135025,GSM1135028,GSM1135029,GSM1135032,GSM1135032,GSM1135036,GSM1135037,GSM1166139,GSM1166140,GSM1166141,GSM1166142,GSM1166143,GSM1166144,GSM1339393,GSM1339395,GSM1339397,GSM1339399,GSM1339401,GSM1339403,GSM1339405,GSM1339407,GSM1339409,GSM1339411,GSM1339413,GSM1339415,GSM1339417,GSM1339419,GSM1339421,GSM1339423,GSM1339425,GSM1339427,GSM1339…	2.42846e+55	TUG1	antisense	exon	GTAGCCTACTGAATGAGAAAACATATTCTGACCCATTGGGA	226.96
chr22	31369427	31369428	m6A_site_308588	+	m6A_site_308588	m6A	59	GSE37003,GSE65380,GSM1135020,GSM1135021,GSM1135024,GSM1135025,GSM1135028,GSM1135029,GSM1135032,GSM1135032,GSM1135036,GSM1135037,GSM1166139,GSM1166140,GSM1166141,GSM1166142,GSM1166143,GSM1166144,GSM1339393,GSM1339395,GSM1339397,GSM1339399,GSM1339401,GSM1339403,GSM1339405,GSM1339407,GSM1339409,GSM1339411,GSM1339413,GSM1339415,GSM1339417,GSM1339419,GSM1339421,GSM1339423,GSM1339425,GSM1339427,GSM1339…	2.42846e+55	TUG1	antisense	exon	TCAAATCAAAGGCACAGTGAACTCCTCATAGCATCTTCTTT	349.63
chr22	31369462	31369463	m6A_site_308589	+	m6A_site_308589	m6A	56	GSE37003,GSE65380,GSM1135020,GSM1135021,GSM1135024,GSM1135025,GSM1135028,GSM1135029,GSM1135032,GSM1135032,GSM1135036,GSM1135037,GSM1166139,GSM1166140,GSM1166141,GSM1166144,GSM1339393,GSM1339395,GSM1339397,GSM1339399,GSM1339401,GSM1339403,GSM1339405,GSM1339407,GSM1339409,GSM1339411,GSM1339413,GSM1339415,GSM1339417,GSM1339419,GSM1339421,GSM1339423,GSM1339425,GSM1339427,GSM1339429,GSM1339435,GSM1339…	2.42846e+47	TUG1	antisense	exon	TTCTTTGGAATTACTCAGGAACCAGAACTTTTTACACAAAT	299.78
chr22	31369468	31369469	m6A_site_308590	+	m6A_site_308590	m6A	56	GSE37003,GSE65380,GSM1135020,GSM1135021,GSM1135024,GSM1135025,GSM1135028,GSM1135029,GSM1135032,GSM1135032,GSM1135036,GSM1135037,GSM1166139,GSM1166140,GSM1166141,GSM1166144,GSM1339393,GSM1339395,GSM1339397,GSM1339399,GSM1339401,GSM1339403,GSM1339405,GSM1339407,GSM1339409,GSM1339411,GSM1339413,GSM1339415,GSM1339417,GSM1339419,GSM1339421,GSM1339423,GSM1339425,GSM1339427,GSM1339429,GSM1339435,GSM1339…	2.42846e+47	TUG1	antisense	exon	GGAATTACTCAGGAACCAGAACTTTTTACACAAATGTAAGA	349.63
chr22	31369578	31369579	m6A_site_308591	+	m6A_site_308591	m6A	13	GSE65380,GSM1135032,GSM1135032,GSM1135037,GSM1166139,GSM1166141,GSM1339415,GSM1339419,GSM1339423,GSM1339427,GSM2460345,GSM2460347,GSM928399	2.42846e+31	TUG1,TUG1	antisense,antisense	intron,exon	TCTTGATACATCAAGGTAGAACCTCTATGGTAAATCCCTCT	299.78
chr22	31371229	31371230	m6A_site_308592	+	m6A_site_308592	m6A	68	GSE37003,GSE65380,GSM1135020,GSM1135021,GSM1135024,GSM1135025,GSM1135028,GSM1135029,GSM1135032,GSM1135032,GSM1135036,GSM1135037,GSM1166139,GSM1166140,GSM1166141,GSM1166142,GSM1166143,GSM1166144,GSM1272358,GSM1272360,GSM1272366,GSM1272368,GSM1339399,GSM1339401,GSM1339403,GSM1339405,GSM1339407,GSM1339409,GSM1339411,GSM1339413,GSM1339415,GSM1339417,GSM1339419,GSM1339421,GSM1339423,GSM1339425,GSM1339…	2.42846e+55	TUG1	antisense	exon	ATGAAGCCCTTTGAGTGAAAACTGTGCAGAAGCCCAGAGTA	274.68
chr22	31371347	31371348	m6A_site_308593	+	m6A_site_308593	m6A	75	GSE37003,GSE65380,GSM1135020,GSM1135021,GSM1135024,GSM1135025,GSM1135028,GSM1135029,GSM1135032,GSM1135032,GSM1135036,GSM1135037,GSM1166139,GSM1166140,GSM1166141,GSM1166142,GSM1166143,GSM1166144,GSM1272358,GSM1272360,GSM1272364,GSM1272366,GSM1272368,GSM1339393,GSM1339395,GSM1339397,GSM1339399,GSM1339401,GSM1339403,GSM1339405,GSM1339407,GSM1339409,GSM1339411,GSM1339413,GSM1339415,GSM1339417,GSM1339…	2.42846e+63	TUG1	antisense	exon	CCGTGGTGACACCTAAGGGGACTTCCTTACAACACCTTGAA	419.59
chr22	31371367	31371368	m6A_site_308594	+	m6A_site_308594	m6A	75	GSE37003,GSE65380,GSM1135020,GSM1135021,GSM1135024,GSM1135025,GSM1135028,GSM1135029,GSM1135032,GSM1135032,GSM1135036,GSM1135037,GSM1166139,GSM1166140,GSM1166141,GSM1166142,GSM1166143,GSM1166144,GSM1272358,GSM1272360,GSM1272364,GSM1272366,GSM1272368,GSM1339393,GSM1339395,GSM1339397,GSM1339399,GSM1339401,GSM1339403,GSM1339405,GSM1339407,GSM1339409,GSM1339411,GSM1339413,GSM1339415,GSM1339417,GSM1339…	2.42846e+63	TUG1	antisense	exon	ACTTCCTTACAACACCTTGAACTCTTCCGAACACAGTTTGA	349.63
chr22	31371377	31371378	m6A_site_308595	+	m6A_site_308595	m6A	73	GSE37003,GSE65380,GSM1135020,GSM1135021,GSM1135024,GSM1135025,GSM1135028,GSM1135029,GSM1135032,GSM1135032,GSM1135036,GSM1135037,GSM1166139,GSM1166140,GSM1166141,GSM1166142,GSM1166143,GSM1166144,GSM1272358,GSM1272360,GSM1272364,GSM1272366,GSM1272368,GSM1339393,GSM1339395,GSM1339397,GSM1339399,GSM1339401,GSM1339403,GSM1339405,GSM1339407,GSM1339409,GSM1339411,GSM1339413,GSM1339415,GSM1339417,GSM1339…	2.42846e+63	TUG1	antisense	exon	AACACCTTGAACTCTTCCGAACACAGTTTGAAAACCACTGC	301.91
chr22	31371390	31371391	m6A_site_308596	+	m6A_site_308596	m6A	73	GSE37003,GSE65380,GSM1135020,GSM1135021,GSM1135024,GSM1135025,GSM1135028,GSM1135029,GSM1135032,GSM1135032,GSM1135036,GSM1135037,GSM1166139,GSM1166140,GSM1166141,GSM1166142,GSM1166143,GSM1166144,GSM1272358,GSM1272360,GSM1272364,GSM1272366,GSM1272368,GSM1339393,GSM1339395,GSM1339397,GSM1339399,GSM1339401,GSM1339403,GSM1339405,GSM1339407,GSM1339409,GSM1339411,GSM1339413,GSM1339415,GSM1339417,GSM1339…	2.42846e+63	TUG1	antisense	exon	CTTCCGAACACAGTTTGAAAACCACTGCCCCAGACAGCAAT	224.83
chr22	31371403	31371404	m6A_site_308597	+	m6A_site_308597	m6A	68	GSE37003,GSE65380,GSM1135020,GSM1135021,GSM1135024,GSM1135025,GSM1135028,GSM1135029,GSM1135032,GSM1135032,GSM1135036,GSM1135037,GSM1166139,GSM1166140,GSM1166141,GSM1166142,GSM1166143,GSM1166144,GSM1272358,GSM1272360,GSM1272366,GSM1272368,GSM1339393,GSM1339395,GSM1339397,GSM1339399,GSM1339401,GSM1339403,GSM1339405,GSM1339407,GSM1339409,GSM1339411,GSM1339413,GSM1339415,GSM1339417,GSM1339419,GSM1339…	2.42846e+63	TUG1	antisense	exon	TTTGAAAACCACTGCCCCAGACAGCAATATGTTTGACCTGA	296.92
chr22	31371484	31371485	m6A_site_308598	+	m6A_site_308598	m6A	63	GSE37003,GSE65380,GSM1135020,GSM1135021,GSM1135024,GSM1135025,GSM1135028,GSM1135029,GSM1135032,GSM1135032,GSM1135036,GSM1135037,GSM1166139,GSM1166140,GSM1166141,GSM1166142,GSM1166143,GSM1166144,GSM1339393,GSM1339395,GSM1339397,GSM1339399,GSM1339401,GSM1339403,GSM1339405,GSM1339407,GSM1339409,GSM1339411,GSM1339413,GSM1339415,GSM1339417,GSM1339419,GSM1339421,GSM1339423,GSM1339425,GSM1339427,GSM1339…	2.42846e+55	TUG1	antisense	exon	TCATGTTCAGTAGATGCTGAACATTCTTAGAAATACTGTGT	301.91
chr22	31371509	31371510	m6A_site_308599	+	m6A_site_308599	m6A	60	GSE37003,GSE65380,GSM1135020,GSM1135021,GSM1135024,GSM1135025,GSM1135028,GSM1135029,GSM1135032,GSM1135032,GSM1135036,GSM1135037,GSM1166139,GSM1166140,GSM1166141,GSM1166142,GSM1166143,GSM1166144,GSM1339393,GSM1339395,GSM1339399,GSM1339401,GSM1339403,GSM1339405,GSM1339407,GSM1339411,GSM1339413,GSM1339415,GSM1339417,GSM1339419,GSM1339421,GSM1339423,GSM1339425,GSM1339427,GSM1339429,GSM1339435,GSM1339…	2.42846e+55	TUG1	antisense	exon	CTTAGAAATACTGTGTGTGAACTTAGAAAAGTGCAAGAAGA	349.63
chr22	31371529	31371530	m6A_site_308600	+	m6A_site_308600	m6A	61	GSE37003,GSE65380,GSM1135020,GSM1135021,GSM1135024,GSM1135025,GSM1135028,GSM1135029,GSM1135032,GSM1135032,GSM1135036,GSM1135037,GSM1166139,GSM1166140,GSM1166141,GSM1166142,GSM1166143,GSM1166144,GSM1339393,GSM1339395,GSM1339399,GSM1339401,GSM1339403,GSM1339405,GSM1339407,GSM1339411,GSM1339413,GSM1339415,GSM1339417,GSM1339419,GSM1339421,GSM1339423,GSM1339425,GSM1339427,GSM1339429,GSM1339435,GSM1339…	2.42846e+55	TUG1	antisense	exon	ACTTAGAAAAGTGCAAGAAGACAGGCATGTCTTTGACCCCA	296.92
chr22	31371584	31371585	m6A_site_308601	+	m6A_site_308601	m6A	65	GSE37003,GSE65380,GSM1135020,GSM1135021,GSM1135024,GSM1135025,GSM1135028,GSM1135029,GSM1135032,GSM1135032,GSM1135036,GSM1135037,GSM1166139,GSM1166140,GSM1166141,GSM1166142,GSM1166143,GSM1166144,GSM1339393,GSM1339395,GSM1339397,GSM1339399,GSM1339401,GSM1339403,GSM1339405,GSM1339407,GSM1339409,GSM1339411,GSM1339413,GSM1339415,GSM1339417,GSM1339419,GSM1339421,GSM1339423,GSM1339425,GSM1339427,GSM1339…	2.42846e+55	TUG1	antisense	exon	CTGAAGATGGTGTCAAGTGAACCTAGATTAACAGCCCTCCA	299.78
chr22	31371652	31371653	m6A_site_308602	+	m6A_site_308602	m6A	64	GSE37003,GSE65380,GSM1135020,GSM1135021,GSM1135024,GSM1135025,GSM1135028,GSM1135029,GSM1135032,GSM1135032,GSM1135036,GSM1135037,GSM1166139,GSM1166140,GSM1166141,GSM1166142,GSM1166143,GSM1166144,GSM1339393,GSM1339395,GSM1339397,GSM1339399,GSM1339401,GSM1339403,GSM1339405,GSM1339407,GSM1339409,GSM1339411,GSM1339413,GSM1339415,GSM1339417,GSM1339419,GSM1339421,GSM1339423,GSM1339425,GSM1339427,GSM1339…	2.42846e+55	TUG1	antisense	exon	GAATGGGATATAGCCAGAGAACAATTCTATGCACCCTACAC	301.91
chr22	31371679	31371680	m6A_site_308603	+	m6A_site_308603	m6A	65	GSE37003,GSE65380,GSM1135020,GSM1135021,GSM1135024,GSM1135025,GSM1135028,GSM1135029,GSM1135032,GSM1135032,GSM1135036,GSM1135037,GSM1166139,GSM1166140,GSM1166141,GSM1166142,GSM1166143,GSM1166144,GSM1339393,GSM1339395,GSM1339397,GSM1339399,GSM1339401,GSM1339403,GSM1339405,GSM1339407,GSM1339409,GSM1339411,GSM1339413,GSM1339415,GSM1339417,GSM1339419,GSM1339421,GSM1339423,GSM1339425,GSM1339427,GSM1339…	2.42846e+55	TUG1	antisense	exon	TATGCACCCTACACTGACAGACTCCCTTAAGCAACACCAGA	344.64
chr22	31371948	31371949	m6A_site_308604	+	m6A_site_308604	m6A	17	GSE65380,GSM1135032,GSM1135037,GSM1339397,GSM1339399,GSM1339401,GSM1339407,GSM1339415,GSM1339417,GSM1339419,GSM1339421,GSM1339423,GSM1828594,GSM2460345,GSM2460347,GSM928399,GSM928401	2.42846e+31	TUG1	antisense	exon	TCATTCGTCTTCTTTTCCAAACTACACATCACTGTATGACT	274.68
chr22	31372151	31372152	m6A_site_308605	+	m6A_site_308605	m6A	2	GSM1828594,GSM2460345	26404942	TUG1	antisense	exon	CAGCTCACTTTAACAGTTGAACTTCAAGCGACAATCTTTGA	349.63
chr22	31372172	31372173	m6A_site_308606	+	m6A_site_308606	m6A	2	GSM1828594,GSM2460345	26404942	TUG1	antisense	exon	CTTCAAGCGACAATCTTTGAACACCCCTTCTCATGTGATTT	301.91
chr22	31372201	31372202	m6A_site_308607	+	m6A_site_308607	m6A	1	GSM1828594	26404942	TUG1	antisense	exon	CTCATGTGATTTAAAATGAAACCATTTGGAAAAGTTTCTTC	224.83
chr22	31372412	31372413	m6A_site_308608	+	m6A_site_308608	m6A	29	GSE65380,GSM1135032,GSM1135032,GSM1135036,GSM1135037,GSM1166139,GSM1166140,GSM1166142,GSM1166143,GSM1339393,GSM1339403,GSM1339405,GSM1339413,GSM1339415,GSM1339417,GSM1339419,GSM1339421,GSM1339423,GSM1339425,GSM1339427,GSM1339429,GSM1339439,GSM1828594,GSM2010452,GSM2460345,GSM2460347,GSM908333,GSM928399,GSM928401	2.42846e+47	TUG1	antisense	exon	TGCCTACCTTTTTGCTGGAAACAAACTGATTTGAAAAACAA	226.96
chr22	31372429	31372430	m6A_site_308609	+	m6A_site_308609	m6A	31	GSE65380,GSM1135032,GSM1135032,GSM1135036,GSM1135037,GSM1166139,GSM1166140,GSM1166142,GSM1166143,GSM1339393,GSM1339401,GSM1339403,GSM1339405,GSM1339407,GSM1339413,GSM1339415,GSM1339417,GSM1339419,GSM1339421,GSM1339423,GSM1339425,GSM1339427,GSM1339429,GSM1339439,GSM1828594,GSM2010452,GSM2460345,GSM2460347,GSM908333,GSM928399,GSM928401	2.42846e+47	TUG1	antisense	exon	GAAACAAACTGATTTGAAAAACAAAATCTATGAAGACTGCA	226.96
chr22	31372444	31372445	m6A_site_308610	+	m6A_site_308610	m6A	31	GSE65380,GSM1135032,GSM1135032,GSM1135036,GSM1135037,GSM1166139,GSM1166140,GSM1166142,GSM1166143,GSM1339393,GSM1339401,GSM1339403,GSM1339405,GSM1339407,GSM1339413,GSM1339415,GSM1339417,GSM1339419,GSM1339421,GSM1339423,GSM1339425,GSM1339427,GSM1339429,GSM1339439,GSM1828594,GSM2010452,GSM2460345,GSM2460347,GSM908333,GSM928399,GSM928401	2.42846e+47	TUG1	antisense	exon	GAAAAACAAAATCTATGAAGACTGCAGCTAAGGATTTTATC	344.64
chr22	31372470	31372471	m6A_site_308611	+	m6A_site_308611	m6A	33	GSE65380,GSM1135021,GSM1135032,GSM1135032,GSM1135036,GSM1135037,GSM1166139,GSM1166140,GSM1166142,GSM1166143,GSM1339393,GSM1339401,GSM1339403,GSM1339405,GSM1339407,GSM1339413,GSM1339415,GSM1339417,GSM1339419,GSM1339421,GSM1339423,GSM1339425,GSM1339427,GSM1339429,GSM1339439,GSM1339441,GSM1828594,GSM2010452,GSM2460345,GSM2460347,GSM908333,GSM928399,GSM928401	2.42846e+47	TUG1	antisense	exon	GCTAAGGATTTTATCGGTAGACTTAAGAGCTTTTGTCCTTG	344.64
chr22	31372507	31372508	m6A_site_308612	+	m6A_site_308612	m6A	41	GSE65380,GSM1135020,GSM1135021,GSM1135032,GSM1135032,GSM1135036,GSM1135037,GSM1166139,GSM1166140,GSM1166141,GSM1166142,GSM1166143,GSM1166144,GSM1339393,GSM1339395,GSM1339401,GSM1339403,GSM1339405,GSM1339407,GSM1339409,GSM1339411,GSM1339413,GSM1339415,GSM1339417,GSM1339419,GSM1339421,GSM1339423,GSM1339425,GSM1339427,GSM1339429,GSM1339435,GSM1339439,GSM1339441,GSM1828594,GSM2010452,GSM2203060,GSM24…	2.42846e+55	TUG1	antisense	exon	CTTGTGGATATTTTAGTGGAACCACATCAGTCTCAATACTG	299.78
chr22	31372602	31372603	m6A_site_308614	+	m6A_site_308614	m6A	59	GSE37003,GSE65380,GSM1135020,GSM1135021,GSM1135025,GSM1135028,GSM1135029,GSM1135032,GSM1135032,GSM1135036,GSM1135037,GSM1166139,GSM1166140,GSM1166141,GSM1166142,GSM1166143,GSM1166144,GSM1339393,GSM1339395,GSM1339397,GSM1339399,GSM1339401,GSM1339403,GSM1339405,GSM1339407,GSM1339409,GSM1339411,GSM1339413,GSM1339415,GSM1339417,GSM1339419,GSM1339421,GSM1339423,GSM1339425,GSM1339427,GSM1339429,GSM1339…	2.42846e+55	TUG1	antisense	exon	TAAGGCAGGCATTGTAACAGACATAAAGACAACTTATCTGT	296.92
chr22	31372610	31372611	m6A_site_308615	+	m6A_site_308615	m6A	59	GSE37003,GSE65380,GSM1135020,GSM1135021,GSM1135025,GSM1135028,GSM1135029,GSM1135032,GSM1135032,GSM1135036,GSM1135037,GSM1166139,GSM1166140,GSM1166141,GSM1166142,GSM1166143,GSM1166144,GSM1339393,GSM1339395,GSM1339397,GSM1339399,GSM1339401,GSM1339403,GSM1339405,GSM1339407,GSM1339409,GSM1339411,GSM1339413,GSM1339415,GSM1339417,GSM1339419,GSM1339421,GSM1339423,GSM1339425,GSM1339427,GSM1339429,GSM1339…	2.42846e+55	TUG1	antisense	exon	GCATTGTAACAGACATAAAGACAACTTATCTGTTTCAGCAG	296.92
chr22	31372649	31372650	m6A_site_308618	+	m6A_site_308618	m6A	60	GSE37003,GSE65380,GSM1135020,GSM1135021,GSM1135025,GSM1135028,GSM1135029,GSM1135032,GSM1135032,GSM1135036,GSM1135037,GSM1166139,GSM1166140,GSM1166141,GSM1166142,GSM1166143,GSM1166144,GSM1339393,GSM1339395,GSM1339397,GSM1339399,GSM1339401,GSM1339403,GSM1339405,GSM1339407,GSM1339409,GSM1339411,GSM1339413,GSM1339415,GSM1339417,GSM1339419,GSM1339421,GSM1339423,GSM1339425,GSM1339427,GSM1339429,GSM1339…	2.42846e+55	TUG1	antisense	exon	AGGAAGGATTCAGTTTATGAACTCTCAGACCAGATCATGTT	349.63
chr22	31372657	31372658	m6A_site_308619	+	m6A_site_308619	m6A	58	GSE37003,GSE65380,GSM1135020,GSM1135021,GSM1135025,GSM1135028,GSM1135029,GSM1135032,GSM1135032,GSM1135036,GSM1135037,GSM1166139,GSM1166140,GSM1166141,GSM1166142,GSM1166143,GSM1166144,GSM1339393,GSM1339395,GSM1339397,GSM1339399,GSM1339401,GSM1339403,GSM1339405,GSM1339407,GSM1339409,GSM1339411,GSM1339413,GSM1339415,GSM1339417,GSM1339419,GSM1339421,GSM1339423,GSM1339425,GSM1339427,GSM1339429,GSM1339…	2.42846e+55	TUG1	antisense	exon	TTCAGTTTATGAACTCTCAGACCAGATCATGTTGAACAAGG	294.79
chr22	31372672	31372673	m6A_site_308620	+	m6A_site_308620	m6A	58	GSE37003,GSE65380,GSM1135020,GSM1135021,GSM1135025,GSM1135028,GSM1135029,GSM1135032,GSM1135032,GSM1135036,GSM1135037,GSM1166139,GSM1166140,GSM1166141,GSM1166142,GSM1166143,GSM1166144,GSM1339393,GSM1339395,GSM1339397,GSM1339399,GSM1339401,GSM1339403,GSM1339405,GSM1339407,GSM1339409,GSM1339411,GSM1339413,GSM1339415,GSM1339417,GSM1339419,GSM1339421,GSM1339423,GSM1339425,GSM1339427,GSM1339429,GSM1339…	2.42846e+55	TUG1	antisense	exon	CTCAGACCAGATCATGTTGAACAAGGAGACTTTGATGTGTG	301.91
chr22	31372680	31372681	m6A_site_308621	+	m6A_site_308621	m6A	58	GSE37003,GSE65380,GSM1135020,GSM1135021,GSM1135025,GSM1135028,GSM1135029,GSM1135032,GSM1135032,GSM1135036,GSM1135037,GSM1166139,GSM1166140,GSM1166141,GSM1166142,GSM1166143,GSM1166144,GSM1339393,GSM1339395,GSM1339397,GSM1339399,GSM1339401,GSM1339403,GSM1339405,GSM1339407,GSM1339409,GSM1339411,GSM1339413,GSM1339415,GSM1339417,GSM1339419,GSM1339421,GSM1339423,GSM1339425,GSM1339427,GSM1339429,GSM1339…	2.42846e+55	TUG1	antisense	exon	AGATCATGTTGAACAAGGAGACTTTGATGTGTGTCATGAGA	344.64
chr22	31372703	31372704	m6A_site_308622	+	m6A_site_308622	m6A	54	GSE37003,GSE65380,GSM1135020,GSM1135021,GSM1135025,GSM1135028,GSM1135032,GSM1135032,GSM1135036,GSM1135037,GSM1166139,GSM1166140,GSM1166141,GSM1166142,GSM1166143,GSM1339393,GSM1339395,GSM1339399,GSM1339401,GSM1339403,GSM1339405,GSM1339407,GSM1339409,GSM1339411,GSM1339413,GSM1339415,GSM1339417,GSM1339419,GSM1339421,GSM1339423,GSM1339425,GSM1339427,GSM1339429,GSM1339435,GSM1339437,GSM1339439,GSM1339…	2.42846e+55	TUG1	antisense	exon	TTGATGTGTGTCATGAGAAAACTCATTCTTTACTTCCCAGT	274.68
chr22	31372774	31372775	m6A_site_308623	+	m6A_site_308623	m6A	38	GSE37003,GSE65380,GSM1135020,GSM1135021,GSM1135028,GSM1135032,GSM1135032,GSM1135036,GSM1135037,GSM1166139,GSM1166140,GSM1166141,GSM1166142,GSM1339399,GSM1339401,GSM1339403,GSM1339405,GSM1339407,GSM1339411,GSM1339413,GSM1339415,GSM1339417,GSM1339419,GSM1339421,GSM1339423,GSM1339425,GSM1339427,GSM1339429,GSM1339439,GSM1828594,GSM1828596,GSM2010452,GSM2203060,GSM2460345,GSM2460347,GSM908333,GSM92839…	2.42846e+55	TUG1	antisense	exon	CGAATGAATGCACTGGTTAAACATTGGAAATAGTTTGTTTA	226.96
chr22	31372854	31372855	m6A_site_308626	+	m6A_site_308626	m6A	23	GSE65380,GSM1135020,GSM1135032,GSM1135032,GSM1135036,GSM1135037,GSM1166139,GSM1166140,GSM1166142,GSM1339401,GSM1339405,GSM1339415,GSM1339417,GSM1339419,GSM1339423,GSM1339427,GSM1339429,GSM1339439,GSM2460345,GSM2460347,GSM908333,GSM928399,GSM928401	2.42846e+39	TUG1	antisense	exon	TCGACTCTACATCTCGTCAAACAAGGCCTAGGTCTGGTTGC	226.96
chr22	31372880	31372881	m6A_site_308628	+	m6A_site_308628	m6A	22	GSE65380,GSM1135032,GSM1135032,GSM1135036,GSM1135037,GSM1166139,GSM1166140,GSM1166142,GSM1339401,GSM1339405,GSM1339415,GSM1339417,GSM1339419,GSM1339423,GSM1339427,GSM1339429,GSM1339439,GSM2460345,GSM2460347,GSM908333,GSM928399,GSM928401	2.42846e+39	TUG1	antisense	exon	CCTAGGTCTGGTTGCTGTAGACTGCTCGCCCTCAACAAATA	344.64
chr22	31373034	31373035	m6A_site_308629	+	m6A_site_308629	m6A	28	GSE65380,GSM1135032,GSM1135032,GSM1135036,GSM1135037,GSM1339395,GSM1339399,GSM1339401,GSM1339403,GSM1339405,GSM1339407,GSM1339409,GSM1339413,GSM1339415,GSM1339417,GSM1339419,GSM1339421,GSM1339423,GSM1339425,GSM1339427,GSM1339429,GSM1339439,GSM1339441,GSM1828594,GSM1828596,GSM2460345,GSM928399,GSM928401	2.42846e+31	TUG1	antisense	exon	CCTATACTTTACAGAAAAAGACATTGATCTATACTGCCATT	296.92
chr22	31373168	31373169	m6A_site_308630	+	m6A_site_308630	m6A	26	GSE65380,GSM1135032,GSM1135032,GSM1135036,GSM1135037,GSM1339401,GSM1339403,GSM1339405,GSM1339407,GSM1339411,GSM1339413,GSM1339415,GSM1339417,GSM1339419,GSM1339421,GSM1339425,GSM1339427,GSM1339429,GSM1339433,GSM1339439,GSM1339441,GSM1828594,GSM2203060,GSM2460347,GSM928399,GSM928401	2.42846e+39	TUG1	antisense	exon	GGTGATTAGAAAAGCAAAAAACCTAAAACTTAAATCTAGGA	224.83
chr22	31373175	31373176	m6A_site_308631	+	m6A_site_308631	m6A	26	GSE65380,GSM1135032,GSM1135032,GSM1135036,GSM1135037,GSM1339401,GSM1339403,GSM1339405,GSM1339407,GSM1339411,GSM1339413,GSM1339415,GSM1339417,GSM1339419,GSM1339421,GSM1339425,GSM1339427,GSM1339429,GSM1339433,GSM1339439,GSM1339441,GSM1828594,GSM2203060,GSM2460347,GSM928399,GSM928401	2.42846e+39	TUG1	antisense	exon	AGAAAAGCAAAAAACCTAAAACTTAAATCTAGGAGTCTGTA	274.68
chr22	31373242	31373243	m6A_site_308632	+	m6A_site_308632	m6A	39	GSE65380,GSM1135020,GSM1135021,GSM1135025,GSM1135028,GSM1135032,GSM1135032,GSM1135036,GSM1135037,GSM1166139,GSM1166140,GSM1166143,GSM1339393,GSM1339397,GSM1339401,GSM1339403,GSM1339405,GSM1339407,GSM1339411,GSM1339413,GSM1339415,GSM1339417,GSM1339419,GSM1339421,GSM1339425,GSM1339427,GSM1339429,GSM1339433,GSM1339439,GSM1339441,GSM1828594,GSM2010452,GSM2203044,GSM2203060,GSM2460345,GSM2460347,GSM90…	2.42846e+55	TUG1	antisense	exon	GATCTCATCTAAATCTTTGAACAGCACCATTCAACCAATCT	301.91
chr22	31373401	31373402	m6A_site_308633	+	m6A_site_308633	m6A	61	GSE37003,GSE65380,GSM1135020,GSM1135021,GSM1135024,GSM1135025,GSM1135028,GSM1135029,GSM1135032,GSM1135032,GSM1135036,GSM1135037,GSM1166139,GSM1166140,GSM1166142,GSM1166143,GSM1166144,GSM1339393,GSM1339395,GSM1339397,GSM1339399,GSM1339401,GSM1339403,GSM1339405,GSM1339407,GSM1339409,GSM1339411,GSM1339413,GSM1339415,GSM1339417,GSM1339419,GSM1339421,GSM1339423,GSM1339425,GSM1339427,GSM1339429,GSM1339…	2.42846e+55	TUG1	antisense	exon	CACTCCCAGATGTAGCATAGACTCCTAAACAGAACCTCAAG	344.64
chr22	31373409	31373410	m6A_site_308634	+	m6A_site_308634	m6A	64	GSE37003,GSE65380,GSM1135020,GSM1135021,GSM1135024,GSM1135025,GSM1135028,GSM1135029,GSM1135032,GSM1135032,GSM1135036,GSM1135037,GSM1166139,GSM1166140,GSM1166141,GSM1166142,GSM1166143,GSM1166144,GSM1339393,GSM1339395,GSM1339397,GSM1339399,GSM1339401,GSM1339403,GSM1339405,GSM1339407,GSM1339409,GSM1339411,GSM1339413,GSM1339415,GSM1339417,GSM1339419,GSM1339421,GSM1339423,GSM1339425,GSM1339427,GSM1339…	2.42846e+55	TUG1	antisense	exon	GATGTAGCATAGACTCCTAAACAGAACCTCAAGTCTGATTG	226.96
chr22	31373414	31373415	m6A_site_308635	+	m6A_site_308635	m6A	64	GSE37003,GSE65380,GSM1135020,GSM1135021,GSM1135024,GSM1135025,GSM1135028,GSM1135029,GSM1135032,GSM1135032,GSM1135036,GSM1135037,GSM1166139,GSM1166140,GSM1166141,GSM1166142,GSM1166143,GSM1166144,GSM1339393,GSM1339395,GSM1339397,GSM1339399,GSM1339401,GSM1339403,GSM1339405,GSM1339407,GSM1339409,GSM1339411,GSM1339413,GSM1339415,GSM1339417,GSM1339419,GSM1339421,GSM1339423,GSM1339425,GSM1339427,GSM1339…	2.42846e+55	TUG1	antisense	exon	AGCATAGACTCCTAAACAGAACCTCAAGTCTGATTGAGGAT	299.78
chr22	31373480	31373481	m6A_site_308636	+	m6A_site_308636	m6A	61	GSE37003,GSE65380,GSM1135020,GSM1135021,GSM1135024,GSM1135025,GSM1135028,GSM1135029,GSM1135032,GSM1135032,GSM1135036,GSM1135037,GSM1166139,GSM1166140,GSM1166141,GSM1166142,GSM1166143,GSM1166144,GSM1339393,GSM1339395,GSM1339397,GSM1339399,GSM1339401,GSM1339403,GSM1339405,GSM1339407,GSM1339409,GSM1339411,GSM1339413,GSM1339415,GSM1339417,GSM1339419,GSM1339421,GSM1339423,GSM1339425,GSM1339427,GSM1339…	2.42846e+55	TUG1	antisense	exon	CTTTGGCAGATGAGCAAGAAACTGAAAGCTGATGTACCTGA	274.68
chr22	31373522	31373523	m6A_site_308637	+	m6A_site_308637	m6A	61	GSE37003,GSE65380,GSM1135020,GSM1135021,GSM1135024,GSM1135025,GSM1135028,GSM1135029,GSM1135032,GSM1135032,GSM1135036,GSM1135037,GSM1166139,GSM1166140,GSM1166141,GSM1166142,GSM1166143,GSM1166144,GSM1339393,GSM1339395,GSM1339397,GSM1339399,GSM1339401,GSM1339403,GSM1339405,GSM1339407,GSM1339409,GSM1339411,GSM1339413,GSM1339415,GSM1339417,GSM1339419,GSM1339421,GSM1339423,GSM1339425,GSM1339427,GSM1339…	2.42846e+55	TUG1	antisense	exon	TGGCTCTGTAAGATCAGAAAACTGTATCCAGAATAAGCCCT	274.68
chr22	31373574	31373575	m6A_site_308638	+	m6A_site_308638	m6A	58	GSE37003,GSE65380,GSM1135020,GSM1135021,GSM1135024,GSM1135025,GSM1135028,GSM1135029,GSM1135032,GSM1135032,GSM1135036,GSM1135037,GSM1166139,GSM1166140,GSM1166141,GSM1166142,GSM1166143,GSM1339393,GSM1339395,GSM1339397,GSM1339399,GSM1339401,GSM1339403,GSM1339405,GSM1339407,GSM1339409,GSM1339411,GSM1339413,GSM1339415,GSM1339417,GSM1339419,GSM1339421,GSM1339423,GSM1339425,GSM1339427,GSM1339429,GSM1339…	2.42846e+55	TUG1	antisense	exon	CCTGAGTACCCAGAGTAAAAACTAATTTACAGAACTTCCTT	274.68
chr22	31373587	31373588	m6A_site_308639	+	m6A_site_308639	m6A	53	GSE37003,GSE65380,GSM1135020,GSM1135021,GSM1135024,GSM1135025,GSM1135028,GSM1135029,GSM1135032,GSM1135032,GSM1135036,GSM1135037,GSM1166139,GSM1166140,GSM1166141,GSM1166142,GSM1166143,GSM1339393,GSM1339395,GSM1339397,GSM1339399,GSM1339401,GSM1339403,GSM1339405,GSM1339407,GSM1339411,GSM1339413,GSM1339415,GSM1339417,GSM1339419,GSM1339421,GSM1339423,GSM1339425,GSM1339427,GSM1339429,GSM1339439,GSM1828…	2.42846e+47	TUG1	antisense	exon	AGTAAAAACTAATTTACAGAACTTCCTTATTGATCTGCTGG	349.63
chr22	31373722	31373723	m6A_site_308642	+	m6A_site_308642	m6A	39	GSE37003,GSE65380,GSM1135020,GSM1135021,GSM1135024,GSM1135025,GSM1135028,GSM1135029,GSM1135032,GSM1135032,GSM1135036,GSM1135037,GSM1166139,GSM1166140,GSM1166141,GSM1166142,GSM1166143,GSM1339399,GSM1339401,GSM1339403,GSM1339407,GSM1339411,GSM1339413,GSM1339415,GSM1339417,GSM1339421,GSM1339423,GSM1339425,GSM1339427,GSM1339429,GSM1339439,GSM1908208,GSM2460345,GSM2460347,GSM2460354,GSM2460356,GSM2460…	2.42846e+31	TUG1	antisense	exon	TCACATGTTGCTGCAATTAGACTCACCGTGAGGACTACAGT	344.64
chr22	31373735	31373736	m6A_site_308643	+	m6A_site_308643	m6A	39	GSE37003,GSE65380,GSM1135020,GSM1135021,GSM1135024,GSM1135025,GSM1135028,GSM1135029,GSM1135032,GSM1135032,GSM1135036,GSM1135037,GSM1166139,GSM1166140,GSM1166141,GSM1166142,GSM1166143,GSM1339399,GSM1339401,GSM1339403,GSM1339407,GSM1339411,GSM1339413,GSM1339415,GSM1339417,GSM1339421,GSM1339423,GSM1339425,GSM1339427,GSM1339429,GSM1339439,GSM1908208,GSM2460345,GSM2460347,GSM2460354,GSM2460356,GSM2460…	2.42846e+31	TUG1	antisense	exon	CAATTAGACTCACCGTGAGGACTACAGTCAATTTCAGTCTA	419.59
chr22	31373815	31373816	m6A_site_308644	+	m6A_site_308644	m6A	41	GSE37003,GSE65380,GSM1135020,GSM1135021,GSM1135024,GSM1135025,GSM1135028,GSM1135032,GSM1135032,GSM1135036,GSM1135037,GSM1166139,GSM1166140,GSM1166141,GSM1166142,GSM1339395,GSM1339399,GSM1339401,GSM1339403,GSM1339405,GSM1339407,GSM1339411,GSM1339413,GSM1339415,GSM1339417,GSM1339419,GSM1339421,GSM1339423,GSM1339425,GSM1339427,GSM1339429,GSM1339439,GSM1339441,GSM1908208,GSM2460345,GSM2460347,GSM2460…	2.42846e+31	TUG1	antisense	exon	CCCACACCTCACCCACTAGGACTCAATGTTCACAACAGGAA	419.59
chr22	31373838	31373839	m6A_site_308646	+	m6A_site_308646	m6A	41	GSE37003,GSE65380,GSM1135020,GSM1135021,GSM1135024,GSM1135025,GSM1135028,GSM1135032,GSM1135032,GSM1135036,GSM1135037,GSM1166139,GSM1166140,GSM1166141,GSM1166142,GSM1339395,GSM1339399,GSM1339401,GSM1339403,GSM1339405,GSM1339407,GSM1339411,GSM1339413,GSM1339415,GSM1339417,GSM1339419,GSM1339421,GSM1339423,GSM1339425,GSM1339427,GSM1339429,GSM1339439,GSM1339441,GSM1908208,GSM2460345,GSM2460347,GSM2460…	2.42846e+31	TUG1	antisense	exon	CAATGTTCACAACAGGAAGGACCATTGCTGCATACTCCTTG	369.74
chr22	31373941	31373942	m6A_site_308647	+	m6A_site_308647	m6A	18	GSE65380,GSM1135021,GSM1135028,GSM1135032,GSM1135032,GSM1135036,GSM1135037,GSM1166139,GSM1166140,GSM1166141,GSM1339401,GSM1339417,GSM1339427,GSM1339429,GSM1339441,GSM2460345,GSM928399,GSM928401	2.42846e+31	TUG1	antisense	exon	GTTCATTTTCAGCACCTGGAACCTCATCTATCGGGTCTGGA	299.78
chr22	31374044	31374045	m6A_site_308648	+	m6A_site_308648	m6A	32	GSE65380,GSM1135020,GSM1135028,GSM1135032,GSM1135032,GSM1135036,GSM1135037,GSM1166139,GSM1166141,GSM1166142,GSM1166143,GSM1339397,GSM1339401,GSM1339405,GSM1339407,GSM1339409,GSM1339411,GSM1339415,GSM1339417,GSM1339419,GSM1339421,GSM1339423,GSM1339425,GSM1339427,GSM1339429,GSM1339435,GSM1339441,GSM2203060,GSM2203064,GSM2460345,GSM928399,GSM928401	2.42846e+39	TUG1	antisense	exon	GATTCACCAGTACACACAGAACTGTACCAGTTCAACCTAGC	349.63
chr22	31374170	31374171	m6A_site_308649	+	m6A_site_308649	m6A	56	GSE65380,GSM1135020,GSM1135021,GSM1135025,GSM1135028,GSM1135029,GSM1135032,GSM1135032,GSM1135036,GSM1135037,GSM1166139,GSM1166140,GSM1166141,GSM1166142,GSM1166143,GSM1339393,GSM1339395,GSM1339397,GSM1339399,GSM1339401,GSM1339403,GSM1339405,GSM1339407,GSM1339409,GSM1339411,GSM1339413,GSM1339415,GSM1339417,GSM1339419,GSM1339421,GSM1339423,GSM1339425,GSM1339427,GSM1339429,GSM1339435,GSM1339437,GSM13…	2.42846e+55	TUG1	antisense	exon	TCTTACTTCAGATCAGCAGGACAGTTGGGCTCTCAGACTCA	371.87
chr22	31374186	31374187	m6A_site_308650	+	m6A_site_308650	m6A	58	GSE65380,GSM1135020,GSM1135021,GSM1135025,GSM1135028,GSM1135029,GSM1135032,GSM1135032,GSM1135036,GSM1135037,GSM1166139,GSM1166140,GSM1166141,GSM1166142,GSM1166143,GSM1339393,GSM1339395,GSM1339397,GSM1339399,GSM1339401,GSM1339403,GSM1339405,GSM1339407,GSM1339409,GSM1339411,GSM1339413,GSM1339415,GSM1339417,GSM1339419,GSM1339421,GSM1339423,GSM1339425,GSM1339427,GSM1339429,GSM1339433,GSM1339435,GSM13…	2.42846e+55	TUG1	antisense	exon	CAGGACAGTTGGGCTCTCAGACTCATGACCACTGAGTTTGC	344.64
chr22	31374217	31374218	m6A_site_308651	+	m6A_site_308651	m6A	59	GSE65380,GSM1135020,GSM1135021,GSM1135025,GSM1135028,GSM1135029,GSM1135032,GSM1135032,GSM1135036,GSM1135037,GSM1166139,GSM1166140,GSM1166141,GSM1166142,GSM1166143,GSM1339393,GSM1339395,GSM1339397,GSM1339399,GSM1339401,GSM1339403,GSM1339405,GSM1339407,GSM1339409,GSM1339411,GSM1339413,GSM1339415,GSM1339417,GSM1339419,GSM1339421,GSM1339423,GSM1339425,GSM1339427,GSM1339429,GSM1339433,GSM1339435,GSM13…	2.42846e+55	TUG1	antisense	exon	CTGAGTTTGCTTGTGTTGAAACTGTGGTTTCATCCAACATA	274.68
chr22	31374247	31374248	m6A_site_308652	+	m6A_site_308652	m6A	58	GSE65380,GSM1135020,GSM1135021,GSM1135025,GSM1135028,GSM1135032,GSM1135032,GSM1135036,GSM1135037,GSM1166139,GSM1166140,GSM1166141,GSM1166142,GSM1166143,GSM1339393,GSM1339395,GSM1339397,GSM1339399,GSM1339401,GSM1339403,GSM1339405,GSM1339407,GSM1339409,GSM1339411,GSM1339413,GSM1339415,GSM1339417,GSM1339419,GSM1339421,GSM1339423,GSM1339425,GSM1339427,GSM1339429,GSM1339433,GSM1339435,GSM1339437,GSM13…	2.42846e+55	TUG1	antisense	exon	CATCCAACATATGCTATTGGACATGATTATTATTCCATTCA	371.87
chr22	31374280	31374281	m6A_site_308653	+	m6A_site_308653	m6A	58	GSE65380,GSM1135020,GSM1135021,GSM1135025,GSM1135028,GSM1135032,GSM1135032,GSM1135036,GSM1135037,GSM1166139,GSM1166140,GSM1166141,GSM1166142,GSM1166143,GSM1339393,GSM1339395,GSM1339397,GSM1339399,GSM1339401,GSM1339403,GSM1339405,GSM1339407,GSM1339409,GSM1339411,GSM1339413,GSM1339415,GSM1339417,GSM1339419,GSM1339421,GSM1339423,GSM1339425,GSM1339427,GSM1339429,GSM1339433,GSM1339435,GSM1339437,GSM13…	2.42846e+55	TUG1	antisense	exon	TCCATTCAAATGGATTACAGACTTCTTGAGGACAGGACAAA	344.64
chr22	31374291	31374292	m6A_site_308654	+	m6A_site_308654	m6A	58	GSE65380,GSM1135020,GSM1135021,GSM1135025,GSM1135028,GSM1135032,GSM1135032,GSM1135036,GSM1135037,GSM1166139,GSM1166140,GSM1166141,GSM1166142,GSM1166143,GSM1339393,GSM1339395,GSM1339397,GSM1339399,GSM1339401,GSM1339403,GSM1339405,GSM1339407,GSM1339409,GSM1339411,GSM1339413,GSM1339415,GSM1339417,GSM1339419,GSM1339421,GSM1339423,GSM1339425,GSM1339427,GSM1339429,GSM1339433,GSM1339435,GSM1339437,GSM13…	2.42846e+55	TUG1	antisense	exon	GGATTACAGACTTCTTGAGGACAGGACAAACTTATCTCTCA	371.87
chr22	31374296	31374297	m6A_site_308655	+	m6A_site_308655	m6A	58	GSE65380,GSM1135020,GSM1135021,GSM1135025,GSM1135028,GSM1135032,GSM1135032,GSM1135036,GSM1135037,GSM1166139,GSM1166140,GSM1166141,GSM1166142,GSM1166143,GSM1339393,GSM1339395,GSM1339397,GSM1339399,GSM1339401,GSM1339403,GSM1339405,GSM1339407,GSM1339409,GSM1339411,GSM1339413,GSM1339415,GSM1339417,GSM1339419,GSM1339421,GSM1339423,GSM1339425,GSM1339427,GSM1339429,GSM1339433,GSM1339435,GSM1339437,GSM13…	2.42846e+55	TUG1	antisense	exon	ACAGACTTCTTGAGGACAGGACAAACTTATCTCTCATGGTG	371.87
chr22	31374350	31374351	m6A_site_308656	+	m6A_site_308656	m6A	53	GSE65380,GSM1135020,GSM1135021,GSM1135025,GSM1135028,GSM1135032,GSM1135032,GSM1135036,GSM1135037,GSM1166139,GSM1166140,GSM1166141,GSM1166142,GSM1166143,GSM1339393,GSM1339395,GSM1339399,GSM1339401,GSM1339403,GSM1339405,GSM1339407,GSM1339409,GSM1339411,GSM1339413,GSM1339415,GSM1339417,GSM1339419,GSM1339421,GSM1339423,GSM1339425,GSM1339427,GSM1339429,GSM1339433,GSM1339435,GSM1339439,GSM1339441,GSM18…	2.42846e+55	TUG1	antisense	exon	CTTTTATAACCAAGGAAGAAACCATGCCAGCTGTTACCATT	224.83
chr22	31374420	31374421	m6A_site_308657	+	m6A_site_308657	m6A	44	GSE65380,GSM1135020,GSM1135021,GSM1135025,GSM1135028,GSM1135032,GSM1135032,GSM1135036,GSM1135037,GSM1166139,GSM1166140,GSM1166141,GSM1166142,GSM1166143,GSM1339401,GSM1339403,GSM1339405,GSM1339407,GSM1339409,GSM1339411,GSM1339413,GSM1339415,GSM1339417,GSM1339419,GSM1339421,GSM1339423,GSM1339425,GSM1339427,GSM1339429,GSM1339439,GSM1339441,GSM1828594,GSM1828596,GSM2010452,GSM2203064,GSM2460345,GSM24…	2.42846e+55	TUG1,MLT1K	antisense,ERVL-MaLR	exon,exon	CATATCTGTTCTTATCCTGGACATCAGTAGTTTTTAATTGC	371.87
chr22	31374486	31374487	m6A_site_308658	+	m6A_site_308658	m6A	51	GSE37003,GSE65380,GSM1135020,GSM1135021,GSM1135024,GSM1135025,GSM1135028,GSM1135029,GSM1135032,GSM1135032,GSM1135036,GSM1135037,GSM1166139,GSM1166140,GSM1166141,GSM1166142,GSM1166143,GSM1166144,GSM1339395,GSM1339399,GSM1339401,GSM1339403,GSM1339405,GSM1339407,GSM1339409,GSM1339411,GSM1339413,GSM1339415,GSM1339417,GSM1339419,GSM1339421,GSM1339423,GSM1339425,GSM1339427,GSM1339429,GSM1339435,GSM1339…	2.42846e+55	MLT1K,TUG1	ERVL-MaLR,antisense	exon,exon	ACTCCCTGATGTTTCTTAAAACCACCTCTTCCTATTTTCAG	224.83
chr22	31374519	31374520	m6A_site_308659	+	m6A_site_308659	m6A	57	GSE37003,GSE65380,GSM1135020,GSM1135021,GSM1135024,GSM1135025,GSM1135028,GSM1135029,GSM1135032,GSM1135032,GSM1135036,GSM1135037,GSM1166139,GSM1166140,GSM1166141,GSM1166142,GSM1166143,GSM1166144,GSM1339393,GSM1339395,GSM1339399,GSM1339401,GSM1339403,GSM1339405,GSM1339407,GSM1339409,GSM1339411,GSM1339413,GSM1339415,GSM1339417,GSM1339419,GSM1339421,GSM1339423,GSM1339425,GSM1339427,GSM1339429,GSM1339…	2.42846e+55	TUG1,MLT1K	antisense,ERVL-MaLR	exon,exon	ATTTTCAGTCTGTGGTTTGGACAGTCTGACCCAACCTTGAG	371.87
chr22	31374552	31374553	m6A_site_308660	+	m6A_site_308660	m6A	74	GSE37003,GSE65380,GSM1135020,GSM1135021,GSM1135024,GSM1135025,GSM1135028,GSM1135029,GSM1135032,GSM1135032,GSM1135036,GSM1135037,GSM1166139,GSM1166140,GSM1166141,GSM1166142,GSM1166143,GSM1166144,GSM1272358,GSM1272360,GSM1272362,GSM1272364,GSM1272366,GSM1272368,GSM1339393,GSM1339395,GSM1339397,GSM1339399,GSM1339401,GSM1339403,GSM1339405,GSM1339407,GSM1339409,GSM1339411,GSM1339413,GSM1339415,GSM1339…	2.42846e+63	MLT1K,TUG1	ERVL-MaLR,antisense	exon,exon	ACCTTGAGCTTTGTGGGTGAACATGTAATTCAGACCTCATC	301.91
chr22	31374565	31374566	m6A_site_308661	+	m6A_site_308661	m6A	74	GSE37003,GSE65380,GSM1135020,GSM1135021,GSM1135024,GSM1135025,GSM1135028,GSM1135029,GSM1135032,GSM1135032,GSM1135036,GSM1135037,GSM1166139,GSM1166140,GSM1166141,GSM1166142,GSM1166143,GSM1166144,GSM1272358,GSM1272360,GSM1272362,GSM1272364,GSM1272366,GSM1272368,GSM1339393,GSM1339395,GSM1339397,GSM1339399,GSM1339401,GSM1339403,GSM1339405,GSM1339407,GSM1339409,GSM1339411,GSM1339413,GSM1339415,GSM1339…	2.42846e+63	TUG1,MLT1K	antisense,ERVL-MaLR	exon,exon	TGGGTGAACATGTAATTCAGACCTCATCAATCAGCAAATCC	294.79
chr22	31374592	31374593	m6A_site_308662	+	m6A_site_308662	m6A	78	GSE37003,GSE65380,GSM1135020,GSM1135021,GSM1135024,GSM1135025,GSM1135028,GSM1135029,GSM1135032,GSM1135032,GSM1135036,GSM1135037,GSM1166139,GSM1166140,GSM1166141,GSM1166142,GSM1166143,GSM1166144,GSM1272358,GSM1272360,GSM1272362,GSM1272364,GSM1272366,GSM1272368,GSM1339393,GSM1339395,GSM1339397,GSM1339399,GSM1339401,GSM1339403,GSM1339405,GSM1339407,GSM1339409,GSM1339411,GSM1339413,GSM1339415,GSM1339…	2.42846e+63	TUG1,MLT1K	antisense,ERVL-MaLR	exon,exon	CAATCAGCAAATCCATCTGAACTGTGGAGGAGAAGCTCTCT	349.63
chr22	31374646	31374647	m6A_site_308663	+	m6A_site_308663	m6A	82	GSE37003,GSE65380,GSM1135020,GSM1135021,GSM1135024,GSM1135025,GSM1135028,GSM1135029,GSM1135032,GSM1135032,GSM1135036,GSM1135037,GSM1166139,GSM1166140,GSM1166141,GSM1166142,GSM1166143,GSM1166144,GSM1272358,GSM1272360,GSM1272362,GSM1272364,GSM1272366,GSM1272368,GSM1339393,GSM1339395,GSM1339397,GSM1339399,GSM1339401,GSM1339403,GSM1339405,GSM1339407,GSM1339409,GSM1339411,GSM1339413,GSM1339415,GSM1339…	2.42846e+63	TUG1,MLT1K	antisense,ERVL-MaLR	exon,exon	TTTAGCTTTGTAGGATGAAAACCTCAAACTAACAGGGCCTA	224.83
chr22	31374653	31374654	m6A_site_308664	+	m6A_site_308664	m6A	82	GSE37003,GSE65380,GSM1135020,GSM1135021,GSM1135024,GSM1135025,GSM1135028,GSM1135029,GSM1135032,GSM1135032,GSM1135036,GSM1135037,GSM1166139,GSM1166140,GSM1166141,GSM1166142,GSM1166143,GSM1166144,GSM1272358,GSM1272360,GSM1272362,GSM1272364,GSM1272366,GSM1272368,GSM1339393,GSM1339395,GSM1339397,GSM1339399,GSM1339401,GSM1339403,GSM1339405,GSM1339407,GSM1339409,GSM1339411,GSM1339413,GSM1339415,GSM1339…	2.42846e+63	TUG1,MLT1K	antisense,ERVL-MaLR	exon,exon	TTGTAGGATGAAAACCTCAAACTAACAGGGCCTACCATGTA	274.68
chr22	31374720	31374721	m6A_site_308665	+	m6A_site_308665	m6A	79	GSE37003,GSE65380,GSM1135020,GSM1135021,GSM1135024,GSM1135025,GSM1135028,GSM1135029,GSM1135032,GSM1135032,GSM1135036,GSM1135037,GSM1166139,GSM1166140,GSM1166141,GSM1166142,GSM1166143,GSM1166144,GSM1272358,GSM1272360,GSM1272362,GSM1272364,GSM1272366,GSM1272368,GSM1339393,GSM1339395,GSM1339397,GSM1339399,GSM1339401,GSM1339403,GSM1339405,GSM1339407,GSM1339409,GSM1339411,GSM1339413,GSM1339415,GSM1339…	2.42846e+55	MLT1K,TUG1	ERVL-MaLR,antisense	exon,exon	CAGAGCCAAAATATGGAGAGACTTGAATCCTGATGACAGCG	344.64
chr22	31374788	31374789	m6A_site_308666	+	m6A_site_308666	m6A	74	GSE37003,GSE65380,GSM1135020,GSM1135021,GSM1135024,GSM1135025,GSM1135028,GSM1135029,GSM1135032,GSM1135032,GSM1135036,GSM1135037,GSM1166139,GSM1166140,GSM1166141,GSM1166143,GSM1166144,GSM1272358,GSM1272360,GSM1272362,GSM1272364,GSM1272366,GSM1272368,GSM1339393,GSM1339395,GSM1339397,GSM1339399,GSM1339401,GSM1339403,GSM1339405,GSM1339407,GSM1339409,GSM1339411,GSM1339413,GSM1339415,GSM1339417,GSM1339…	2.42846e+55	MLT1K,TUG1	ERVL-MaLR,antisense	exon,exon	GAAGCTAGAATATCCCCTGGACTTTTCAGTTATGTGAACCA	419.59
chr22	31374805	31374806	m6A_site_308667	+	m6A_site_308667	m6A	74	GSE37003,GSE65380,GSM1135020,GSM1135021,GSM1135024,GSM1135025,GSM1135028,GSM1135029,GSM1135032,GSM1135032,GSM1135036,GSM1135037,GSM1166139,GSM1166140,GSM1166141,GSM1166143,GSM1166144,GSM1272358,GSM1272360,GSM1272362,GSM1272364,GSM1272366,GSM1272368,GSM1339393,GSM1339395,GSM1339397,GSM1339399,GSM1339401,GSM1339403,GSM1339405,GSM1339407,GSM1339409,GSM1339411,GSM1339413,GSM1339415,GSM1339417,GSM1339…	2.42846e+55	TUG1,MLT1K	antisense,ERVL-MaLR	exon,exon	TGGACTTTTCAGTTATGTGAACCAATAAATACCCTTTTTTG	299.78
chr22	31374897	31374898	m6A_site_308668	+	m6A_site_308668	m6A	26	GSE65380,GSM1135032,GSM1135032,GSM1135036,GSM1135037,GSM1166139,GSM1166140,GSM1166143,GSM1339395,GSM1339403,GSM1339405,GSM1339411,GSM1339417,GSM1339419,GSM1339421,GSM1339423,GSM1339425,GSM1339427,GSM1339439,GSM1339441,GSM2460345,GSM2460347,GSM2460358,GSM2460360,GSM928399,GSM928401	2.42846e+31	TUG1	antisense	exon	ATATATCTACCAACATTGAGACTTGACAGATCCAAGTATTT	344.64
chr22	31374965	31374966	m6A_site_308669	+	m6A_site_308669	m6A	11	GSM1339395,GSM1339403,GSM1339405,GSM1339407,GSM1339421,GSM2203063,GSM2203064,GSM2460345,GSM2460347,GSM928399,GSM928401	2.49819e+23	TUG1	antisense	exon	ATTACTTTCCAAAGTGGAAGACAAAATGAAACAGGAACTGA	296.92
chr22	31374975	31374976	m6A_site_308670	+	m6A_site_308670	m6A	11	GSM1339395,GSM1339403,GSM1339405,GSM1339407,GSM1339421,GSM2203063,GSM2203064,GSM2460345,GSM2460347,GSM928399,GSM928401	2.49819e+23	TUG1	antisense	exon	AAAGTGGAAGACAAAATGAAACAGGAACTGAGGGAATATTT	226.96
chr22	31374981	31374982	m6A_site_308671	+	m6A_site_308671	m6A	11	GSM1339395,GSM1339403,GSM1339405,GSM1339407,GSM1339421,GSM2203063,GSM2203064,GSM2460345,GSM2460347,GSM928399,GSM928401	2.49819e+23	TUG1	antisense	exon	GAAGACAAAATGAAACAGGAACTGAGGGAATATTTAAGATC	349.63
chr22	31375043	31375044	m6A_site_308672	+	m6A_site_308672	m6A	5	GSM1339403,GSM1339405,GSM2460345,GSM928399,GSM928401	2498186322608085	TUG1,L1ME4a	antisense,L1	exon,exon	ATGGTAGAAAGTAATAGAAAACCTAAATGTCTGTCATTAAA	224.83
chr16	89778372	89778373	m6A_site_178987	+	m6A_site_178987	m6A	5	GSM1272364,GSM2010450,GSM2010456,GSM2283215,GSM2460345	2545683427371828	VPS9D1-AS1	antisense	exon	CAGGGCGACTTGGCTGCAAAACCTCCTGGGGAGAAAGGCAC	224.83
chr16	89783131	89783132	m6A_site_178996	+	m6A_site_178996	m6A	2	GSM2283214,GSM2460347	27371828	VPS9D1-AS1,VPS9D1-AS1	antisense,antisense	intron,exon	AGAGCCGCCTACTGCAGGAGACCCACCAAGCTTGGCGGCCG	294.79
chr16	89783171	89783172	m6A_site_178997	+	m6A_site_178997	m6A	2	GSM1339439,GSM2460347	24981863	VPS9D1-AS1,VPS9D1-AS1	antisense,antisense	exon,intron	GTCGACTGGGCCCTCTCCAGACACTGCTGTGCTAGCTTCAG	296.92
chr16	89783241	89783242	m6A_site_178999	+	m6A_site_178999	m6A	5	GSM1339417,GSM1339439,GSM1908206,GSM1908208,GSM2460347	24981863	VPS9D1-AS1,VPS9D1-AS1	antisense,antisense	exon,intron	CCCCAGCTTCTGGGGGAGGGACAAGAAGGCTGGTCACAGTC	371.87
chr16	89783779	89783780	m6A_site_179000	+	m6A_site_179000	m6A	28	GSE65380,GSM1135020,GSM1135021,GSM1135024,GSM1135025,GSM1135029,GSM1135032,GSM1135032,GSM1135037,GSM1339401,GSM1339403,GSM1339415,GSM1339417,GSM1339419,GSM1339421,GSM1339425,GSM1339429,GSM1339439,GSM1908206,GSM1982257,GSM2010450,GSM2010456,GSM2460345,GSM2460347,GSM2460348,GSM2460350,GSM2460354,GSM908331	2.42846e+23	VPS9D1-AS1	antisense	exon	GAAGTGGCCGTTTTACAGAGACAAGGACGTGCTGAGGGGAT	296.92
chr16	89783883	89783884	m6A_site_179001	+	m6A_site_179001	m6A	61	GSE37003,GSE65380,GSM1135020,GSM1135021,GSM1135024,GSM1135025,GSM1135028,GSM1135029,GSM1135032,GSM1135032,GSM1135036,GSM1135037,GSM1272358,GSM1272360,GSM1272362,GSM1272364,GSM1272366,GSM1272368,GSM1339395,GSM1339399,GSM1339401,GSM1339403,GSM1339405,GSM1339407,GSM1339409,GSM1339411,GSM1339413,GSM1339415,GSM1339417,GSM1339419,GSM1339421,GSM1339423,GSM1339425,GSM1339427,GSM1339429,GSM1339431,GSM1339…	2.42846e+39	VPS9D1-AS1	antisense	exon	GCACCTCTGCGCGACCATGGACCTGCTCACACAGCCCTTCT	369.74
chr16	89783943	89783944	m6A_site_179002	+	m6A_site_179002	m6A	63	GSE37003,GSE65380,GSM1135020,GSM1135021,GSM1135024,GSM1135025,GSM1135028,GSM1135029,GSM1135032,GSM1135032,GSM1135036,GSM1135037,GSM1272358,GSM1272360,GSM1272362,GSM1272364,GSM1272366,GSM1272368,GSM1339395,GSM1339399,GSM1339401,GSM1339403,GSM1339405,GSM1339407,GSM1339409,GSM1339411,GSM1339413,GSM1339415,GSM1339417,GSM1339419,GSM1339421,GSM1339423,GSM1339425,GSM1339427,GSM1339429,GSM1339431,GSM1339…	2.42846e+39	VPS9D1-AS1	antisense	exon	TCTCTGTGACTCGCCCCTGGACCCACCGCCCCAGCGCCTGA	369.74
chr16	89783992	89783993	m6A_site_179003	+	m6A_site_179003	m6A	64	GSE37003,GSE65380,GSM1135020,GSM1135021,GSM1135024,GSM1135025,GSM1135028,GSM1135029,GSM1135032,GSM1135032,GSM1135036,GSM1135037,GSM1272358,GSM1272360,GSM1272362,GSM1272364,GSM1272366,GSM1272368,GSM1339395,GSM1339397,GSM1339399,GSM1339401,GSM1339403,GSM1339405,GSM1339407,GSM1339409,GSM1339411,GSM1339413,GSM1339415,GSM1339417,GSM1339419,GSM1339421,GSM1339423,GSM1339425,GSM1339427,GSM1339429,GSM1339…	2.42846e+39	VPS9D1-AS1	antisense	exon	CCTGCTGCCCTTCACAGAAAACTTCTCATAGACTCCCATTT	274.68
chr16	89784003	89784004	m6A_site_179004	+	m6A_site_179004	m6A	64	GSE37003,GSE65380,GSM1135020,GSM1135021,GSM1135024,GSM1135025,GSM1135028,GSM1135029,GSM1135032,GSM1135032,GSM1135036,GSM1135037,GSM1272358,GSM1272360,GSM1272362,GSM1272364,GSM1272366,GSM1272368,GSM1339395,GSM1339397,GSM1339399,GSM1339401,GSM1339403,GSM1339405,GSM1339407,GSM1339409,GSM1339411,GSM1339413,GSM1339415,GSM1339417,GSM1339419,GSM1339421,GSM1339423,GSM1339425,GSM1339427,GSM1339429,GSM1339…	2.42846e+39	VPS9D1-AS1	antisense	exon	TCACAGAAAACTTCTCATAGACTCCCATTTTCTCATCCCGC	344.64
chr16	89784053	89784054	m6A_site_179005	+	m6A_site_179005	m6A	59	GSE37003,GSE65380,GSM1135020,GSM1135021,GSM1135025,GSM1135028,GSM1135029,GSM1135032,GSM1135032,GSM1135036,GSM1135037,GSM1272358,GSM1272360,GSM1272362,GSM1272364,GSM1272366,GSM1272368,GSM1339395,GSM1339397,GSM1339399,GSM1339401,GSM1339403,GSM1339405,GSM1339407,GSM1339409,GSM1339411,GSM1339413,GSM1339415,GSM1339417,GSM1339419,GSM1339421,GSM1339423,GSM1339425,GSM1339427,GSM1339429,GSM1339433,GSM1339…	2.42846e+39	VPS9D1-AS1	antisense	exon	GCCCCCGACTCCCCCCGGAAACTGCCCTTACCCGTCCCCAC	274.68
chr16	89784082	89784083	m6A_site_179006	+	m6A_site_179006	m6A	55	GSE65380,GSM1135020,GSM1135021,GSM1135025,GSM1135028,GSM1135029,GSM1135032,GSM1135032,GSM1135036,GSM1135037,GSM1272358,GSM1272360,GSM1272362,GSM1272364,GSM1272366,GSM1272368,GSM1339395,GSM1339397,GSM1339399,GSM1339401,GSM1339403,GSM1339405,GSM1339407,GSM1339409,GSM1339411,GSM1339413,GSM1339415,GSM1339417,GSM1339419,GSM1339421,GSM1339423,GSM1339425,GSM1339427,GSM1339429,GSM1339435,GSM1339437,GSM13…	2.42846e+31	VPS9D1-AS1	antisense	exon	ACCCGTCCCCACCTTGCCAGACACGGTGGGCCACTGGAGTT	296.92
chr16	89784118	89784119	m6A_site_179007	+	m6A_site_179007	m6A	51	GSE65380,GSM1135020,GSM1135021,GSM1135025,GSM1135029,GSM1135032,GSM1135032,GSM1135036,GSM1135037,GSM1272358,GSM1272360,GSM1272362,GSM1272364,GSM1272366,GSM1272368,GSM1339395,GSM1339397,GSM1339399,GSM1339401,GSM1339403,GSM1339405,GSM1339407,GSM1339409,GSM1339411,GSM1339413,GSM1339415,GSM1339417,GSM1339419,GSM1339421,GSM1339423,GSM1339425,GSM1339427,GSM1339429,GSM1339435,GSM1339437,GSM1339439,GSM13…	2.42846e+31	VPS9D1-AS1	antisense	exon	GAGTTCCTCTGTCTTCTGGGACTTTGCTCTCCCCAGGGGAT	419.59
chr16	89784546	89784547	m6A_site_179008	+	m6A_site_179008	m6A	7	GSM1135020,GSM1135021,GSM1135024,GSM1339417,GSM1339421,GSM1339425,GSM2203055	2.42846e+23	VPS9D1-AS1	antisense	exon	AGCGGCTGCTGGCCTCTCAAACTTAATGTGTTCATTGCGGA	274.68
chr16	89784567	89784568	m6A_site_179009	+	m6A_site_179009	m6A	7	GSM1135020,GSM1135021,GSM1135024,GSM1339417,GSM1339421,GSM1339425,GSM2203055	2.42846e+23	VPS9D1-AS1	antisense	exon	CTTAATGTGTTCATTGCGGAACTTGCTATTCCTCTCCTTGC	349.63
chr5	131647631	131647632	m6A_site_371316	-	m6A_site_371316	m6A	1	GSM1339423	24981863	AC034220.3,MIRb	antisense,MIR	exon,exon	AGGTCACTGCCCTCCCTGAAACTCAGGATCCTCTTTGGAAA	274.68
chr5	131647673	131647674	m6A_site_371317	-	m6A_site_371317	m6A	1	GSM1339423	24981863	MIRb,AC034220.3	MIR,antisense	exon,exon	TTTGACTGGCCTGTGCCGGGACTGGGGAGAGTAACCTGGGG	419.59
chr5	131685342	131685343	m6A_site_371326	-	m6A_site_371326	m6A	9	GSM1135021,GSM1135025,GSM1135036,GSM1135037,GSM1272366,GSM1339439,GSM2010454,GSM928399,GSM928403	2.42846e+31	AC034220.3,L1P2,AC034220.3	retained_intron,L1,antisense	exon,exon,intron	ATGGTACCTGGAAAAACGGGACACTCCTGCCCAAATACTGC	371.87
chr5	131685475	131685476	m6A_site_371327	-	m6A_site_371327	m6A	6	GSM1135032,GSM1135036,GSM1135037,GSM1339413,GSM1339421,GSM928403	2.42846e+23	AC034220.3,L1P2,AC034220.3	retained_intron,L1,antisense	exon,exon,intron	ATCTTACTAGGACTGGTTGGACAGTGGGTGCAGCCCACGGA	371.87
chr5	131685484	131685485	m6A_site_371328	-	m6A_site_371328	m6A	6	GSM1135032,GSM1135036,GSM1135037,GSM1339413,GSM1339421,GSM928403	2.42846e+23	AC034220.3,AC034220.3,L1P2	retained_intron,antisense,L1	exon,intron,exon	ACCTGGTTCATCTTACTAGGACTGGTTGGACAGTGGGTGCA	419.59
chr5	131705216	131705217	m6A_site_371329	-	m6A_site_371329	m6A	1	GSM1339423	24981863	AC034220.3,AC034220.3	antisense,antisense	exon,intron	GCCTTGGGGTCCGAGTCCGAACTCGCTCCTCTAGCGCCGGG	349.63
chr5	131705243	131705244	m6A_site_371330	-	m6A_site_371330	m6A	3	GSM1339423,GSM2332986,GSM2332989	2498186327773536	AC034220.3,AC034220.3	antisense,antisense	exon,intron	CGGCTTAGGAAGGCAGCGGGACTCGAGGCCTTGGGGTCCGA	419.59
chr5	131705325	131705326	m6A_site_371331	-	m6A_site_371331	m6A	2	GSM2332986,GSM2332988	27773536	AC034220.3,AC034220.3	antisense,antisense	exon,intron	GGGCGGGGCCTGTCCTGGGGACCTGGCGAGGCCCGGCCTCT	369.74
chr5	131705548	131705549	m6A_site_371332	-	m6A_site_371332	m6A	2	GSM2332986,GSM2332988	27773536	AC034220.3	antisense	exon	CAGGCAGCAGGCGACCCAAGACCGTCCGCGGAGGGTAGGCT	294.79
chr10	88725667	88725668	m6A_site_56311	-	m6A_site_56311	m6A	43	GSE65380,GSM1135020,GSM1135021,GSM1135024,GSM1135025,GSM1135028,GSM1135029,GSM1135032,GSM1135032,GSM1135036,GSM1135037,GSM1166139,GSM1166140,GSM1166141,GSM1272358,GSM1272360,GSM1272362,GSM1272366,GSM1272368,GSM1339411,GSM1339415,GSM1339419,GSM1339421,GSM1339423,GSM1339429,GSM1339439,GSM1723351,GSM2010450,GSM2010452,GSM2010454,GSM2010456,GSM2283210,GSM2283211,GSM2283212,GSM2283213,GSM2460345,GSM24…	2.42846e+55	MMRN2,LTR48B,ADIRF-AS1,ADIRF-AS1	protein_coding,ERV1,retained_intron,antisense	intron,exon,exon,exon	CTGCTCTGTGAGCCCAACAGACTTTGTCCCAGGCCACTGTA	344.64
chr10	88725695	88725696	m6A_site_56312	-	m6A_site_56312	m6A	45	GSE65380,GSM1135020,GSM1135021,GSM1135024,GSM1135025,GSM1135028,GSM1135029,GSM1135032,GSM1135032,GSM1135036,GSM1135037,GSM1166139,GSM1166140,GSM1166141,GSM1272358,GSM1272360,GSM1272362,GSM1272366,GSM1272368,GSM1339411,GSM1339415,GSM1339417,GSM1339419,GSM1339421,GSM1339423,GSM1339427,GSM1339429,GSM1339439,GSM2010450,GSM2010452,GSM2010454,GSM2010456,GSM2283210,GSM2283211,GSM2283212,GSM2283213,GSM24…	2.42846e+47	MMRN2,ADIRF-AS1,LTR48B,ADIRF-AS1	protein_coding,antisense,ERV1,retained_intron	intron,exon,exon,exon	TACCTGGACAGATTTTGCAAACCGTTGTCTGCTCTGTGAGC	224.83
chr10	88725708	88725709	m6A_site_56313	-	m6A_site_56313	m6A	45	GSE65380,GSM1135020,GSM1135021,GSM1135024,GSM1135025,GSM1135028,GSM1135029,GSM1135032,GSM1135032,GSM1135036,GSM1135037,GSM1166139,GSM1166140,GSM1166141,GSM1272358,GSM1272360,GSM1272362,GSM1272366,GSM1272368,GSM1339411,GSM1339415,GSM1339417,GSM1339419,GSM1339421,GSM1339423,GSM1339427,GSM1339429,GSM1339439,GSM2010450,GSM2010452,GSM2010454,GSM2010456,GSM2283210,GSM2283211,GSM2283212,GSM2283213,GSM24…	2.42846e+47	LTR48B,ADIRF-AS1,ADIRF-AS1,MMRN2	ERV1,retained_intron,antisense,protein_coding	exon,exon,exon,intron	AAGCCTGCTCACATACCTGGACAGATTTTGCAAACCGTTGT	371.87
chr10	88725732	88725733	m6A_site_56314	-	m6A_site_56314	m6A	48	GSE65380,GSM1135020,GSM1135021,GSM1135024,GSM1135025,GSM1135028,GSM1135029,GSM1135032,GSM1135032,GSM1135036,GSM1135037,GSM1166139,GSM1166140,GSM1166141,GSM1166143,GSM1272358,GSM1272360,GSM1272362,GSM1272366,GSM1272368,GSM1339411,GSM1339415,GSM1339417,GSM1339419,GSM1339421,GSM1339423,GSM1339427,GSM1339429,GSM1339439,GSM2010450,GSM2010452,GSM2010454,GSM2010456,GSM2283210,GSM2283211,GSM2283212,GSM22…	2.42846e+47	ADIRF-AS1,MMRN2,LTR48B,ADIRF-AS1	antisense,protein_coding,ERV1,retained_intron	exon,intron,exon,exon	CTGCTGTCACAGGAAGAAAGACTGAAGCCTGCTCACATACC	344.64
chr10	88725753	88725754	m6A_site_56315	-	m6A_site_56315	m6A	48	GSE65380,GSM1135020,GSM1135021,GSM1135024,GSM1135025,GSM1135028,GSM1135029,GSM1135032,GSM1135032,GSM1135036,GSM1135037,GSM1166139,GSM1166140,GSM1166141,GSM1166143,GSM1272358,GSM1272360,GSM1272362,GSM1272366,GSM1272368,GSM1339411,GSM1339415,GSM1339417,GSM1339419,GSM1339421,GSM1339423,GSM1339427,GSM1339429,GSM1339439,GSM2010450,GSM2010452,GSM2010454,GSM2010456,GSM2283210,GSM2283211,GSM2283212,GSM22…	2.42846e+47	ADIRF-AS1,ADIRF-AS1,LTR48B,MMRN2	antisense,retained_intron,ERV1,protein_coding	exon,exon,exon,intron	CCGGAGTTTTCTCTGACTGAACTGCTGTCACAGGAAGAAAG	349.63
chr10	88725794	88725795	m6A_site_56316	-	m6A_site_56316	m6A	43	GSE37003,GSE65380,GSM1135020,GSM1135021,GSM1135025,GSM1135028,GSM1135029,GSM1135032,GSM1135032,GSM1135036,GSM1135037,GSM1166139,GSM1166140,GSM1166141,GSM1166143,GSM1272358,GSM1272360,GSM1272366,GSM1272368,GSM1339411,GSM1339415,GSM1339417,GSM1339419,GSM1339421,GSM1339423,GSM1339429,GSM1339439,GSM2010450,GSM2010452,GSM2010454,GSM2010456,GSM2283210,GSM2283212,GSM2283213,GSM2460345,GSM2460347,GSM2460…	2.42846e+47	ADIRF-AS1,ADIRF-AS1,MMRN2,LTR48B	retained_intron,antisense,protein_coding,ERV1	exon,exon,intron,exon	TGGACCCACCAAAGAAGAAAACAATGACCACTGGTCCCTTC	226.96
chr10	88725811	88725812	m6A_site_56317	-	m6A_site_56317	m6A	43	GSE37003,GSE65380,GSM1135020,GSM1135021,GSM1135025,GSM1135028,GSM1135029,GSM1135032,GSM1135032,GSM1135036,GSM1135037,GSM1166139,GSM1166140,GSM1166141,GSM1166143,GSM1272358,GSM1272360,GSM1272366,GSM1272368,GSM1339411,GSM1339415,GSM1339417,GSM1339419,GSM1339421,GSM1339423,GSM1339429,GSM1339439,GSM2010450,GSM2010452,GSM2010454,GSM2010456,GSM2283210,GSM2283212,GSM2283213,GSM2460345,GSM2460347,GSM2460…	2.42846e+47	ADIRF-AS1,ADIRF-AS1,MMRN2,LTR48B	antisense,retained_intron,protein_coding,ERV1	exon,exon,intron,exon	CTCATCTGCCTTAAGTCTGGACCCACCAAAGAAGAAAACAA	369.74
chr10	88725897	88725898	m6A_site_56318	-	m6A_site_56318	m6A	21	GSE65380,GSM1135020,GSM1135021,GSM1135025,GSM1135028,GSM1135029,GSM1135032,GSM1135032,GSM1135036,GSM1135037,GSM1166139,GSM1166140,GSM1166141,GSM1166143,GSM1339421,GSM2010450,GSM2010452,GSM2010454,GSM2010456,GSM2460345,GSM2460347	2.42846e+23	ADIRF-AS1,LTR48B,ADIRF-AS1,MMRN2,ADIRF-AS1	antisense,ERV1,antisense,protein_coding,retained_intron	exon,exon,intron,intron,exon	CTTAAGGTCTCTCCGACCAGACTCCCACAGGCCCCCCAACC	344.64
chr10	88725928	88725929	m6A_site_56319	-	m6A_site_56319	m6A	17	GSE65380,GSM1135020,GSM1135025,GSM1135028,GSM1135029,GSM1135032,GSM1135032,GSM1135036,GSM1135037,GSM1166139,GSM1166141,GSM1339421,GSM2010450,GSM2010452,GSM2010454,GSM2010456,GSM2460347	2.42846e+23	ADIRF-AS1,MMRN2,LTR48B,ADIRF-AS1,ADIRF-AS1	antisense,protein_coding,ERV1,retained_intron,antisense	intron,intron,exon,exon,exon	ATAGTGGTGTGACATTCTGAACTGAAGAAGCCTTAAGGTCT	349.63
chr10	88725964	88725965	m6A_site_56320	-	m6A_site_56320	m6A	12	GSE65380,GSM1135025,GSM1135032,GSM1135032,GSM1135036,GSM1166139,GSM1339421,GSM2010450,GSM2010452,GSM2010454,GSM2010456,GSM2460347	2.42846e+23	MMRN2,ADIRF-AS1,ADIRF-AS1,LTR48B,ADIRF-AS1	protein_coding,antisense,antisense,ERV1,retained_intron	intron,intron,exon,exon,exon	CTCATTGTTGGGGCTCAGAAACCAATACCCCGAAATATAGT	224.83
chr10	88726268	88726269	m6A_site_56321	-	m6A_site_56321	m6A	11	GSE65380,GSM1166139,GSM1166141,GSM1272368,GSM2010450,GSM2010452,GSM2010454,GSM2010456,GSM2283212,GSM2460345,GSM2460356	2.42096e+23	MMRN2,ADIRF-AS1,ADIRF-AS1	protein_coding,retained_intron,antisense	intron,exon,intron	AGGGCACCAGGGCTTCTCAGACAAGGAGAGGCAGAAGGAGG	296.92
chr10	88726305	88726306	m6A_site_56322	-	m6A_site_56322	m6A	13	GSE65380,GSM1135020,GSM1166139,GSM1166141,GSM1272360,GSM1272368,GSM2010450,GSM2010452,GSM2010454,GSM2010456,GSM2283212,GSM2460345,GSM2460356	2.42846e+31	ADIRF-AS1,MMRN2,ADIRF-AS1	retained_intron,protein_coding,antisense	exon,intron,intron	TGCCCAGGACTCAGCAGTGGACCTTGTGAGAGCGTGCAGGG	369.74
chr10	88726317	88726318	m6A_site_56323	-	m6A_site_56323	m6A	13	GSE65380,GSM1135020,GSM1166139,GSM1166141,GSM1272360,GSM1272368,GSM2010450,GSM2010452,GSM2010454,GSM2010456,GSM2283212,GSM2460345,GSM2460356	2.42846e+31	MMRN2,ADIRF-AS1,MIRb,ADIRF-AS1	protein_coding,retained_intron,MIR,antisense	intron,exon,exon,intron	TTGGCTGAAGGGTGCCCAGGACTCAGCAGTGGACCTTGTGA	419.59
chr10	88726442	88726443	m6A_site_56324	-	m6A_site_56324	m6A	6	GSM1135021,GSM2010450,GSM2010452,GSM2010454,GSM2010456,GSM2460345	24284625	ADIRF-AS1,MIRb,MMRN2,ADIRF-AS1	retained_intron,MIR,protein_coding,antisense	exon,exon,intron,intron	GCGGCAGGCACTACAGTCAAACCTCTTGGGTTCAGATATTC	224.83
chr10	88726541	88726542	m6A_site_56325	-	m6A_site_56325	m6A	1	GSM2010456		ADIRF-AS1,ADIRF-AS1,MMRN2	retained_intron,antisense,protein_coding	exon,intron,intron	GGCAATGAGCTGTGAGCTGGACAGGAAGGGAGCAGCCTCTG	371.87
chr10	88726716	88726717	m6A_site_56326	-	m6A_site_56326	m6A	2	GSM2010450,GSM2010456		ADIRF-AS1,MMRN2,ADIRF-AS1	retained_intron,protein_coding,antisense	exon,intron,intron	GCCATATGGATGCCTTGGGGACTCTGGGGAGCCCATCTCAG	419.59
chr10	88726808	88726809	m6A_site_56327	-	m6A_site_56327	m6A	1	GSM2010456		MMRN2,ADIRF-AS1,ADIRF-AS1	protein_coding,antisense,retained_intron	intron,intron,exon	GGGAGCAGGTCTCAGGCAAAACAAAGCGGCAGCAACAGTCC	226.96
chr10	88728025	88728026	m6A_site_56329	-	m6A_site_56329	m6A	5	GSM2010450,GSM2010452,GSM2010454,GSM2010456,GSM2283210	27371828	ADIRF-AS1,MMRN2,ADIRF-AS1	antisense,protein_coding,antisense	intron,intron,exon	GGGACCGAAGAGGTGCCAGGACAGGGGTCCAGAGAGGAGCT	371.87
chr10	88728042	88728043	m6A_site_56330	-	m6A_site_56330	m6A	5	GSM2010450,GSM2010452,GSM2010454,GSM2010456,GSM2283210	27371828	ADIRF-AS1,MMRN2,ADIRF-AS1	antisense,protein_coding,antisense	intron,intron,exon	AGGGGCAGACCGAACCAGGGACCGAAGAGGTGCCAGGACAG	369.74
chr10	88728049	88728050	m6A_site_56331	-	m6A_site_56331	m6A	5	GSM2010450,GSM2010452,GSM2010454,GSM2010456,GSM2283210	27371828	ADIRF-AS1,MMRN2,ADIRF-AS1	antisense,protein_coding,antisense	intron,intron,exon	GTGGGAAAGGGGCAGACCGAACCAGGGACCGAAGAGGTGCC	299.78
chr10	88728054	88728055	m6A_site_56332	-	m6A_site_56332	m6A	5	GSM2010450,GSM2010452,GSM2010454,GSM2010456,GSM2283210	27371828	MMRN2,ADIRF-AS1,ADIRF-AS1	protein_coding,antisense,antisense	intron,exon,intron	CCGCGGTGGGAAAGGGGCAGACCGAACCAGGGACCGAAGAG	294.79
chr10	88728440	88728441	m6A_site_56338	-	m6A_site_56338	m6A	4	GSM2010450,GSM2010452,GSM2010454,GSM2010456		ADIRF-AS1,ADIRF-AS1,MMRN2	antisense,antisense,protein_coding	intron,exon,intron	GCCGGTCCAGGAACTTGCGGACCGCGCCGACCCGCTGCTTC	369.74
chr10	88728448	88728449	m6A_site_56339	-	m6A_site_56339	m6A	4	GSM2010450,GSM2010452,GSM2010454,GSM2010456		ADIRF-AS1,MMRN2,ADIRF-AS1	antisense,protein_coding,antisense	intron,intron,exon	GCCAAGCTGCCGGTCCAGGAACTTGCGGACCGCGCCGACCC	349.63
chr10	88728482	88728483	m6A_site_56340	-	m6A_site_56340	m6A	4	GSM2010450,GSM2010452,GSM2010454,GSM2010456		MMRN2,ADIRF-AS1,ADIRF-AS1	protein_coding,antisense,antisense	intron,exon,intron	CCCCTGCGTCTCAGTGGAGGACCGAGCCTTCCGAGCCAAGC	369.74
chr10	88728671	88728672	m6A_site_56341	-	m6A_site_56341	m6A	4	GSM2010450,GSM2010452,GSM2010454,GSM2010456		MMRN2,ADIRF-AS1,ADIRF-AS1	protein_coding,antisense,antisense	intron,exon,intron	GCGCCCGATCCCTGTCCTGGACCTTCACCCTCTCCTGAGGG	369.74
chr10	88728755	88728756	m6A_site_56342	-	m6A_site_56342	m6A	11	GSM1135032,GSM1166139,GSM1272368,GSM2010450,GSM2010452,GSM2010454,GSM2010456,GSM2283210,GSM2283211,GSM2460345,GSM2460347	2.42846e+31	ADIRF-AS1,ADIRF-AS1,MMRN2	antisense,antisense,protein_coding	exon,intron,intron	GCGATGGGGGTGGGATGGAAACAAAGCCCTTTGAGGTCTGG	226.96
chr10	88728805	88728806	m6A_site_56343	-	m6A_site_56343	m6A	24	GSE65380,GSM1135020,GSM1135025,GSM1135032,GSM1135032,GSM1135036,GSM1135037,GSM1166139,GSM1166140,GSM1166141,GSM1272358,GSM1272360,GSM1272366,GSM1272368,GSM1339415,GSM2010450,GSM2010452,GSM2010454,GSM2010456,GSM2283210,GSM2283211,GSM2283212,GSM2460345,GSM2460347	2.42846e+39	MMRN2,ADIRF-AS1	protein_coding,antisense	utr5,exon	ACCTTCTTTGCCAGGTGGGGACTTAAAGGTAAGGCGACGAT	419.59
chr10	88728825	88728826	m6A_site_56344	-	m6A_site_56344	m6A	25	GSE65380,GSM1135020,GSM1135025,GSM1135032,GSM1135032,GSM1135036,GSM1135037,GSM1166139,GSM1166140,GSM1166141,GSM1272358,GSM1272360,GSM1272366,GSM1272368,GSM1339415,GSM1339421,GSM2010450,GSM2010452,GSM2010454,GSM2010456,GSM2283210,GSM2283211,GSM2283212,GSM2460345,GSM2460347	2.42846e+39	ADIRF-AS1,MMRN2	antisense,protein_coding	exon,utr5	TGGAGGTGGAGGAACTAAGGACCTTCTTTGCCAGGTGGGGA	369.74
chr10	88728832	88728833	m6A_site_56345	-	m6A_site_56345	m6A	25	GSE65380,GSM1135020,GSM1135025,GSM1135032,GSM1135032,GSM1135036,GSM1135037,GSM1166139,GSM1166140,GSM1166141,GSM1272358,GSM1272360,GSM1272366,GSM1272368,GSM1339415,GSM1339421,GSM2010450,GSM2010452,GSM2010454,GSM2010456,GSM2283210,GSM2283211,GSM2283212,GSM2460345,GSM2460347	2.42846e+39	MMRN2,ADIRF-AS1	protein_coding,antisense	utr5,exon	AGAGAGCTGGAGGTGGAGGAACTAAGGACCTTCTTTGCCAG	349.63
chr10	88728921	88728922	m6A_site_56346	-	m6A_site_56346	m6A	38	GSE37003,GSE65380,GSM1135020,GSM1135021,GSM1135025,GSM1135028,GSM1135029,GSM1135032,GSM1135032,GSM1135036,GSM1135037,GSM1166139,GSM1166140,GSM1166141,GSM1272358,GSM1272360,GSM1272366,GSM1272368,GSM1339411,GSM1339415,GSM1339421,GSM1339427,GSM1982263,GSM2010450,GSM2010452,GSM2010454,GSM2010456,GSM2283210,GSM2283211,GSM2283212,GSM2283213,GSM2460345,GSM2460347,GSM2460350,GSM2460352,GSM2460354,GSM2460…	2.42846e+39	MMRN2,ADIRF-AS1,ADIRF-AS1	protein_coding,antisense,antisense	utr5,intron,exon	CTGGGCTAGGTGCAGGAAGAACCAACCCAGTGGTCTCCTGA	299.78
chr10	88728971	88728972	m6A_site_56347	-	m6A_site_56347	m6A	45	GSE37003,GSE65380,GSM1135020,GSM1135021,GSM1135025,GSM1135028,GSM1135029,GSM1135032,GSM1135032,GSM1135036,GSM1135037,GSM1166139,GSM1166140,GSM1166141,GSM1166144,GSM1272358,GSM1272360,GSM1272366,GSM1272368,GSM1339409,GSM1339411,GSM1339415,GSM1339421,GSM1339427,GSM1339429,GSM1982263,GSM2010450,GSM2010452,GSM2010454,GSM2010456,GSM2283210,GSM2283211,GSM2283212,GSM2283213,GSM2460345,GSM2460347,GSM2460…	2.42846e+47	ADIRF-AS1,MMRN2,ADIRF-AS1	antisense,protein_coding,antisense	intron,utr5,exon	CTGACTGGGATATGGGCAGGACTGACAGGGAGCTGGAGTCC	419.59
chr10	88729048	88729049	m6A_site_56348	-	m6A_site_56348	m6A	45	GSE37003,GSE65380,GSM1135020,GSM1135021,GSM1135025,GSM1135028,GSM1135029,GSM1135032,GSM1135032,GSM1135036,GSM1135037,GSM1166139,GSM1166140,GSM1166141,GSM1272358,GSM1272360,GSM1272366,GSM1272368,GSM1339409,GSM1339411,GSM1339415,GSM1339421,GSM1339423,GSM1339429,GSM1982263,GSM2010450,GSM2010452,GSM2010454,GSM2010456,GSM2283210,GSM2283211,GSM2283212,GSM2283213,GSM2460345,GSM2460347,GSM2460348,GSM2460…	2.42846e+47	ADIRF-AS1,MMRN2	antisense,protein_coding	exon,utr5	ATTTCAGTCTCAAGGGAAGAACTGTGGGCCTCCCCTGGAGC	349.63
chr10	88729095	88729096	m6A_site_56349	-	m6A_site_56349	m6A	43	GSE37003,GSE65380,GSM1135020,GSM1135021,GSM1135025,GSM1135028,GSM1135029,GSM1135032,GSM1135032,GSM1135036,GSM1135037,GSM1166139,GSM1166140,GSM1166141,GSM1272358,GSM1272360,GSM1272366,GSM1272368,GSM1339409,GSM1339411,GSM1339415,GSM1339417,GSM1339421,GSM1339423,GSM1339429,GSM2010450,GSM2010452,GSM2010454,GSM2010456,GSM2283210,GSM2283211,GSM2283212,GSM2283213,GSM2460345,GSM2460347,GSM2460350,GSM2460…	2.42846e+47	ADIRF-AS1,MMRN2	antisense,protein_coding	exon,utr5	GTGAAGCCCAGAAGGAAGGGACCTGACACGGAGGCTTCCTT	369.74
chr10	88729179	88729180	m6A_site_56350	-	m6A_site_56350	m6A	32	GSE37003,GSE65380,GSM1135020,GSM1135021,GSM1135025,GSM1135029,GSM1135032,GSM1135032,GSM1135036,GSM1135037,GSM1166139,GSM1166140,GSM1166141,GSM1272358,GSM1272360,GSM1272366,GSM1272368,GSM1339411,GSM1339421,GSM1339423,GSM2010450,GSM2010452,GSM2010454,GSM2010456,GSM2283210,GSM2283211,GSM2283212,GSM2283213,GSM2460345,GSM2460347,GSM2460352,GSM2460356	2.42846e+39	ADIRF-AS1,MMRN2,ADIRF-AS1	antisense,protein_coding,antisense	exon,utr5,intron	GTGCTGAGAGGCCCCTGGGAACCTCGTCTCGATTAACCCAT	299.78
chr10	88729258	88729259	m6A_site_56351	-	m6A_site_56351	m6A	29	GSE65380,GSM1135020,GSM1135021,GSM1135025,GSM1135029,GSM1135032,GSM1135032,GSM1135036,GSM1135037,GSM1166139,GSM1166140,GSM1166141,GSM1166143,GSM1272358,GSM1272360,GSM1272366,GSM1272368,GSM2010450,GSM2010452,GSM2010454,GSM2010456,GSM2283210,GSM2283211,GSM2283212,GSM2283213,GSM2460345,GSM2460347,GSM2460354,GSM2460356	2.42846e+31	ADIRF-AS1	antisense	exon	TAACTCATCCCTGCTGCTGAACAGGAAAGGGCCTGCCTTAC	301.91
chr10	88729354	88729355	m6A_site_56352	-	m6A_site_56352	m6A	35	GSE37003,GSE65380,GSM1135021,GSM1135025,GSM1135029,GSM1135032,GSM1135032,GSM1135036,GSM1135037,GSM1166139,GSM1166140,GSM1166141,GSM1166143,GSM1272358,GSM1272360,GSM1272366,GSM1272368,GSM1339411,GSM1339419,GSM1339421,GSM1339423,GSM1339429,GSM2010450,GSM2010452,GSM2010454,GSM2010456,GSM2283210,GSM2283211,GSM2283212,GSM2283213,GSM2460345,GSM2460347,GSM2460352,GSM2460354,GSM2460356	2.42846e+39	ADIRF-AS1	antisense	exon	GGCCGGACTATCTCCTCTGGACCAGAGTTTCGGCCTGCTGG	369.74
chr10	88729368	88729369	m6A_site_56353	-	m6A_site_56353	m6A	34	GSE37003,GSE65380,GSM1135021,GSM1135025,GSM1135028,GSM1135032,GSM1135032,GSM1135036,GSM1135037,GSM1166139,GSM1166140,GSM1166141,GSM1272358,GSM1272360,GSM1272366,GSM1272368,GSM1339411,GSM1339419,GSM1339421,GSM1339423,GSM1339429,GSM2010450,GSM2010452,GSM2010454,GSM2010456,GSM2283210,GSM2283211,GSM2283212,GSM2283213,GSM2460345,GSM2460347,GSM2460352,GSM2460354,GSM2460356	2.42846e+39	ADIRF-AS1	antisense	exon	GGCAAAACTTCCAAGGCCGGACTATCTCCTCTGGACCAGAG	419.59
chr10	88729382	88729383	m6A_site_56354	-	m6A_site_56354	m6A	34	GSE37003,GSE65380,GSM1135021,GSM1135025,GSM1135028,GSM1135032,GSM1135032,GSM1135036,GSM1135037,GSM1166139,GSM1166140,GSM1166141,GSM1272358,GSM1272360,GSM1272366,GSM1272368,GSM1339411,GSM1339419,GSM1339421,GSM1339423,GSM1339429,GSM2010450,GSM2010452,GSM2010454,GSM2010456,GSM2283210,GSM2283211,GSM2283212,GSM2283213,GSM2460345,GSM2460347,GSM2460352,GSM2460354,GSM2460356	2.42846e+39	ADIRF-AS1	antisense	exon	AAATGAAGGAAGGAGGCAAAACTTCCAAGGCCGGACTATCT	274.68
chr10	88729404	88729405	m6A_site_56355	-	m6A_site_56355	m6A	33	GSE37003,GSE65380,GSM1135025,GSM1135028,GSM1135032,GSM1135032,GSM1135036,GSM1135037,GSM1166139,GSM1166140,GSM1166141,GSM1272358,GSM1272360,GSM1272366,GSM1272368,GSM1339411,GSM1339417,GSM1339419,GSM1339423,GSM1339429,GSM2010450,GSM2010452,GSM2010454,GSM2010456,GSM2283210,GSM2283211,GSM2283212,GSM2283213,GSM2460345,GSM2460347,GSM2460352,GSM2460354,GSM2460356	2.42846e+39	ADIRF-AS1	antisense	exon	GCAGCTTAAGACATTAGGAGACAAATGAAGGAAGGAGGCAA	296.92
chr10	88729414	88729415	m6A_site_56356	-	m6A_site_56356	m6A	33	GSE37003,GSE65380,GSM1135025,GSM1135028,GSM1135032,GSM1135032,GSM1135036,GSM1135037,GSM1166139,GSM1166140,GSM1166141,GSM1272358,GSM1272360,GSM1272366,GSM1272368,GSM1339411,GSM1339417,GSM1339419,GSM1339423,GSM1339429,GSM2010450,GSM2010452,GSM2010454,GSM2010456,GSM2283210,GSM2283211,GSM2283212,GSM2283213,GSM2460345,GSM2460347,GSM2460352,GSM2460354,GSM2460356	2.42846e+39	ADIRF-AS1	antisense	exon	CTGTGGACAGGCAGCTTAAGACATTAGGAGACAAATGAAGG	296.92
chr10	88729428	88729429	m6A_site_56357	-	m6A_site_56357	m6A	30	GSE65380,GSM1135025,GSM1135028,GSM1135032,GSM1135032,GSM1135036,GSM1135037,GSM1166139,GSM1166140,GSM1166141,GSM1272358,GSM1272360,GSM1272366,GSM1272368,GSM1339411,GSM1339417,GSM1339419,GSM1339429,GSM2010450,GSM2010452,GSM2010454,GSM2010456,GSM2283210,GSM2283211,GSM2283212,GSM2460345,GSM2460347,GSM2460352,GSM2460354,GSM2460356	2.42846e+39	ADIRF-AS1	antisense	exon	CAAAGCCAGTGCCTCTGTGGACAGGCAGCTTAAGACATTAG	371.87
chr10	88729597	88729598	m6A_site_56358	-	m6A_site_56358	m6A	39	GSE37003,GSE65380,GSM1135020,GSM1135021,GSM1135025,GSM1135028,GSM1135029,GSM1135032,GSM1135032,GSM1135036,GSM1135037,GSM1166139,GSM1166140,GSM1166141,GSM1166142,GSM1166143,GSM1166144,GSM1272358,GSM1272360,GSM1272366,GSM1272368,GSM1339411,GSM1339413,GSM1339421,GSM1339427,GSM2010450,GSM2010452,GSM2010454,GSM2010456,GSM2460345,GSM2460347,GSM2460350,GSM2460352,GSM2460354,GSM2460356,GSM2460358,GSM2460…	2.42846e+39	ADIRF-AS1	antisense	exon	TGCTGGTGATGGCGCAGAAGACCCTTGCCCCCTTTTACAGC	294.79
chr10	88729629	88729630	m6A_site_56359	-	m6A_site_56359	m6A	36	GSE37003,GSE65380,GSM1135020,GSM1135021,GSM1135025,GSM1135028,GSM1135029,GSM1135032,GSM1135032,GSM1135036,GSM1135037,GSM1166139,GSM1166140,GSM1166141,GSM1166142,GSM1166143,GSM1272360,GSM1272366,GSM1272368,GSM1339411,GSM1339413,GSM1339421,GSM1339427,GSM1339439,GSM2010450,GSM2010452,GSM2010454,GSM2010456,GSM2283213,GSM2460345,GSM2460347,GSM2460350,GSM2460356,GSM2460358,GSM2460360,GSM908333	2.42846e+47	ADIRF-AS1	antisense	exon	AGGCTGCAGCTAGCATCTGGACTGTTGGCTAATGCTGGTGA	419.59
chr10	88729676	88729677	m6A_site_56360	-	m6A_site_56360	m6A	28	GSE37003,GSE65380,GSM1135020,GSM1135021,GSM1135025,GSM1135028,GSM1135029,GSM1135032,GSM1135032,GSM1135036,GSM1135037,GSM1166139,GSM1166140,GSM1166141,GSM1166143,GSM1272360,GSM1272366,GSM1272368,GSM1339411,GSM1339427,GSM1339439,GSM2010450,GSM2010452,GSM2010454,GSM2010456,GSM2460345,GSM2460356,GSM908333	2.42846e+39	ADIRF-AS1	antisense	exon	GGCTACTGAGAAAATGTTGGACAGAGGAAGGAAGGCAGGGC	371.87
chr10	88729783	88729784	m6A_site_56361	-	m6A_site_56361	m6A	1	GSM1135025	24284625	ADIRF-AS1	antisense	exon	CCCAGCCCGAGGGGCAGGAGACCTTTCCATGCCTCTGGGAT	294.79
chr10	88730020	88730021	m6A_site_56363	-	m6A_site_56363	m6A	1	GSM2460354		RP11-96C23.15,ADIRF-AS1	antisense,antisense	exon,exon	CCTCCCTCCAGCCCCACCAGACCTTTCTGCCCCGCCTCTGT	294.79
chr10	88730123	88730124	m6A_site_56364	-	m6A_site_56364	m6A	2	GSM1166139,GSM2010456	24209618	ADIRF-AS1,RP11-96C23.15	antisense,antisense	exon,exon	ACCTGCTTGGGGCATTGTGGACAGAGGGCTCTGCAGAGGAG	371.87
chr10	88730143	88730144	m6A_site_56365	-	m6A_site_56365	m6A	2	GSM1166139,GSM2010456	24209618	RP11-96C23.15,ADIRF-AS1	antisense,antisense	exon,exon	TGGCCTGGGTCTCCCGGGGGACCTGCTTGGGGCATTGTGGA	369.74
chr10	88730187	88730188	m6A_site_56366	-	m6A_site_56366	m6A	3	GSM1166139,GSM1166140,GSM2010456	24209618	RP11-96C23.15,ADIRF-AS1	antisense,antisense	exon,exon	AGGTCAGGCAGGGCCCGGGAACCACAGTGCCTGTAGGCTTA	299.78
chr10	88730458	88730459	m6A_site_56373	-	m6A_site_56373	m6A	28	GSE65380,GSM1135021,GSM1135025,GSM1135028,GSM1135029,GSM1135032,GSM1135032,GSM1135036,GSM1135037,GSM1166139,GSM1166140,GSM1166141,GSM1272358,GSM1272360,GSM1272364,GSM1272366,GSM1272368,GSM2010450,GSM2010452,GSM2010454,GSM2010456,GSM2283210,GSM2283211,GSM2283212,GSM2283213,GSM2460347,GSM2460356,GSM908333	2.42846e+39	RP11-96C23.15,ADIRF-AS1	antisense,antisense	intron,exon	GAATTTTAATGAGGGGGCAGACCGAGGAGGTGGTGGCTGCC	294.79
chr10	88730495	88730496	m6A_site_56374	-	m6A_site_56374	m6A	36	GSE65380,GSM1135020,GSM1135021,GSM1135025,GSM1135028,GSM1135029,GSM1135032,GSM1135032,GSM1135036,GSM1135037,GSM1166139,GSM1166140,GSM1166141,GSM1272358,GSM1272360,GSM1272362,GSM1272364,GSM1272366,GSM1272368,GSM1339415,GSM1339427,GSM1982263,GSM2010450,GSM2010452,GSM2010454,GSM2010456,GSM2283210,GSM2283211,GSM2283212,GSM2283213,GSM2460345,GSM2460347,GSM2460352,GSM2460354,GSM2460356,GSM2460360	2.42846e+39	RP11-96C23.15,ADIRF-AS1	antisense,antisense	exon,exon	TGCGAGGAATCATGAAGTGGACACAGGGTGGGAACGTGAAT	371.87
chr10	88730528	88730529	m6A_site_56375	-	m6A_site_56375	m6A	38	GSE37003,GSE65380,GSM1135020,GSM1135021,GSM1135025,GSM1135028,GSM1135029,GSM1135032,GSM1135032,GSM1135036,GSM1135037,GSM1166139,GSM1166140,GSM1166141,GSM1272358,GSM1272360,GSM1272362,GSM1272364,GSM1272366,GSM1272368,GSM1339415,GSM1339421,GSM1339427,GSM1982263,GSM2010450,GSM2010452,GSM2010454,GSM2010456,GSM2283210,GSM2283211,GSM2283212,GSM2283213,GSM2460345,GSM2460347,GSM2460352,GSM2460354,GSM2460…	2.42846e+39	RP11-96C23.15,ADIRF-AS1	antisense,antisense	exon,exon	TCTGCTCTTGGGATGAGAGGACTGGGCCCAGCTTGCGAGGA	419.59
chr10	88730565	88730566	m6A_site_56376	-	m6A_site_56376	m6A	39	GSE65380,GSM1135020,GSM1135021,GSM1135024,GSM1135025,GSM1135028,GSM1135029,GSM1135032,GSM1135032,GSM1135036,GSM1135037,GSM1166139,GSM1166140,GSM1166141,GSM1272358,GSM1272360,GSM1272362,GSM1272364,GSM1272366,GSM1272368,GSM1339415,GSM1339421,GSM1339427,GSM1982263,GSM2010450,GSM2010452,GSM2010454,GSM2010456,GSM2283210,GSM2283211,GSM2283212,GSM2283213,GSM2460345,GSM2460347,GSM2460352,GSM2460354,GSM24…	2.42846e+39	RP11-96C23.15,ADIRF-AS1	antisense,antisense	exon,exon	TCCGAATTTGGGAGGCTAGGACTCCGGCTACGGTGGCTCTG	419.59
chr10	88730601	88730602	m6A_site_56377	-	m6A_site_56377	m6A	36	GSE65380,GSM1135020,GSM1135021,GSM1135024,GSM1135025,GSM1135028,GSM1135029,GSM1135032,GSM1135032,GSM1135036,GSM1135037,GSM1166139,GSM1166140,GSM1166141,GSM1272358,GSM1272360,GSM1272362,GSM1272364,GSM1272366,GSM1272368,GSM1339415,GSM1339421,GSM1339427,GSM2010450,GSM2010452,GSM2010454,GSM2010456,GSM2283210,GSM2283211,GSM2283212,GSM2460345,GSM2460347,GSM2460352,GSM2460354,GSM2460356,GSM2460360	2.42846e+39	ADIRF-AS1	antisense	exon	GGATGGAAAACATTCCTGAGACCGTTGGATTGGATTTCCGA	294.79
chr10	88730612	88730613	m6A_site_56378	-	m6A_site_56378	m6A	36	GSE65380,GSM1135020,GSM1135021,GSM1135024,GSM1135025,GSM1135028,GSM1135029,GSM1135032,GSM1135032,GSM1135036,GSM1135037,GSM1166139,GSM1166140,GSM1166141,GSM1272358,GSM1272360,GSM1272362,GSM1272364,GSM1272366,GSM1272368,GSM1339415,GSM1339421,GSM1339427,GSM2010450,GSM2010452,GSM2010454,GSM2010456,GSM2283210,GSM2283211,GSM2283212,GSM2460345,GSM2460347,GSM2460352,GSM2460354,GSM2460356,GSM2460360	2.42846e+39	ADIRF-AS1	antisense	exon	GGCGCGTGGCGGGATGGAAAACATTCCTGAGACCGTTGGAT	226.96
chr10	88730769	88730770	m6A_site_56380	-	m6A_site_56380	m6A	10	GSM1135021,GSM1272360,GSM2010450,GSM2010452,GSM2010454,GSM2010456,GSM2283210,GSM2283211,GSM2283212,GSM2283213	2.42846e+23	ADIRF-AS1	antisense	exon	AGCCTTCCGAGGATCTGAGGACCGAGTCCAGCCCAGCTCCC	369.74
chr5	80515507	80515508	m6A_site_367688	-	m6A_site_367688	m6A	2	GSM2203055,GSM2203059	27773535	CKMT2-AS1	antisense	exon	CTAACAGAGAAAAAAACAAAACAAAATGACAACAACAAAAG	226.96
chr5	80515512	80515513	m6A_site_367689	-	m6A_site_367689	m6A	2	GSM2203055,GSM2203059	27773535	CKMT2-AS1	antisense	exon	GATATCTAACAGAGAAAAAAACAAAACAAAATGACAACAAC	226.96
chr5	80515558	80515559	m6A_site_367690	-	m6A_site_367690	m6A	1	GSM2203055	27773535	CKMT2-AS1	antisense	exon	TCTGTAGGAAGTCTGCTGGAACTGGCGTATCTCTCTGATGA	349.63
chr5	80519288	80519289	m6A_site_367691	-	m6A_site_367691	m6A	3	GSM1135032,GSM2203047,GSM2203060	2428462527773535	CKMT2-AS1,CKMT2-AS1	antisense,antisense	exon,intron	TTTTTGTATTTTTAGTAGAGACAGGGTTTCACCGTGTTCGC	296.92
chr5	80531588	80531589	m6A_site_367722	-	m6A_site_367722	m6A	3	GSM1135032,GSM2203047,GSM2203060	2428462527773535	CKMT2-AS1,CKMT2-AS1	antisense,antisense	intron,exon	CTGCCCTCCGCATTAAAAAAACAACGACAGCTACATCAAGC	226.96
chr5	80531646	80531647	m6A_site_367723	-	m6A_site_367723	m6A	12	GSE65380,GSM1135032,GSM1135032,GSM1135036,GSM1135037,GSM1272366,GSM2203047,GSM2203060,GSM2203063,GSM2203064,GSM928399,GSM928401	2.42846e+31	CKMT2-AS1,CKMT2-AS1	antisense,antisense	exon,intron	AGGTGCAAGAGCACAGCCAGACAGAGCCAAAAGCAATAATA	296.92
chr5	80531741	80531742	m6A_site_367724	-	m6A_site_367724	m6A	24	GSE65380,GSM1135021,GSM1135032,GSM1135032,GSM1135036,GSM1135037,GSM1166139,GSM1272360,GSM1272366,GSM1339399,GSM1339401,GSM1339403,GSM1339407,GSM1339415,GSM2010454,GSM2203047,GSM2203060,GSM2203064,GSM2283212,GSM2460345,GSM2460347,GSM2460348,GSM928399,GSM928401	2.42846e+55	CKMT2-AS1,CKMT2-AS1	antisense,antisense	exon,intron	AATGACTCCTGAATTGAAAAACACTGCTTACAGCATCTAGG	226.96
chr5	80531768	80531769	m6A_site_367725	-	m6A_site_367725	m6A	18	GSE65380,GSM1135021,GSM1135032,GSM1135032,GSM1135036,GSM1135037,GSM1166139,GSM1272366,GSM1339399,GSM1339401,GSM1339407,GSM2203047,GSM2203060,GSM2460345,GSM2460347,GSM2460360,GSM928399,GSM928401	2.42846e+47	CKMT2-AS1,CKMT2-AS1	antisense,antisense	intron,exon	CTCAGTTTCCCTAACCTGGAACACCACAATGACTCCTGAAT	301.91
chr5	80533393	80533394	m6A_site_367726	-	m6A_site_367726	m6A	9	GSM1135024,GSM1272366,GSM1339417,GSM1339437,GSM2203052,GSM2203060,GSM2203063,GSM2203064,GSM928399	2.42846e+39	CKMT2-AS1,CKMT2-AS1	antisense,antisense	intron,exon	TTTATGATAAAAAAGTAAAAACCTAAAAAAGAAAATTTTGA	224.83
chr5	80533454	80533455	m6A_site_367727	-	m6A_site_367727	m6A	9	GSM1339415,GSM1339417,GSM1339421,GSM1339437,GSM2203052,GSM2203060,GSM2203063,GSM2203064,GSM928399	2.49819e+23	CKMT2-AS1,CKMT2-AS1	antisense,antisense	intron,exon	ATTAATTTTCTCTTAATGGAACTCTGTATTGTATCACTTGT	349.63
chr5	80533489	80533490	m6A_site_367728	-	m6A_site_367728	m6A	10	GSM1339415,GSM1339417,GSM1339421,GSM1339427,GSM1339437,GSM2203052,GSM2203060,GSM2203063,GSM2203064,GSM928399	2.49819e+23	CKMT2-AS1,CKMT2-AS1	antisense,antisense	exon,intron	GGGTTGCTTCAGAGTAACGGACTCGGAGAAGGCAGATTAAT	419.59
chr5	80533519	80533520	m6A_site_367729	-	m6A_site_367729	m6A	15	GSM1339413,GSM1339415,GSM1339417,GSM1339419,GSM1339421,GSM1339423,GSM1339425,GSM1339427,GSM1339429,GSM2010450,GSM2203052,GSM2203060,GSM2203063,GSM2203064,GSM928399	2.49819e+23	CKMT2-AS1,CKMT2-AS1	antisense,antisense	intron,exon	TATTGAAGGATATTCATCAAACTGCTAAAAGGGTTGCTTCA	274.68
chr5	80533548	80533549	m6A_site_367730	-	m6A_site_367730	m6A	16	GSM1339411,GSM1339413,GSM1339415,GSM1339417,GSM1339419,GSM1339421,GSM1339423,GSM1339425,GSM1339427,GSM1339429,GSM2010450,GSM2203052,GSM2203060,GSM2203063,GSM2203064,GSM928399	2.49819e+23	CKMT2-AS1,CKMT2-AS1	antisense,antisense	intron,exon	ATTTTCATGTATTTGTATGAACATAAAAGTATTGAAGGATA	301.91
chr5	80533619	80533620	m6A_site_367731	-	m6A_site_367731	m6A	13	GSM1339413,GSM1339415,GSM1339417,GSM1339423,GSM1339425,GSM1339427,GSM1339439,GSM2010450,GSM2203052,GSM2203060,GSM2203063,GSM2203064,GSM928399	2.49819e+23	CKMT2-AS1,CKMT2-AS1	antisense,antisense	intron,exon	AAAAGAAAAACTTGCTTAGGACTGAATATGAGCGGTTGCAA	419.59
chr5	80533630	80533631	m6A_site_367732	-	m6A_site_367732	m6A	10	GSM1339413,GSM1339417,GSM1339423,GSM1339425,GSM1339427,GSM1339439,GSM2203060,GSM2203063,GSM2203064,GSM928399	2.49819e+23	CKMT2-AS1,CKMT2-AS1	antisense,antisense	intron,exon	AGGTTAAAAGGAAAAGAAAAACTTGCTTAGGACTGAATATG	274.68
chr5	80533692	80533693	m6A_site_367733	-	m6A_site_367733	m6A	3	GSM2203060,GSM2203064,GSM928399	2777353522608085	CKMT2-AS1,CKMT2-AS1	antisense,antisense	exon,intron	CAGCTATTAAAGGAGTTAAAACTGCCTCCACTTACCTGGAG	274.68
chr5	80534246	80534247	m6A_site_367734	-	m6A_site_367734	m6A	2	GSM2203047,GSM2203060	27773535	MER5C,CKMT2-AS1,CKMT2-AS1	hAT-Charlie,antisense,antisense	exon,exon,intron	ATTGAGATTAAGCATTTAGAACACCTACAGCACTTTGATAG	301.91
chr5	80534328	80534329	m6A_site_367735	-	m6A_site_367735	m6A	13	GSM1166141,GSM1272360,GSM1272368,GSM1339437,GSM1339439,GSM2010450,GSM2010452,GSM2010456,GSM2203044,GSM2203047,GSM2203052,GSM2203055,GSM2203060	2.42096e+31	CKMT2-AS1,CKMT2-AS1	antisense,antisense	intron,exon	TTAGGGAAGGCTGACCCCAGACCAATGCTGCCAAAGTGTGG	294.79
chr5	80534408	80534409	m6A_site_367736	-	m6A_site_367736	m6A	43	GSE65380,GSM1166139,GSM1166141,GSM1272358,GSM1272360,GSM1272362,GSM1272364,GSM1272366,GSM1272368,GSM1339395,GSM1339397,GSM1339399,GSM1339403,GSM1339407,GSM1339415,GSM1339417,GSM1339425,GSM1339435,GSM1339437,GSM1339439,GSM1339441,GSM2010450,GSM2010452,GSM2010454,GSM2010456,GSM2203043,GSM2203044,GSM2203047,GSM2203051,GSM2203052,GSM2203055,GSM2203056,GSM2203059,GSM2203060,GSM2460347,GSM2460352,GSM24…	2.42096e+39	CKMT2-AS1,CKMT2-AS1	antisense,antisense	exon,intron	AACAAACTGTGAGACCTGGGACTTGAATTTGGAGGTGGTGA	419.59
chr5	80534415	80534416	m6A_site_367737	-	m6A_site_367737	m6A	43	GSE65380,GSM1166139,GSM1166141,GSM1272358,GSM1272360,GSM1272362,GSM1272364,GSM1272366,GSM1272368,GSM1339395,GSM1339397,GSM1339399,GSM1339403,GSM1339407,GSM1339415,GSM1339417,GSM1339425,GSM1339435,GSM1339437,GSM1339439,GSM1339441,GSM2010450,GSM2010452,GSM2010454,GSM2010456,GSM2203043,GSM2203044,GSM2203047,GSM2203051,GSM2203052,GSM2203055,GSM2203056,GSM2203059,GSM2203060,GSM2460347,GSM2460352,GSM24…	2.42096e+39	CKMT2-AS1,CKMT2-AS1	antisense,antisense	exon,intron	CCAAAGGAACAAACTGTGAGACCTGGGACTTGAATTTGGAG	294.79
chr5	80534427	80534428	m6A_site_367738	-	m6A_site_367738	m6A	43	GSE65380,GSM1166139,GSM1166141,GSM1272358,GSM1272360,GSM1272362,GSM1272364,GSM1272366,GSM1272368,GSM1339395,GSM1339397,GSM1339399,GSM1339403,GSM1339407,GSM1339415,GSM1339417,GSM1339425,GSM1339435,GSM1339437,GSM1339439,GSM1339441,GSM2010450,GSM2010452,GSM2010454,GSM2010456,GSM2203043,GSM2203044,GSM2203047,GSM2203051,GSM2203052,GSM2203055,GSM2203056,GSM2203059,GSM2203060,GSM2460347,GSM2460352,GSM24…	2.42096e+39	CKMT2-AS1,CKMT2-AS1	antisense,antisense	intron,exon	CTGGAGCCATAGCCAAAGGAACAAACTGTGAGACCTGGGAC	301.91
chr5	80534473	80534474	m6A_site_367739	-	m6A_site_367739	m6A	50	GSE37003,GSE65380,GSM1135024,GSM1166139,GSM1272358,GSM1272360,GSM1272362,GSM1272364,GSM1272366,GSM1272368,GSM1339395,GSM1339399,GSM1339401,GSM1339403,GSM1339405,GSM1339415,GSM1339417,GSM1339421,GSM1339423,GSM1339425,GSM1339427,GSM1339435,GSM1339437,GSM1339439,GSM1339441,GSM2010450,GSM2010452,GSM2010454,GSM2010456,GSM2203043,GSM2203044,GSM2203047,GSM2203051,GSM2203052,GSM2203055,GSM2203056,GSM2203…	2.42846e+55	CKMT2-AS1,CKMT2-AS1	antisense,antisense	intron,exon	GCAGGGGAGGGACTGCAGAGACAGGTTGGAGCCAAAGCACG	296.92
chr5	80534482	80534483	m6A_site_367740	-	m6A_site_367740	m6A	50	GSE37003,GSE65380,GSM1135024,GSM1166139,GSM1272358,GSM1272360,GSM1272362,GSM1272364,GSM1272366,GSM1272368,GSM1339395,GSM1339399,GSM1339401,GSM1339403,GSM1339405,GSM1339415,GSM1339417,GSM1339421,GSM1339423,GSM1339425,GSM1339427,GSM1339435,GSM1339437,GSM1339439,GSM1339441,GSM2010450,GSM2010452,GSM2010454,GSM2010456,GSM2203043,GSM2203044,GSM2203047,GSM2203051,GSM2203052,GSM2203055,GSM2203056,GSM2203…	2.42846e+55	CKMT2-AS1,CKMT2-AS1	antisense,antisense	exon,intron	GTGGCAGAGGCAGGGGAGGGACTGCAGAGACAGGTTGGAGC	419.59
chr5	80534530	80534531	m6A_site_367741	-	m6A_site_367741	m6A	45	GSE65380,GSM1135024,GSM1272358,GSM1272360,GSM1272362,GSM1272364,GSM1272366,GSM1272368,GSM1339395,GSM1339399,GSM1339403,GSM1339405,GSM1339415,GSM1339417,GSM1339421,GSM1339423,GSM1339435,GSM1339437,GSM1339439,GSM1908208,GSM2010450,GSM2010452,GSM2010454,GSM2010456,GSM2203043,GSM2203044,GSM2203047,GSM2203051,GSM2203052,GSM2203055,GSM2203056,GSM2203059,GSM2203060,GSM2203063,GSM2203064,GSM2283210,GSM24…	2.42846e+47	CKMT2-AS1,CKMT2-AS1	antisense,antisense	intron,exon	GGACTTTCCAGATACAGTGGACAGAATGTGCAGAGGCAGGA	371.87
chr5	80534548	80534549	m6A_site_367742	-	m6A_site_367742	m6A	45	GSE65380,GSM1135024,GSM1272358,GSM1272360,GSM1272362,GSM1272364,GSM1272366,GSM1272368,GSM1339395,GSM1339399,GSM1339403,GSM1339405,GSM1339415,GSM1339417,GSM1339421,GSM1339423,GSM1339435,GSM1339437,GSM1339439,GSM1908208,GSM2010450,GSM2010452,GSM2010454,GSM2010456,GSM2203043,GSM2203044,GSM2203047,GSM2203051,GSM2203052,GSM2203055,GSM2203056,GSM2203059,GSM2203060,GSM2203063,GSM2203064,GSM2283210,GSM24…	2.42846e+47	CKMT2-AS1,CKMT2-AS1	antisense,antisense	intron,exon	GCCTGGTGGATAAAGGGAGGACTTTCCAGATACAGTGGACA	419.59
chr5	80534643	80534644	m6A_site_367743	-	m6A_site_367743	m6A	25	GSE65380,GSM1272368,GSM1339393,GSM1339401,GSM1339421,GSM1339435,GSM1339439,GSM1908208,GSM2010450,GSM2010452,GSM2010456,GSM2203043,GSM2203044,GSM2203047,GSM2203051,GSM2203052,GSM2203055,GSM2203056,GSM2203059,GSM2203060,GSM2203063,GSM2203064,GSM2460347,GSM928399,GSM928401	2.54568e+31	CKMT2-AS1,CKMT2-AS1	antisense,antisense	exon,intron	AATAGTAAAGAGGAGAGAAGACCCAAATTTGCCTGGTGGGT	294.79
chr5	80534674	80534675	m6A_site_367744	-	m6A_site_367744	m6A	11	GSM1339439,GSM2010452,GSM2203043,GSM2203044,GSM2203047,GSM2203052,GSM2203055,GSM2203059,GSM2203060,GSM2203064,GSM928399	2.49819e+23	CKMT2-AS1,CKMT2-AS1	antisense,antisense	intron,exon	CTACCACTATAATCCAAAGGACAAGAGCAAAAATAGTAAAG	371.87
chr5	80534696	80534697	m6A_site_367745	-	m6A_site_367745	m6A	11	GSM1339439,GSM2010452,GSM2203043,GSM2203044,GSM2203047,GSM2203052,GSM2203055,GSM2203059,GSM2203060,GSM2203064,GSM928399	2.49819e+23	CKMT2-AS1,CKMT2-AS1	antisense,antisense	exon,intron	GGAGACAGATCACTATAAAAACCTACCACTATAATCCAAAG	224.83
chr5	80534712	80534713	m6A_site_367746	-	m6A_site_367746	m6A	11	GSM1339437,GSM1339439,GSM2203043,GSM2203044,GSM2203047,GSM2203052,GSM2203055,GSM2203059,GSM2203060,GSM2203064,GSM928399	2.49819e+23	CKMT2-AS1,CKMT2-AS1	antisense,antisense	exon,intron	GGTACAGCCAGGTGGGGGAGACAGATCACTATAAAAACCTA	296.92
chr5	80534946	80534947	m6A_site_367747	-	m6A_site_367747	m6A	59	GSE37003,GSE65380,GSM1135025,GSM1135032,GSM1135032,GSM1135036,GSM1135037,GSM1166139,GSM1166140,GSM1166141,GSM1166143,GSM1272358,GSM1272360,GSM1272362,GSM1272364,GSM1272366,GSM1272368,GSM1339395,GSM1339399,GSM1339403,GSM1339405,GSM1339409,GSM1339413,GSM1339415,GSM1339417,GSM1339419,GSM1339421,GSM1339423,GSM1339425,GSM1339427,GSM1339429,GSM1339435,GSM1339437,GSM1339439,GSM1339441,GSM2010450,GSM2010…	2.42846e+63	CKMT2-AS1,CKMT2-AS1	antisense,antisense	exon,intron	TAGAACAGAAATGGATTTGAACATGGGCAAGGCCAACCACC	301.91
chr5	80534962	80534963	m6A_site_367748	-	m6A_site_367748	m6A	59	GSE37003,GSE65380,GSM1135025,GSM1135032,GSM1135032,GSM1135036,GSM1135037,GSM1166139,GSM1166140,GSM1166141,GSM1166143,GSM1272358,GSM1272360,GSM1272362,GSM1272364,GSM1272366,GSM1272368,GSM1339395,GSM1339399,GSM1339403,GSM1339405,GSM1339409,GSM1339413,GSM1339415,GSM1339417,GSM1339419,GSM1339421,GSM1339423,GSM1339425,GSM1339427,GSM1339429,GSM1339435,GSM1339437,GSM1339439,GSM1339441,GSM2010450,GSM2010…	2.42846e+63	CKMT2-AS1,CKMT2-AS1	antisense,antisense	exon,intron	GACAGATTCTGGAGTCTAGAACAGAAATGGATTTGAACATG	301.91
chr5	80534990	80534991	m6A_site_367749	-	m6A_site_367749	m6A	63	GSE37003,GSE65380,GSM1135032,GSM1135032,GSM1135036,GSM1135037,GSM1166139,GSM1166140,GSM1166141,GSM1166143,GSM1272358,GSM1272360,GSM1272362,GSM1272364,GSM1272366,GSM1272368,GSM1339395,GSM1339399,GSM1339403,GSM1339405,GSM1339409,GSM1339413,GSM1339415,GSM1339417,GSM1339419,GSM1339421,GSM1339423,GSM1339425,GSM1339427,GSM1339429,GSM1339435,GSM1339437,GSM1339439,GSM1339441,GSM2010450,GSM2010452,GSM2010…	2.42846e+63	CKMT2-AS1,CKMT2-AS1	antisense,antisense	intron,exon	AAGGAAACCCACGGTTCAAGACAGCCCTGACAGATTCTGGA	296.92
chr5	80535004	80535005	m6A_site_367750	-	m6A_site_367750	m6A	58	GSE37003,GSE65380,GSM1135032,GSM1135032,GSM1135036,GSM1135037,GSM1166139,GSM1166140,GSM1166141,GSM1166143,GSM1272358,GSM1272360,GSM1272362,GSM1272364,GSM1272366,GSM1272368,GSM1339399,GSM1339405,GSM1339409,GSM1339413,GSM1339415,GSM1339417,GSM1339419,GSM1339423,GSM1339425,GSM1339427,GSM1339429,GSM1339435,GSM1339437,GSM1339439,GSM1339441,GSM2010450,GSM2010452,GSM2010454,GSM2010456,GSM2203047,GSM2203…	2.42846e+63	CKMT2-AS1,CKMT2-AS1	antisense,antisense	exon,intron	CCCTAGAGGGCCTCAAGGAAACCCACGGTTCAAGACAGCCC	224.83
chr5	80535058	80535059	m6A_site_367751	-	m6A_site_367751	m6A	54	GSE37003,GSE65380,GSM1135032,GSM1135032,GSM1135036,GSM1135037,GSM1166139,GSM1166140,GSM1166141,GSM1166143,GSM1272358,GSM1272360,GSM1272362,GSM1272364,GSM1272366,GSM1272368,GSM1339399,GSM1339405,GSM1339409,GSM1339411,GSM1339413,GSM1339415,GSM1339417,GSM1339419,GSM1339423,GSM1339425,GSM1339427,GSM1339429,GSM1339435,GSM1339437,GSM1339439,GSM1339441,GSM2010450,GSM2010452,GSM2010454,GSM2010456,GSM2203…	2.42846e+63	CKMT2-AS1,CKMT2-AS1	antisense,antisense	exon,intron	GAGAGTTGAATTAAGCTAGGACTGATTCTGGCTGGAATTTG	419.59
chr5	80535109	80535110	m6A_site_367752	-	m6A_site_367752	m6A	37	GSE65380,GSM1135032,GSM1135032,GSM1135036,GSM1135037,GSM1166141,GSM1272360,GSM1272368,GSM1339399,GSM1339409,GSM1339413,GSM1339415,GSM1339419,GSM1339423,GSM1339427,GSM1339429,GSM1339435,GSM1339437,GSM1339439,GSM1339441,GSM2010450,GSM2010452,GSM2010454,GSM2010456,GSM2203047,GSM2203051,GSM2203052,GSM2203056,GSM2203060,GSM2203063,GSM2283213,GSM2283214,GSM2460352,GSM2460354,GSM2460360,GSM928399,GSM928…	2.42846e+55	CKMT2-AS1,CKMT2-AS1	antisense,antisense	exon,intron	ACAAATTTGCCTCTGGAGGGACTCTACGGAAGATAATTCCC	419.59
chr5	80535158	80535159	m6A_site_367753	-	m6A_site_367753	m6A	17	GSM1135032,GSM1272360,GSM1339415,GSM1339423,GSM1339437,GSM2010450,GSM2010452,GSM2010454,GSM2203047,GSM2203051,GSM2203052,GSM2203056,GSM2203060,GSM2460352,GSM2460354,GSM928399,GSM928401	2.42846e+39	CKMT2-AS1,CKMT2-AS1	antisense,antisense	exon,intron	TCCAGATTCCTAAGATGAGGACACAGCATCCTGGGCCACTG	371.87
chr5	80540620	80540621	m6A_site_367755	-	m6A_site_367755	m6A	5	GSM1272360,GSM2203051,GSM2203052,GSM2203060,GSM928399	2.54568e+23	CKMT2-AS1,CKMT2-AS1	antisense,antisense	intron,exon	AAAGGAATCCTGATAGAGGAACAATGGCTTGGTCCGTTTCC	301.91
chr5	80540864	80540865	m6A_site_367756	-	m6A_site_367756	m6A	1	GSM1339423	24981863	CKMT2-AS1,AluSx1,CKMT2-AS1	antisense,Alu,antisense	exon,exon,intron	TTCCTAGCCAACATGGCGAAACCCTGTCTCTACTAAAAATA	224.83
chr5	80540951	80540952	m6A_site_367757	-	m6A_site_367757	m6A	4	GSE65380,GSM1272366,GSM1339413,GSM1339423	2545683424981863	CKMT2-AS1,CKMT2-AS1	antisense,antisense	intron,exon	TCAACACAGGCATACTTTGGACCTACATCATGTGTTGATGT	369.74
chr5	80540974	80540975	m6A_site_367758	-	m6A_site_367758	m6A	6	GSE65380,GSM1272366,GSM1339421,GSM1339423,GSM1339425,GSM2460345	2545683424981863	CKMT2-AS1,CKMT2-AS1	antisense,antisense	exon,intron	CCTGCAGCAGCTGCCAAAAAACCTCAACACAGGCATACTTT	224.83
chr5	80546596	80546597	m6A_site_367759	-	m6A_site_367759	m6A	10	GSM1272368,GSM1339415,GSM1339421,GSM1339435,GSM1339439,GSM2203047,GSM2203056,GSM2203059,GSM2203060,GSM928401	2.54568e+31	CKMT2-AS1,CKMT2-AS1	antisense,antisense	intron,exon	TTCTTCCAGCTATTTGACAGACCATATGCTCTATTGAACTT	294.79
chr5	80597124	80597125	m6A_site_367760	-	m6A_site_367760	m6A	17	GSM1272368,GSM1339413,GSM1339415,GSM1339421,GSM1339435,GSM1339439,GSM1339441,GSM2010450,GSM2010452,GSM2203047,GSM2203052,GSM2203056,GSM2203059,GSM2203060,GSM2460347,GSM928399,GSM928401	2.54568e+31	CKMT2-AS1	antisense	exon	CCGGCAAGAGGGAGTTAAGGACATTCCAGGCAGAGGCAAGG	371.87
chr5	80597177	80597178	m6A_site_367761	-	m6A_site_367761	m6A	28	GSM1135020,GSM1135025,GSM1272368,GSM1339393,GSM1339399,GSM1339403,GSM1339413,GSM1339415,GSM1339421,GSM1339425,GSM1339435,GSM1339437,GSM1339439,GSM1339441,GSM2010450,GSM2010452,GSM2010456,GSM2203047,GSM2203051,GSM2203052,GSM2203055,GSM2203056,GSM2203059,GSM2203060,GSM2460347,GSM2460360,GSM928399,GSM928401	2.42846e+39	CKMT2-AS1	antisense	exon	CCGGAAAGGCTTCCCGTGAGACTGGATAAGAAATCAAAAAT	344.64
chr5	80597249	80597250	m6A_site_367762	-	m6A_site_367762	m6A	39	GSM1135020,GSM1135024,GSM1135025,GSM1135029,GSM1272368,GSM1339397,GSM1339399,GSM1339401,GSM1339403,GSM1339407,GSM1339413,GSM1339415,GSM1339421,GSM1339425,GSM1339427,GSM1339435,GSM1339437,GSM1339439,GSM1339441,GSM1908206,GSM2010450,GSM2010452,GSM2010454,GSM2010456,GSM2203043,GSM2203047,GSM2203052,GSM2203055,GSM2203056,GSM2203059,GSM2203060,GSM2283213,GSM2460347,GSM2460352,GSM2460354,GSM2460360,GSM…	2.42846e+47	CKMT2-AS1	antisense	exon	GTTCAATCCGTGCTGTCTGAACTCACAGTGTAGCAGGCGAG	349.63
chr5	133541638	133541639	m6A_site_371945	-	m6A_site_371945	m6A	2	GSM1828594,GSM1828596	26404942	CTD-2410N18.5,CTD-2410N18.4,PPP2CA,PPP2CA	protein_coding,retained_intron,processed_transcript,protein_coding	intron,exon,exon,cds	GAGGATATTATTCAGTTGAAACAGTTACACTGCTTGTAGCT	226.96
chr5	133541723	133541724	m6A_site_371946	-	m6A_site_371946	m6A	5	GSM1828594,GSM1828596,GSM2203043,GSM2203051,GSM2203059	2640494227773535	CTD-2410N18.4,CTD-2410N18.5,PPP2CA,CTD-2410N18.4,PPP2CA	processed_transcript,protein_coding,processed_transcript,retained_intron,protein_coding	exon,intron,exon,exon,cds	CAATTTCATGATCTCATGGAACTGTTTAGAATTGGTGGCAA	349.63
chr5	133560049	133560050	m6A_site_371947	-	m6A_site_371947	m6A	14	GSM1166139,GSM1166140,GSM2010450,GSM2010454,GSM2203043,GSM2203047,GSM2203051,GSM2203055,GSM2203059,GSM2283210,GSM2283214,GSM2332990,GSM2483507,GSM2483508	2.42096e+31	PPP2CA,PPP2CA,PPP2CA,CTD-2410N18.5,CTD-2410N18.4,CTD-2410N18.4	protein_coding,processed_transcript,protein_coding,protein_coding,processed_transcript,retained_intron	intron,intron,utr5,intron,intron,intron	TTCTCCCAAGCCTGAACAAAACTACTACTAGTGGATGAGGT	274.68
chr5	133560054	133560055	m6A_site_371948	-	m6A_site_371948	m6A	14	GSM1166139,GSM1166140,GSM2010450,GSM2010454,GSM2203043,GSM2203047,GSM2203051,GSM2203055,GSM2203059,GSM2283210,GSM2283214,GSM2332990,GSM2483507,GSM2483508	2.42096e+31	CTD-2410N18.5,CTD-2410N18.4,CTD-2410N18.4,PPP2CA,PPP2CA,PPP2CA	protein_coding,retained_intron,processed_transcript,processed_transcript,protein_coding,protein_coding	intron,intron,intron,intron,utr5,intron	TTTGTTTCTCCCAAGCCTGAACAAAACTACTACTAGTGGAT	301.91
chr5	133561520	133561521	m6A_site_371951	-	m6A_site_371951	m6A	33	GSM1166139,GSM1166142,GSM1166143,GSM1166144,GSM1272362,GSM1272364,GSM1272368,GSM1908206,GSM1908212,GSM1982263,GSM2010450,GSM2010454,GSM2010456,GSM2203052,GSM2283210,GSM2283211,GSM2283212,GSM2283213,GSM2283214,GSM2283215,GSM2332985,GSM2332986,GSM2332987,GSM2332988,GSM2332989,GSM2332990,GSM2460345,GSM2460352,GSM2483505,GSM2483506,GSM2483507,GSM2483508,GSM908331	2.42096e+47	CTD-2410N18.5,PPP2CA,CTD-2410N18.4,CTD-2410N18.4,PPP2CA	protein_coding,processed_transcript,processed_transcript,retained_intron,protein_coding	cds,exon,intron,intron,cds	GGTGTTCACCAAGGAGCTGGACCAGTGGATCGAGCAGCTGA	369.74
chr5	133561639	133561640	m6A_site_371953	-	m6A_site_371953	m6A	75	GSM1135020,GSM1135021,GSM1135025,GSM1135028,GSM1166139,GSM1166142,GSM1166143,GSM1166144,GSM1272358,GSM1272360,GSM1272362,GSM1272364,GSM1272366,GSM1272368,GSM1339395,GSM1339397,GSM1339399,GSM1339401,GSM1339403,GSM1339405,GSM1339407,GSM1339409,GSM1339411,GSM1339413,GSM1339415,GSM1339417,GSM1339419,GSM1339421,GSM1339423,GSM1339425,GSM1339427,GSM1339429,GSM1339431,GSM1339433,GSM1339435,GSM1339437,GSM…	2.42846e+63	CTD-2410N18.5,PPP2CA,CTD-2410N18.4,PPP2CA,CTD-2410N18.4	protein_coding,protein_coding,processed_transcript,processed_transcript,retained_intron	utr5,utr5,intron,exon,intron	CCGCCAGAAGTACACGAGGAACCGGCGGCGGCGTGTGCGTG	299.78
chr5	133621964	133621965	m6A_site_371962	-	m6A_site_371962	m6A	9	GSM1166139,GSM2203043,GSM2203047,GSM2203051,GSM2203055,GSM2203059,GSM2283210,GSM2283211,GSM2332990	2.42096e+31	CTD-2410N18.4,THE1B-int,CTD-2410N18.4	retained_intron,ERVL-MaLR,processed_transcript	intron,exon,intron	AGATGAGGAACTTGTTGGGAACTGGAGCAAAGGTGACTCTT	349.63
chr5	133621975	133621976	m6A_site_371963	-	m6A_site_371963	m6A	9	GSM1166139,GSM2203043,GSM2203047,GSM2203051,GSM2203055,GSM2203059,GSM2283210,GSM2283211,GSM2332990	2.42096e+31	CTD-2410N18.4,CTD-2410N18.4,THE1B-int	retained_intron,processed_transcript,ERVL-MaLR	intron,intron,exon	GTCTCAGATAGAGATGAGGAACTTGTTGGGAACTGGAGCAA	349.63
chr5	133622018	133622019	m6A_site_371964	-	m6A_site_371964	m6A	9	GSM1166139,GSM2203043,GSM2203047,GSM2203051,GSM2203055,GSM2203059,GSM2283210,GSM2283211,GSM2332990	2.42096e+31	THE1B-int,CTD-2410N18.4,CTD-2410N18.4	ERVL-MaLR,processed_transcript,retained_intron	exon,intron,intron	GAAGCTTGATCATGATATGGACAATAAAATCCAAGCTGAGG	371.87
chr5	133622060	133622061	m6A_site_371965	-	m6A_site_371965	m6A	2	GSM2283210,GSM2332990	2737182827773536	CTD-2410N18.4,CDKL3,THE1B-int,CTD-2410N18.4	processed_transcript,nonsense_mediated_decay,ERVL-MaLR,retained_intron	intron,utr3,exon,intron	AAGTTTGGAACTTTCTAGAGACTTGTTGAATGGCTTTGACC	344.64
chr5	133638286	133638287	m6A_site_371966	-	m6A_site_371966	m6A	11	GSM1166139,GSM1166140,GSM2010450,GSM2010454,GSM2203043,GSM2203051,GSM2203055,GSM2203059,GSM2283210,GSM2283211,GSM2483507	2.42096e+23	CDKL3,CDKL3,CTD-2410N18.4,CTD-2410N18.4	protein_coding,nonsense_mediated_decay,retained_intron,processed_transcript	cds,utr3,exon,exon	GTGGATCAAAATCAAGAAAAACAAGAGGTAACTCTTTTTGT	226.96
chr5	133638339	133638340	m6A_site_371967	-	m6A_site_371967	m6A	15	GSM1166139,GSM1166140,GSM2010450,GSM2010454,GSM2203043,GSM2203047,GSM2203051,GSM2203055,GSM2203059,GSM2283210,GSM2283211,GSM2283214,GSM2332990,GSM2483507,GSM2483508	2.42096e+31	CDKL3,CDKL3,CTD-2410N18.4,CTD-2410N18.4	protein_coding,nonsense_mediated_decay,processed_transcript,retained_intron	cds,utr3,exon,exon	TGAAGAGGGAGTCAAAGAAAACAGAGTCATCTAAGATACCA	226.96
chr5	133638373	133638374	m6A_site_371968	-	m6A_site_371968	m6A	15	GSM1166139,GSM1166140,GSM2010450,GSM2010454,GSM2203043,GSM2203047,GSM2203051,GSM2203055,GSM2203059,GSM2283210,GSM2283211,GSM2283214,GSM2332990,GSM2483507,GSM2483508	2.42096e+31	CDKL3,CTD-2410N18.4,CDKL3,CTD-2410N18.4	nonsense_mediated_decay,processed_transcript,protein_coding,retained_intron	utr3,exon,cds,exon	TATATTTTTGCAAAAGTTAAACAGATAAAAATGCTGAAGAG	226.96
chr5	133643806	133643807	m6A_site_371969	-	m6A_site_371969	m6A	1	GSM2203064	27773535	CDKL3,CTD-2410N18.4,CDKL3,CDKL3,CDKL3,CTD-2410N18.4	nonsense_mediated_decay,retained_intron,protein_coding,nonsense_mediated_decay,protein_coding,processed_transcript	intron,intron,intron,utr3,utr3,intron	TGAGCTGTAACAGAGAAGAAACCTAAATAATACAACATTCC	224.83
chr5	133643972	133643973	m6A_site_371970	-	m6A_site_371970	m6A	12	GSE65380,GSM1339401,GSM1339405,GSM1339423,GSM1339439,GSM2203052,GSM2203060,GSM2203063,GSM2203064,GSM2460345,GSM2460354,GSM928399	2.49819e+23	CTD-2410N18.4,CDKL3,CDKL3,CTD-2410N18.4,CDKL3	retained_intron,protein_coding,protein_coding,processed_transcript,nonsense_mediated_decay	exon,cds,utr3,exon,utr3	TGTAACCATTGAACCACCAAACCCTATCAATCCCAGCACTA	224.83
chr5	133643980	133643981	m6A_site_371971	-	m6A_site_371971	m6A	12	GSE65380,GSM1339401,GSM1339405,GSM1339423,GSM1339439,GSM2203052,GSM2203060,GSM2203063,GSM2203064,GSM2460345,GSM2460354,GSM928399	2.49819e+23	CTD-2410N18.4,CDKL3,CDKL3,CTD-2410N18.4,CDKL3	processed_transcript,protein_coding,nonsense_mediated_decay,retained_intron,protein_coding	exon,cds,utr3,exon,utr3	ACAAAACTTGTAACCATTGAACCACCAAACCCTATCAATCC	299.78
chr5	133643995	133643996	m6A_site_371972	-	m6A_site_371972	m6A	13	GSE65380,GSM1339401,GSM1339405,GSM1339417,GSM1339423,GSM1339439,GSM2203052,GSM2203060,GSM2203063,GSM2203064,GSM2460345,GSM2460354,GSM928399	2.49819e+23	CTD-2410N18.4,CDKL3,CDKL3,CTD-2410N18.4,CDKL3	processed_transcript,nonsense_mediated_decay,protein_coding,retained_intron,protein_coding	exon,utr3,cds,exon,utr3	CCTATGTCTCCAGATACAAAACTTGTAACCATTGAACCACC	274.68
chr5	133644049	133644050	m6A_site_371973	-	m6A_site_371973	m6A	10	GSE65380,GSM1339401,GSM1339405,GSM1339417,GSM1339423,GSM2203052,GSM2203060,GSM2203063,GSM2203064,GSM928399	2.49819e+23	CTD-2410N18.4,CTD-2410N18.4,CDKL3,CDKL3,CDKL3	retained_intron,processed_transcript,protein_coding,protein_coding,nonsense_mediated_decay	exon,exon,utr3,cds,utr3	AAGAAAGAGTATGAAGGTGGACTTGGTCAACAGGATGCAAA	419.59
chr5	133644076	133644077	m6A_site_371974	-	m6A_site_371974	m6A	10	GSE65380,GSM1339401,GSM1339417,GSM2203052,GSM2203056,GSM2203060,GSM2203063,GSM2203064,GSM928399,GSM928401	2.49819e+23	CDKL3,CTD-2410N18.4,CDKL3,CTD-2410N18.4,CDKL3	protein_coding,processed_transcript,nonsense_mediated_decay,retained_intron,protein_coding	cds,exon,utr3,exon,utr3	GGAAGAGGAGATATCTCAGAACCAAAAAAGAAAGAGTATGA	299.78
chr5	133644308	133644309	m6A_site_371975	-	m6A_site_371975	m6A	3	GSM2203052,GSM2203060,GSM928399	2777353522608085	CTD-2410N18.4,CDKL3,CTD-2410N18.4,CDKL3,CDKL3,CDKL3	retained_intron,protein_coding,processed_transcript,protein_coding,nonsense_mediated_decay,nonsense_mediated_decay	exon,intron,exon,cds,intron,utr3	TCAGGAAAGATGAAAGAAAAACAGTTTATACCAATACACTG	226.96
chr5	133702737	133702738	m6A_site_371976	-	m6A_site_371976	m6A	1	GSM2203059	27773535	CDKL3,CTD-2410N18.4,CDKL3,CTD-2410N18.4,CDKL3,CDKL3	protein_coding,processed_transcript,protein_coding,retained_intron,processed_transcript,nonsense_mediated_decay	intron,intron,utr5,intron,intron,intron	CGCAGAGCCAGACCAGCGGGACCACAGAATGGGCTGAGGCG	369.74
chr5	133702746	133702747	m6A_site_371977	-	m6A_site_371977	m6A	1	GSM2203059	27773535	CDKL3,CTD-2410N18.4,CTD-2410N18.4,CDKL3,CDKL3,CDKL3	processed_transcript,retained_intron,processed_transcript,protein_coding,nonsense_mediated_decay,protein_coding	intron,intron,intron,intron,intron,utr5	CTGGAACTACGCAGAGCCAGACCAGCGGGACCACAGAATGG	294.79
chr5	133702761	133702762	m6A_site_371978	-	m6A_site_371978	m6A	1	GSM2203059	27773535	CDKL3,CTD-2410N18.4,CTD-2410N18.4,CDKL3,CDKL3,CDKL3	protein_coding,processed_transcript,retained_intron,processed_transcript,protein_coding,nonsense_mediated_decay	utr5,intron,intron,intron,intron,intron	TGTTCGGTGGCTCCACTGGAACTACGCAGAGCCAGACCAGC	349.63
chr19	36980626	36980627	m6A_site_237073	+	m6A_site_237073	m6A	22	GSE65380,GSM1135036,GSM1135037,GSM1272358,GSM1272360,GSM1272362,GSM1272364,GSM1272366,GSM1272368,GSM1339399,GSM1339435,GSM1339437,GSM2010450,GSM2010456,GSM2332987,GSM2332988,GSM2460360,GSM2483507,GSM2483508,GSM928399,GSM928401,GSM928403	2.42846e+39	CTD-2630F21.1	antisense	exon	GGATCGCCCCCCCTAGTCAAACCGCTCGCGCCCCAGAGGCC	224.83
chr19	36980728	36980729	m6A_site_237077	+	m6A_site_237077	m6A	20	GSE65380,GSM1135025,GSM1135036,GSM1135037,GSM1272360,GSM1272362,GSM1272366,GSM1272368,GSM1339423,GSM1339435,GSM1339437,GSM1982263,GSM2010450,GSM2010452,GSM2010456,GSM2460352,GSM2460354,GSM928399,GSM928401,GSM928403	2.42846e+31	CTD-2630F21.1	antisense	exon	GAGATGGGCTTAGTTCCCGGACCCGTCCTACTGCCCCCAGG	369.74
chr19	36980755	36980756	m6A_site_237078	+	m6A_site_237078	m6A	21	GSE65380,GSM1135025,GSM1135036,GSM1135037,GSM1272360,GSM1272362,GSM1272366,GSM1272368,GSM1339423,GSM1339435,GSM1339437,GSM1982263,GSM2010450,GSM2010452,GSM2010454,GSM2010456,GSM2460352,GSM2460354,GSM928399,GSM928401,GSM928403	2.42846e+31	CTD-2630F21.1	antisense	exon	CTACTGCCCCCAGGCGCTGGACAGCCTCAGAAAGAGGACAA	371.87
chr19	36980772	36980773	m6A_site_237079	+	m6A_site_237079	m6A	19	GSE65380,GSM1135025,GSM1135037,GSM1272360,GSM1272366,GSM1272368,GSM1339399,GSM1339423,GSM1339435,GSM1339437,GSM1982263,GSM2010450,GSM2010452,GSM2010454,GSM2010456,GSM2460347,GSM2460354,GSM928399,GSM928401	2.42846e+31	CTD-2630F21.1	antisense	exon	TGGACAGCCTCAGAAAGAGGACAAGTCTGCATGGAAAGATA	371.87
chr19	36980847	36980848	m6A_site_237081	+	m6A_site_237081	m6A	25	GSE37003,GSE65380,GSM1135021,GSM1135037,GSM1166139,GSM1272358,GSM1272360,GSM1272362,GSM1272366,GSM1272368,GSM1339399,GSM1339421,GSM1339423,GSM1339435,GSM1339437,GSM2010450,GSM2010452,GSM2010454,GSM2010456,GSM2460345,GSM2460347,GSM2460354,GSM908333,GSM928399,GSM928401	2.42846e+47	CTD-2630F21.1	antisense	exon	GGAGCTGGGAAGGCGGTTGGACCCTCCGAAAGTCATCTTAA	369.74
chr19	36980938	36980939	m6A_site_237082	+	m6A_site_237082	m6A	27	GSE37003,GSE65380,GSM1135020,GSM1135021,GSM1135032,GSM1135032,GSM1135036,GSM1135037,GSM1272358,GSM1272360,GSM1272362,GSM1272364,GSM1272366,GSM1272368,GSM1339399,GSM1339421,GSM1339435,GSM1339437,GSM2010450,GSM2010452,GSM2010454,GSM2010456,GSM2460345,GSM2460347,GSM2460354,GSM2460360,GSM928399	2.42846e+31	CTD-2630F21.1	antisense	exon	CCCAGAGTGCGCAGGCGCAAACATCCTGGGTTGCTGTTTTG	226.96
chr19	36981017	36981018	m6A_site_237083	+	m6A_site_237083	m6A	24	GSE65380,GSM1135020,GSM1135021,GSM1135025,GSM1135032,GSM1135036,GSM1135037,GSM1272358,GSM1272360,GSM1272362,GSM1272364,GSM1272366,GSM1272368,GSM1339399,GSM1339421,GSM1339435,GSM1339437,GSM2010450,GSM2010452,GSM2010454,GSM2010456,GSM2460345,GSM2460347,GSM928399	2.42846e+31	CTD-2630F21.1	antisense	exon	TAGTGCAGAGGGGTTATGGGACCAGAGGTTGTGAGACTCAG	369.74
chr19	36981032	36981033	m6A_site_237084	+	m6A_site_237084	m6A	25	GSE65380,GSM1135020,GSM1135021,GSM1135025,GSM1135032,GSM1135036,GSM1135037,GSM1272358,GSM1272360,GSM1272362,GSM1272364,GSM1272366,GSM1272368,GSM1339399,GSM1339421,GSM1339435,GSM1339437,GSM2010450,GSM2010452,GSM2010454,GSM2010456,GSM2460345,GSM2460347,GSM928399,GSM928403	2.42846e+31	CTD-2630F21.1	antisense	exon	ATGGGACCAGAGGTTGTGAGACTCAGAAGTGGTTGGGGACG	344.64
chr19	36981067	36981068	m6A_site_237085	+	m6A_site_237085	m6A	26	GSE65380,GSM1135020,GSM1135021,GSM1135025,GSM1135032,GSM1135036,GSM1135037,GSM1272358,GSM1272360,GSM1272362,GSM1272364,GSM1272366,GSM1272368,GSM1339399,GSM1339421,GSM1339435,GSM1339437,GSM1339439,GSM2010450,GSM2010452,GSM2010454,GSM2010456,GSM2460345,GSM2460347,GSM928399,GSM928403	2.42846e+31	CTD-2630F21.1	antisense	exon	GGGACGCAGAAGGGGTGTAGACCAGGAACCTGCGACCTGAT	294.79
chr19	36981074	36981075	m6A_site_237086	+	m6A_site_237086	m6A	26	GSE65380,GSM1135020,GSM1135021,GSM1135025,GSM1135032,GSM1135036,GSM1135037,GSM1272358,GSM1272360,GSM1272362,GSM1272364,GSM1272366,GSM1272368,GSM1339399,GSM1339421,GSM1339435,GSM1339437,GSM1339439,GSM2010450,GSM2010452,GSM2010454,GSM2010456,GSM2460345,GSM2460347,GSM928399,GSM928403	2.42846e+31	CTD-2630F21.1	antisense	exon	AGAAGGGGTGTAGACCAGGAACCTGCGACCTGATGGGGGGA	299.78
chr19	36981126	36981127	m6A_site_237087	+	m6A_site_237087	m6A	22	GSM1135021,GSM1135025,GSM1135032,GSM1135036,GSM1135037,GSM1272358,GSM1272360,GSM1272362,GSM1272364,GSM1272366,GSM1272368,GSM1339401,GSM1339435,GSM1339437,GSM2010450,GSM2010452,GSM2010454,GSM2010456,GSM2460347,GSM2460360,GSM928399,GSM928403	2.42846e+31	CTD-2630F21.1	antisense	exon	AAGGAATCGCCAAACGTGGGACAGGTTTGGAGAGGCAGAAA	371.87
chr19	36981271	36981272	m6A_site_237088	+	m6A_site_237088	m6A	5	GSE65380,GSM1135036,GSM1339435,GSM1339437,GSM2010450	2428462524981863	CTD-2630F21.1	antisense	exon	GCAATTATTTGTGTACTTGGACTAAGTGTATCTCATGGCCA	419.59
chr19	36981429	36981430	m6A_site_237089	+	m6A_site_237089	m6A	2	GSM1339435,GSM1339437	24981863	CTD-2630F21.1,SVA_D	antisense,Other	exon,exon	TGATGCCGAGCCAAAGCTGGACTGTACTGCTGCCCTCTCGG	419.59
chr6	30255185	30255186	m6A_site_387650	-	m6A_site_387650	m6A	15	GSM1135036,GSM1135037,GSM1339403,GSM2203043,GSM2203044,GSM2203047,GSM2203055,GSM2203056,GSM2203059,GSM2203060,GSM2203063,GSM2203064,GSM2460347,GSM928399,GSM928401	2.42846e+31	L1PREC2,HCG17,HCG18	L1,lincRNA,antisense	exon,intron,exon	AGCATCTATAAGGAATTTAAACACAGTTACAGGAAAAAAAA	226.96
chr6	30255234	30255235	m6A_site_387651	-	m6A_site_387651	m6A	19	GSM1135025,GSM1135032,GSM1135036,GSM1135037,GSM1339403,GSM2203043,GSM2203044,GSM2203047,GSM2203051,GSM2203055,GSM2203056,GSM2203059,GSM2203060,GSM2203063,GSM2203064,GSM2460345,GSM2460347,GSM928399,GSM928401	2.42846e+31	L1PREC2,HCG17,HCG18	L1,lincRNA,antisense	exon,intron,exon	ATGACAGAAAATTTTTGCAAACTATGCATCTGACAAGGGGC	274.68
chr6	30255266	30255267	m6A_site_387652	-	m6A_site_387652	m6A	26	GSM1135025,GSM1135032,GSM1135032,GSM1135036,GSM1135037,GSM1339393,GSM1339399,GSM1339401,GSM1339403,GSM1339405,GSM1339407,GSM1339415,GSM2203043,GSM2203044,GSM2203047,GSM2203051,GSM2203055,GSM2203056,GSM2203059,GSM2203060,GSM2203063,GSM2203064,GSM2460345,GSM2460347,GSM928399,GSM928401	2.42846e+31	HCG18,L1PREC2,HCG17	antisense,L1,lincRNA	exon,exon,intron	CAAAATAAACAACAGGGCAGACAATCTACCAAATGACAGAA	296.92
chr6	30255278	30255279	m6A_site_387653	-	m6A_site_387653	m6A	26	GSM1135025,GSM1135032,GSM1135032,GSM1135036,GSM1135037,GSM1339393,GSM1339399,GSM1339401,GSM1339403,GSM1339405,GSM1339407,GSM1339415,GSM2203043,GSM2203044,GSM2203047,GSM2203051,GSM2203055,GSM2203056,GSM2203059,GSM2203060,GSM2203063,GSM2203064,GSM2460345,GSM2460347,GSM928399,GSM928401	2.42846e+31	L1PREC2,HCG18,HCG17	L1,antisense,lincRNA	exon,exon,intron	GCTTTTTCATAGCAAAATAAACAACAGGGCAGACAATCTAC	226.96
chr6	30255315	30255316	m6A_site_387654	-	m6A_site_387654	m6A	27	GSM1135032,GSM1135032,GSM1135036,GSM1135037,GSM1339393,GSM1339395,GSM1339399,GSM1339401,GSM1339403,GSM1339405,GSM1339407,GSM1339415,GSM2010452,GSM2203043,GSM2203044,GSM2203047,GSM2203051,GSM2203055,GSM2203056,GSM2203059,GSM2203060,GSM2203063,GSM2203064,GSM2460345,GSM2460347,GSM928399,GSM928401	2.42846e+31	L1PREC2,HCG17,HCG18	L1,lincRNA,antisense	exon,intron,exon	TGTAACAAAAGCAAAAATGGACAAATTGGATTTAAGAGCTT	371.87
chr6	30255349	30255350	m6A_site_387655	-	m6A_site_387655	m6A	26	GSM1135032,GSM1135032,GSM1135037,GSM1339393,GSM1339395,GSM1339399,GSM1339401,GSM1339403,GSM1339405,GSM1339407,GSM1339415,GSM2010452,GSM2203043,GSM2203044,GSM2203047,GSM2203051,GSM2203055,GSM2203056,GSM2203059,GSM2203060,GSM2203063,GSM2203064,GSM2460345,GSM2460347,GSM928399,GSM928401	2.42846e+31	L1PREC2,HCG17,HCG18	L1,lincRNA,antisense	exon,intron,exon	GCAAATATTTCATGATGAAGACACCAAAAGCAATTGTAACA	296.92
chr6	30255373	30255374	m6A_site_387656	-	m6A_site_387656	m6A	21	GSM1135032,GSM1339393,GSM1339401,GSM1339403,GSM1339405,GSM1339407,GSM1339415,GSM2203043,GSM2203044,GSM2203047,GSM2203051,GSM2203055,GSM2203056,GSM2203059,GSM2203060,GSM2203063,GSM2203064,GSM2460345,GSM2460347,GSM928399,GSM928401	2.42846e+31	L1PREC2,HCG17,HCG18	L1,lincRNA,antisense	exon,intron,exon	ATACCATTCTGGACATAGGAACTGGCAAATATTTCATGATG	349.63
chr6	30255381	30255382	m6A_site_387657	-	m6A_site_387657	m6A	18	GSM1135032,GSM1339401,GSM1339403,GSM1339405,GSM1339415,GSM2203043,GSM2203044,GSM2203047,GSM2203051,GSM2203055,GSM2203056,GSM2203059,GSM2203060,GSM2203063,GSM2203064,GSM2460347,GSM928399,GSM928401	2.42846e+31	HCG17,HCG18,L1PREC2	lincRNA,antisense,L1	intron,exon,exon	CTTAGGCAATACCATTCTGGACATAGGAACTGGCAAATATT	371.87
chr6	30255430	30255431	m6A_site_387658	-	m6A_site_387658	m6A	13	GSM1339401,GSM1339403,GSM1339405,GSM2203043,GSM2203047,GSM2203055,GSM2203056,GSM2203059,GSM2203060,GSM2203063,GSM2203064,GSM928399,GSM928401	2.49819e+23	L1PREC2,HCG18,HCG17	L1,antisense,lincRNA	exon,exon,intron	AGATGGTTTAAAGAGTTAAAACCCAAAATTATAAAAATCCT	224.83
chr6	30255476	30255477	m6A_site_387659	-	m6A_site_387659	m6A	9	GSM1339403,GSM1339405,GSM2203043,GSM2203047,GSM2203055,GSM2203060,GSM2203063,GSM2203064,GSM928399	2.49819e+23	HCG17,L1PREC2,HCG18	lincRNA,L1,antisense	intron,exon,exon	ATGCAGAAGATCGTAACTGGACCCCTTTTACTATGTACAAA	369.74
chr6	30255557	30255558	m6A_site_387660	-	m6A_site_387660	m6A	9	GSM1135032,GSM1135036,GSM1135037,GSM1339403,GSM1339405,GSM2203060,GSM2203063,GSM2203064,GSM928399	2.42846e+31	HCG18,L1PREC2,HCG17	antisense,L1,lincRNA	exon,exon,intron	CTTCAACAAAGTTGACAAAAACAAGCAATGGGGAAAGGTCT	226.96
chr6	30255594	30255595	m6A_site_387661	-	m6A_site_387661	m6A	28	GSM1135020,GSM1135025,GSM1135032,GSM1135032,GSM1135036,GSM1135037,GSM1339393,GSM1339395,GSM1339397,GSM1339399,GSM1339403,GSM1339405,GSM1339407,GSM2203043,GSM2203044,GSM2203047,GSM2203051,GSM2203055,GSM2203056,GSM2203059,GSM2203060,GSM2203063,GSM2203064,GSM2460345,GSM2460347,GSM2460354,GSM928399,GSM928401	2.42846e+31	HCG18,HCG17,L1PREC2	antisense,lincRNA,L1	exon,intron,exon	GCCCAAAAATAAGGCCACAAACCTACAGCCATCTGATCTTC	224.83
chr6	30255626	30255627	m6A_site_387662	-	m6A_site_387662	m6A	30	GSM1135020,GSM1135024,GSM1135025,GSM1135032,GSM1135032,GSM1135036,GSM1135037,GSM1339393,GSM1339395,GSM1339397,GSM1339399,GSM1339403,GSM1339405,GSM1339407,GSM1339421,GSM2203043,GSM2203044,GSM2203047,GSM2203051,GSM2203055,GSM2203056,GSM2203059,GSM2203060,GSM2203063,GSM2203064,GSM2460345,GSM2460347,GSM2460354,GSM928399,GSM928401	2.42846e+31	L1PREC2,HCG18,HCG17	L1,antisense,lincRNA	exon,exon,intron	CAGACACACAGACCAGTGGGACAGAATAGAGAGCCCAAAAA	371.87
chr6	30255635	30255636	m6A_site_387663	-	m6A_site_387663	m6A	30	GSM1135020,GSM1135024,GSM1135025,GSM1135032,GSM1135032,GSM1135036,GSM1135037,GSM1339393,GSM1339395,GSM1339397,GSM1339399,GSM1339403,GSM1339405,GSM1339407,GSM1339421,GSM2203043,GSM2203044,GSM2203047,GSM2203051,GSM2203055,GSM2203056,GSM2203059,GSM2203060,GSM2203063,GSM2203064,GSM2460345,GSM2460347,GSM2460354,GSM928399,GSM928401	2.42846e+31	HCG18,HCG17,L1PREC2	antisense,lincRNA,L1	exon,intron,exon	GTACAAAAGCAGACACACAGACCAGTGGGACAGAATAGAGA	294.79
chr6	30255643	30255644	m6A_site_387664	-	m6A_site_387664	m6A	30	GSM1135020,GSM1135024,GSM1135025,GSM1135032,GSM1135032,GSM1135036,GSM1135037,GSM1339393,GSM1339395,GSM1339397,GSM1339399,GSM1339403,GSM1339405,GSM1339407,GSM1339421,GSM2203043,GSM2203044,GSM2203047,GSM2203051,GSM2203055,GSM2203056,GSM2203059,GSM2203060,GSM2203063,GSM2203064,GSM2460345,GSM2460347,GSM2460354,GSM928399,GSM928401	2.42846e+31	L1PREC2,HCG18,HCG17	L1,antisense,lincRNA	exon,exon,intron	TGGTACTGGTACAAAAGCAGACACACAGACCAGTGGGACAG	296.92
chr6	30255669	30255670	m6A_site_387665	-	m6A_site_387665	m6A	30	GSM1135020,GSM1135024,GSM1135025,GSM1135032,GSM1135032,GSM1135036,GSM1135037,GSM1339393,GSM1339395,GSM1339397,GSM1339399,GSM1339403,GSM1339405,GSM1339407,GSM1339421,GSM2203043,GSM2203044,GSM2203047,GSM2203051,GSM2203055,GSM2203056,GSM2203059,GSM2203060,GSM2203063,GSM2203064,GSM2460345,GSM2460347,GSM2460354,GSM928399,GSM928401	2.42846e+31	HCG17,L1PREC2,HCG18	lincRNA,L1,antisense	intron,exon,exon	ACAGGGCTACCATGACCAAAACAGCATGGTACTGGTACAAA	226.96
chr6	30255692	30255693	m6A_site_387666	-	m6A_site_387666	m6A	29	GSM1135020,GSM1135024,GSM1135025,GSM1135032,GSM1135032,GSM1135036,GSM1135037,GSM1339393,GSM1339395,GSM1339399,GSM1339403,GSM1339405,GSM1339407,GSM1339421,GSM2203043,GSM2203044,GSM2203047,GSM2203051,GSM2203055,GSM2203056,GSM2203059,GSM2203060,GSM2203063,GSM2203064,GSM2460345,GSM2460347,GSM2460354,GSM928399,GSM928401	2.42846e+31	HCG18,HCG17,L1PREC2	antisense,lincRNA,L1	exon,intron,exon	ATCACATTACCTAACTTCAAACTACAGGGCTACCATGACCA	274.68
chr6	30255726	30255727	m6A_site_387667	-	m6A_site_387667	m6A	26	GSM1135020,GSM1135024,GSM1135025,GSM1135032,GSM1135032,GSM1135036,GSM1135037,GSM1339395,GSM1339399,GSM1339403,GSM1339405,GSM1339407,GSM1339421,GSM2203043,GSM2203044,GSM2203047,GSM2203051,GSM2203055,GSM2203056,GSM2203059,GSM2203060,GSM2203063,GSM2203064,GSM2460345,GSM2460347,GSM928399	2.42846e+31	HCG18,HCG17,L1PREC2	antisense,lincRNA,L1	exon,intron,exon	GGCAATCCTAAACAAAAAGAACAAAGGTGGAGGCATCACAT	301.91
chr6	30255735	30255736	m6A_site_387668	-	m6A_site_387668	m6A	26	GSM1135020,GSM1135024,GSM1135025,GSM1135032,GSM1135032,GSM1135036,GSM1135037,GSM1339395,GSM1339399,GSM1339403,GSM1339405,GSM1339407,GSM1339421,GSM2203043,GSM2203044,GSM2203047,GSM2203051,GSM2203055,GSM2203056,GSM2203059,GSM2203060,GSM2203063,GSM2203064,GSM2460345,GSM2460347,GSM928399	2.42846e+31	L1PREC2,HCG17,HCG18	L1,lincRNA,antisense	exon,intron,exon	AGTAGTCAAGGCAATCCTAAACAAAAAGAACAAAGGTGGAG	226.96
chr6	30255768	30255769	m6A_site_387669	-	m6A_site_387669	m6A	24	GSM1135020,GSM1135024,GSM1135025,GSM1135032,GSM1135032,GSM1135036,GSM1135037,GSM1339399,GSM1339403,GSM1339405,GSM1339407,GSM2203043,GSM2203044,GSM2203047,GSM2203051,GSM2203055,GSM2203056,GSM2203059,GSM2203060,GSM2203063,GSM2203064,GSM2460345,GSM2460347,GSM928399	2.42846e+31	L1PREC2,HCG17,HCG18	L1,lincRNA,antisense	exon,intron,exon	AAACTTAAAATTCATATGGAACCAAAAAGCCTGAGTAGTCA	299.78
chr6	30255786	30255787	m6A_site_387670	-	m6A_site_387670	m6A	18	GSM1135024,GSM1135032,GSM1135037,GSM1339399,GSM1339403,GSM1339405,GSM2203043,GSM2203044,GSM2203047,GSM2203051,GSM2203055,GSM2203056,GSM2203059,GSM2203060,GSM2203063,GSM2203064,GSM2460345,GSM928399	2.42846e+31	HCG17,L1PREC2,HCG18	lincRNA,L1,antisense	intron,exon,exon	TTTTCACAGAACTAGAAAAAACTTAAAATTCATATGGAACC	274.68
[truncated: 1,167 more rows]
